# Supplementary material for: Cyclo‐Polyproline: Chameleonic All‐Peptide Macrocycles With Induced‐Fit Host‐Guest Recognition
Source: Angew Chem Int Ed Engl. 2026 May 14;65(27):e8698780. doi: 10.1002/anie.8698780 (PMC13327576; doi:10.1002/anie.8698780)
Supplement: Supplementary file 2 — Supporting File 2: anie72664‐sup‐0002‐Data.zip. [file ANIE-65-e8698780-s001.zip]

Archive with 5 entries (4 files):
- anie72664-sup-0002-Data/
- anie72664-sup-0002-Data/all-cis-CP[44].cif
- anie72664-sup-0002-Data/all-trans-CP[44].cif
- anie72664-sup-0002-Data/checkcif-all-cis-CP[44].pdf
- anie72664-sup-0002-Data/checkcif-all-trans-CP[44].pdf
