# Supplementary material for: Cyclo‐Polyproline: Chameleonic All‐Peptide Macrocycles With Induced‐Fit Host‐Guest Recognition
Source: Angew Chem Int Ed Engl. 2026 May 14;65(27):e8698780. doi: 10.1002/anie.8698780 (PMC13327576; doi:10.1002/anie.8698780)
Supplement: Supplementary file 2 — Supporting File 2: anie72664‐sup‐0002‐Data.zip. [file ANIE-65-e8698780-s001.zip › anie72664-sup-0002-Data/all-cis-CP[44].cif]

data_half_frames_ani_1
_audit_creation_date               2025-12-12
_audit_creation_method
;
Olex2 1.5
(compiled 2025.05.31 svn.r86d253d1 for OlexSys, GUI svn.r7254)
;
_shelx_SHELXL_version_number       '2018/3'
_audit_contact_author_address      ?
_audit_contact_author_email        ?
_audit_contact_author_name         ''
_audit_contact_author_phone        ?
_publ_contact_author_id_orcid      ?
_publ_section_references
;
Dolomanov, O.V., Bourhis, L.J., Gildea, R.J, Howard, J.A.K. & Puschmann, H.
 (2009), J. Appl. Cryst. 42, 339-341.

Sheldrick, G.M. (2008). Acta Cryst. A64, 112-122.
;
_chemical_name_common              ?
_chemical_name_systematic          ?
_chemical_formula_moiety           '13(C H Cl3), C80 H112 N16 O16'
_chemical_formula_sum              'C93 H125 Cl39 N16 O16'
_chemical_formula_weight           3105.63
_chemical_absolute_configuration   ad
_chemical_melting_point            ?
_chemical_oxdiff_formula           'C93 H125 N16 O16 Cl39'
loop_
  _atom_type_symbol
  _atom_type_description
  _atom_type_scat_dispersion_real
  _atom_type_scat_dispersion_imag
  _atom_type_scat_source
 'C' 'C' 0.0181 0.0091 'International Tables Vol C Tables 4.2.6.8 and 6.1.1.4'
 'H' 'H' 0.0000 0.0000 'International Tables Vol C Tables 4.2.6.8 and 6.1.1.4'
 'Cl' 'Cl' 0.3639 0.7018 'International Tables Vol C Tables 4.2.6.8 and 6.1.1.4'
 'N' 'N' 0.0311 0.0180 'International Tables Vol C Tables 4.2.6.8 and 6.1.1.4'
 'O' 'O' 0.0492 0.0322 'International Tables Vol C Tables 4.2.6.8 and 6.1.1.4'

_shelx_space_group_comment
;
The symmetry employed for this shelxl refinement is uniquely defined
by the following loop, which should always be used as a source of
symmetry information in preference to the above space-group names.
They are only intended as comments.
;
_space_group_crystal_system        'tetragonal'
_space_group_IT_number             82
_space_group_name_H-M_alt          'I -4'
_space_group_name_Hall             'I -4'
loop_
  _space_group_symop_operation_xyz
 'x, y, z'
 '-x, -y, z'
 'y, -x, -z'
 '-y, x, -z'
 'x+1/2, y+1/2, z+1/2'
 '-x+1/2, -y+1/2, z+1/2'
 'y+1/2, -x+1/2, -z+1/2'
 '-y+1/2, x+1/2, -z+1/2'

_cell_length_a                     26.7054(3)
_cell_length_b                     26.7054(3)
_cell_length_c                     9.55515(10)
_cell_angle_alpha                  90
_cell_angle_beta                   90
_cell_angle_gamma                  90
_cell_volume                       6814.52(16)
_cell_formula_units_Z              2
_cell_measurement_reflns_used      14294
_cell_measurement_temperature      150.00(10)
_cell_measurement_theta_max        75.9030
_cell_measurement_theta_min        2.3410
_shelx_estimated_absorpt_T_max     ?
_shelx_estimated_absorpt_T_min     ?
_exptl_absorpt_coefficient_mu      7.614
_exptl_absorpt_correction_T_max    0.916
_exptl_absorpt_correction_T_min    0.231
_exptl_absorpt_correction_type     gaussian
_exptl_absorpt_process_details
;
CrysAlisPro 1.171.42.49 (Rigaku Oxford Diffraction, 2022)
Numerical absorption correction based on gaussian integration over
a multifaceted crystal model
Empirical absorption correction using spherical harmonics,
implemented in SCALE3 ABSPACK scaling algorithm.
;
_exptl_absorpt_special_details     ?
_exptl_crystal_colour              'clear light colourless'
_exptl_crystal_colour_lustre       clear
_exptl_crystal_colour_modifier     light
_exptl_crystal_colour_primary      colourless
_exptl_crystal_density_diffrn      1.514
_exptl_crystal_density_meas        ?
_exptl_crystal_density_method      ?
_exptl_crystal_description         block
_exptl_crystal_F_000               3172
loop_
  _exptl_crystal_face_index_h
  _exptl_crystal_face_index_k
  _exptl_crystal_face_index_l
  _exptl_crystal_face_perp_dist
 0 0 -1 0.1226
 0 0 1 0.1226
 -1 1 0 0.0330
 1 -1 0 0.0330
 -1 -1 0 0.0227
 1 1 0 0.0227

_exptl_crystal_size_max            0.245
_exptl_crystal_size_mid            0.066
_exptl_crystal_size_min            0.045
loop_
  _exptl_oxdiff_crystal_face_indexfrac_h
  _exptl_oxdiff_crystal_face_indexfrac_k
  _exptl_oxdiff_crystal_face_indexfrac_l
  _exptl_oxdiff_crystal_face_x
  _exptl_oxdiff_crystal_face_y
  _exptl_oxdiff_crystal_face_z
 0.0002 0.0000 -1.0000 0.0534 0.1519 0.0083
 -0.0002 -0.0000 1.0000 -0.0534 -0.1519 -0.0083
 -1.0003 1.0000 0.0000 -0.0026 -0.0035 0.0815
 1.0003 -1.0000 -0.0000 0.0026 0.0035 -0.0815
 -0.9998 -1.0000 -0.0000 -0.0769 0.0271 -0.0012
 0.9998 1.0000 0.0000 0.0769 -0.0271 0.0012

_exptl_transmission_factor_max     ?
_exptl_transmission_factor_min     ?
_diffrn_reflns_av_R_equivalents    0.0710
_diffrn_reflns_av_unetI/netI       0.0386
_diffrn_reflns_Laue_measured_fraction_full  0.968
_diffrn_reflns_Laue_measured_fraction_max  0.871
_diffrn_reflns_limit_h_max         29
_diffrn_reflns_limit_h_min         -24
_diffrn_reflns_limit_k_max         31
_diffrn_reflns_limit_k_min         -28
_diffrn_reflns_limit_l_max         12
_diffrn_reflns_limit_l_min         -11
_diffrn_reflns_number              19964
_diffrn_reflns_point_group_measured_fraction_full  0.931
_diffrn_reflns_point_group_measured_fraction_max  0.823
_diffrn_reflns_theta_full          67.684
_diffrn_reflns_theta_max           77.427
_diffrn_reflns_theta_min           2.340
_diffrn_ambient_environment        N~2~
_diffrn_ambient_temperature        150.00(10)
_diffrn_detector                   'Hybrid Pixel Array Detector'
_diffrn_detector_area_resol_mean   10.0000
_diffrn_detector_type              'HyPix-Arc 100'
_diffrn_measured_fraction_theta_full  0.968
_diffrn_measured_fraction_theta_max  0.871
_diffrn_measurement_details
;
List of Runs (angles in degrees, time in seconds):

  # Type    Start    End  Width  t~exp~   \w     \q     \k     \f   Frames
--------------------------------------------------------------------------
  1  \w     48.00  73.00   0.50    3.00    --   46.30  62.00  52.00   50
  2  \w    -26.00  14.00   0.50    3.00    --  -47.30  62.00  52.00   80
  3  \w   -120.00 -83.00   0.50    3.00    --  -47.30 -62.00 -85.00   74
  4  \w    -78.00 -24.00   0.50    3.00    --  -47.30 -62.00 -85.00  108
  5  \w    -73.00 -17.00   0.50   12.00    --  -92.45  62.00  52.00  112
  6  \w   -155.00 -83.00   0.50   12.00    --  -92.45 -62.00 -85.00  144
  7  \w     76.00 124.00   0.50   12.00    --   97.16  62.00  52.00   96
  8  \w     23.00  48.00   0.50   12.00    --   97.16 -62.00 -85.00   50
  9  \w     32.00  72.00   0.50   12.00    --  108.12 -62.00 -85.00   80
 10  \w    130.00 157.00   0.50   12.00    --  108.12  62.00  52.00   54
 11  \w     74.00 122.00   0.50    3.00    --   46.30 125.00-120.00   96
 12  \w     -3.00  23.00   0.50    3.00    --   46.30 -62.00 -85.00   52
 13  \w   -125.00 -34.00   0.50    3.00    --  -47.30 -57.00  90.00  182
 14  \w    -25.00  35.00   0.50    3.00    --  -47.30  19.00-150.00  120
 15  \w   -127.00 -25.00   0.50    3.00    --  -47.30 -38.00 150.00  204
 16  \w    -71.00 -15.00   0.50   12.00    --  -92.45  61.00  90.00  112
 17  \w   -173.00 -72.00   0.50   12.00    --  -92.45 -45.00-180.00  202
 18  \w   -136.00-104.00   0.50   12.00    --  -92.45 -45.00 120.00   64
 19  \w    -40.00 -11.00   0.50   12.00    --  -92.45  45.00-120.00   58
;
_diffrn_measurement_device         'four-circle diffractometer'
_diffrn_measurement_device_type   
 'XtaLAB Synergy, Single source at home/near, HyPix-Arc 100'
_diffrn_measurement_method         '\w scans'
_diffrn_orient_matrix_type        
 'CrysAlisPro convention (1999,Acta A55,543-557)'
_diffrn_orient_matrix_UB_11        0.0397494000
_diffrn_orient_matrix_UB_12        0.0371984000
_diffrn_orient_matrix_UB_13        -0.0533965000
_diffrn_orient_matrix_UB_21        -0.0117729000
_diffrn_orient_matrix_UB_22        -0.0152854000
_diffrn_orient_matrix_UB_23        -0.1519054000
_diffrn_orient_matrix_UB_31        -0.0401114000
_diffrn_orient_matrix_UB_32        0.0413516000
_diffrn_orient_matrix_UB_33        -0.0083448000
_diffrn_radiation_monochromator    graphite
_diffrn_radiation_probe            x-ray
_diffrn_radiation_type             'Cu K\a'
_diffrn_radiation_wavelength       1.54184
_diffrn_source                     'fine-focus sealed X-ray tube'
_diffrn_source_type                'Enhance (Cu) X-ray Source'
_diffrn_special_details
;
Data were originally collected with a lower symmetry
 setting and in the final data redution only the first half
 of these data have been used in the refinement as
 there appears to be ongoing degradation of crystal 
quality through the experiment. All structure solutions 
and refinements of an set of the data give broadly the 
same result, with just the refinement of the occupancy 
parameters of the disorder changing depending on the 
data utilised in the refinement.
;
_reflns_Friedel_coverage           0.778
_reflns_Friedel_fraction_full      0.890
_reflns_Friedel_fraction_max       0.768
_reflns_number_gt                  5337
_reflns_number_total               5956
_reflns_odcompleteness_completeness  93.55
_reflns_odcompleteness_iscentric   1
_reflns_odcompleteness_theta       66.97
_reflns_special_details
;
 Reflections were merged by SHELXL according to the crystal
 class for the calculation of statistics and refinement.
 
 _reflns_Friedel_fraction is defined as the number of unique
 Friedel pairs measured divided by the number that would be
 possible theoretically, ignoring centric projections and
 systematic absences.
;
_reflns_threshold_expression       'I > 2\s(I)'
_computing_cell_refinement         'CrysAlisPro 1.171.42.49 (Rigaku OD, 2022)'
_computing_data_collection         'CrysAlisPro 1.171.42.49 (Rigaku OD, 2022)'
_computing_data_reduction          'CrysAlisPro 1.171.42.49 (Rigaku OD, 2022)'
_computing_molecular_graphics      'Olex2 1.5 (Dolomanov et al., 2009)'
_computing_publication_material    'Olex2 1.5 (Dolomanov et al., 2009)'
_computing_structure_refinement    'XL  (Sheldrick, 2008)'
_computing_structure_solution      'SHELXT  (Sheldrick, 2015)'
_refine_diff_density_max           1.190
_refine_diff_density_min           -0.627
_refine_diff_density_rms           0.092
_refine_ls_abs_structure_details
;
 Flack x determined using 1984 quotients [(I+)-(I-)]/[(I+)+(I-)]
 (Parsons, Flack and Wagner, Acta Cryst. B69 (2013) 249-259).
;
_refine_ls_abs_structure_Flack     0.017(14)
_refine_ls_extinction_coef         .
_refine_ls_extinction_method       none
_refine_ls_goodness_of_fit_ref     1.069
_refine_ls_hydrogen_treatment      mixed
_refine_ls_matrix_type             full
_refine_ls_number_parameters       396
_refine_ls_number_reflns           5956
_refine_ls_number_restraints       377
_refine_ls_R_factor_all            0.0958
_refine_ls_R_factor_gt             0.0905
_refine_ls_restrained_S_all        1.067
_refine_ls_shift/su_max            0.001
_refine_ls_shift/su_mean           0.000
_refine_ls_structure_factor_coef   Fsqd
_refine_ls_weighting_details      
 'w=1/[\s^2^(Fo^2^)+(0.1399P)^2^+27.5484P] where P=(Fo^2^+2Fc^2^)/3'
_refine_ls_weighting_scheme        calc
_refine_ls_wR_factor_gt            0.2532
_refine_ls_wR_factor_ref           0.2585
_refine_special_details
;
There is significant disorder present in the chloroform 
molecules which have only weak interactions with the 
macrocycle. These CHCl3 molecules have been refined
 using required restrainst and constraints to maintain a
 physically reasonable model. One molecule in 
particular occupies a site just removed from a 
crystallographic symmetry element and therefore 
required significant intervention to maintain the model. 
The macrocycle also contains minor disorder in some 
of the rings these have been suitably restrained for the 
same reasons.
;
_olex2_refinement_description
;
1. Fixed Uiso
 At 1.2 times of:
  All C(H) groups, All C(H,H) groups, All C(H,H,H,H) groups
2. Restrained distances
 Cl5S-Cl6S \\sim Cl18-Cl16
 with sigma of 0.02
 Cl5S-C2S \\sim Cl6S-C2S \\sim Cl4S-C2S
 with sigma of 0.02
 Cl4S-Cl6S \\sim Cl16-Cl17
 with sigma of 0.02
 Cl18-Cl17 \\sim Cl5S-Cl4S
 with sigma of 0.02
 Cl11-C3S \\sim Cl7S-C3S
 with sigma of 0.02
 Cl10-C3S \\sim Cl9S-C3S
 with sigma of 0.02
 Cl12-C3S \\sim Cl8S-C3S
 with sigma of 0.02
 C13-C14A \\sim C13-C14
 with sigma of 0.02
 C15-C14A \\sim C15-C14
 with sigma of 0.02
 Cl17-H5S \\sim Cl14-H4S
 with sigma of 0.04
 Cl18-Cl17 \\sim Cl15-Cl14
 with sigma of 0.04
 Cl16-H5S \\sim Cl13-H4S
 with sigma of 0.04
 Cl18-H5S \\sim Cl15-H4S
 with sigma of 0.04
 Cl18-C5S \\sim Cl15-C4S
 with sigma of 0.02
 Cl17-C5S \\sim Cl14-C4S
 with sigma of 0.02
 C5S-H5S \\sim C4S-H4S
 with sigma of 0.02
 Cl16-C5S \\sim Cl13-C4S
 with sigma of 0.02
 Cl16-Cl18 \\sim Cl13-Cl15
 with sigma of 0.04
 Cl16-Cl17 \\sim Cl13-Cl14
 with sigma of 0.04
 C9A-C8A \\sim C9-C8
 with sigma of 0.02
 C10-C8A \\sim C10-C8
 with sigma of 0.04
 C10-C9A \\sim C10-C9
 with sigma of 0.02
 C7-C9A \\sim C7-C9
 with sigma of 0.04
 C7-C8A \\sim C7-C8
 with sigma of 0.02
3. Uiso/Uaniso restraints and constraints
Uanis(C2S) = Uanis(Cl4S) = Uanis(Cl5S) = Uanis(Cl6S)
Uanis(Cl4S) = Uanis(Cl5S) = Uanis(Cl6S)
Uanis(C14A) = Uanis(C14)
Uanis(Cl9S) = Uanis(Cl12) = Uanis(Cl11) = Uanis(Cl8S) = Uanis(Cl7S) =
Uanis(Cl10)
Uanis(Cl15) = Uanis(Cl18)
Uanis(C4S) = Uanis(C5S)
Uanis(Cl14) = Uanis(Cl17)
Uanis(Cl16) = Uanis(Cl13)
Uanis(C9) = Uanis(C9A) = Uanis(C8) = Uanis(C8A)
4. Rigid body (RIGU) restrains
 All non-hydrogen atoms
 with sigma for 1-2 distances of 0.004 and sigma for 1-3 distances of 0.004
5. Others
 Sof(Cl13)=Sof(Cl14)=Sof(Cl15)=Sof(C4S)=Sof(H4S)=1-FVAR(1)
 Sof(Cl16)=Sof(Cl17)=Sof(Cl18)=Sof(C5S)=Sof(H5S)=FVAR(1)
 Sof(H7BC)=Sof(H7BD)=Sof(C8)=Sof(H8A)=Sof(H8B)=Sof(C9)=Sof(H9A)=Sof(H9B)=
 Sof(H10A)=1-FVAR(2)
 Sof(H7AA)=Sof(H7AB)=Sof(C8A)=Sof(H8AA)=Sof(H8AB)=Sof(C9A)=Sof(H9AA)=Sof(H9AB)=
 Sof(H10)=FVAR(2)
 Fixed Sof: Cl4S(0.25) Cl5S(0.25) Cl6S(0.25) Cl7S(0.5) Cl8S(0.5) Cl9S(0.5)
 Cl10(0.5) Cl11(0.5) Cl12(0.5) C2S(0.25) H2S(0.25) H3S(0.5) H3SA(0.5) H13A(0.5)
 H13B(0.5) H13C(0.5) H13D(0.5) C14(0.5) H14A(0.5) H14B(0.5) C14A(0.5) H14C(0.5)
 H14D(0.5) H15A(0.5) H15B(0.5) H15C(0.5) H15D(0.5)
6.a Ternary CH refined with riding coordinates:
 C1S(H1S), C2S(H2S), C3S(H3S), C3S(H3SA), C5(H5), C5S(H5S), C10(H10),
 C10(H10A), C12(H12), C17(H17)
6.b Secondary CH2 refined with riding coordinates:
 C2(H2A,H2B), C3(H3A,H3B), C4(H4A,H4B), C7(H7AA,H7AB), C7(H7BC,H7BD), C8(H8A,
 H8B), C8A(H8AA,H8AB), C9(H9A,H9B), C9A(H9AA,H9AB), C13(H13A,H13B), C13(H13C,
 H13D), C14(H14A,H14B), C14A(H14C,H14D), C15(H15A,H15B), C15(H15C,H15D),
 C18(H18A,H18B), C19(H19A,H19B), C20(H20A,H20B)
;
_atom_sites_solution_hydrogens     mixed
_atom_sites_solution_primary       dual
_atom_sites_solution_secondary     ?
loop_
  _atom_site_label
  _atom_site_type_symbol
  _atom_site_fract_x
  _atom_site_fract_y
  _atom_site_fract_z
  _atom_site_U_iso_or_equiv
  _atom_site_adp_type
  _atom_site_occupancy
  _atom_site_site_symmetry_order
  _atom_site_calc_flag
  _atom_site_refinement_flags_posn
  _atom_site_refinement_flags_adp
  _atom_site_refinement_flags_occupancy
  _atom_site_disorder_assembly
  _atom_site_disorder_group
 Cl1S Cl -0.52391(11) -0.79478(12) 0.2502(3) 0.0692(7) Uani 1 1 d . . . . .
 Cl2S Cl -0.51270(14) -0.87657(14) 0.0535(4) 0.0862(9) Uani 1 1 d . . . . .
 Cl3S Cl -0.46966(15) -0.78136(16) -0.0103(3) 0.0901(10) Uani 1 1 d . . . . .
 Cl4S Cl -0.5104(13) -0.9499(7) 0.359(3) 0.135(8) Uani 0.25 1 d D . P A -1
 Cl5S Cl -0.5640(12) -1.0056(9) 0.137(2) 0.135(8) Uani 0.25 1 d D . P A -1
 Cl6S Cl -0.4636(11) -0.9986(8) 0.114(3) 0.135(8) Uani 0.25 1 d D . P A -1
 Cl7S Cl -0.2716(4) -0.7254(3) -0.1721(8) 0.0867(11) Uani 0.5 1 d D . P B 2
 Cl8S Cl -0.2764(4) -0.6232(4) -0.0991(10) 0.0867(11) Uani 0.5 1 d D . P B 2
 Cl9S Cl -0.3099(3) -0.6988(3) 0.0964(7) 0.0867(11) Uani 0.5 1 d D . P B 2
 Cl10 Cl -0.2834(4) -0.7296(3) -0.1294(8) 0.0867(11) Uani 0.5 1 d D . P B 1
 Cl11 Cl -0.2603(4) -0.6245(4) -0.1227(9) 0.0867(11) Uani 0.5 1 d D . P B 1
 Cl12 Cl -0.3278(3) -0.6675(3) 0.0794(7) 0.0867(11) Uani 0.5 1 d D . P B 1
 Cl13 Cl -0.5117(10) -0.6541(10) -0.815(3) 0.0827(12) Uani 0.163(6) 1 d D . P C
 2
 Cl14 Cl -0.4186(11) -0.6205(10) -0.871(3) 0.1137(18) Uani 0.163(6) 1 d D . P C
 2
 Cl15 Cl -0.4853(13) -0.5522(8) -0.734(3) 0.1125(18) Uani 0.163(6) 1 d D . P C
 2
 Cl16 Cl -0.53101(19) -0.64189(19) -0.8330(5) 0.0827(12) Uani 0.837(6) 1 d D . P
 C 1
 Cl17 Cl -0.4549(2) -0.5670(2) -0.8548(5) 0.1137(18) Uani 0.837(6) 1 d D . P C
 1
 Cl18 Cl -0.5179(3) -0.57079(18) -0.6122(5) 0.1125(18) Uani 0.837(6) 1 d D . P C
 1
 O1 O -0.7088(3) -0.8306(3) -0.1238(7) 0.0583(16) Uani 1 1 d . . . . .
 O2 O -0.5902(3) -0.7989(3) -0.1713(7) 0.0610(18) Uani 1 1 d . . . . .
 O3 O -0.5195(2) -0.7726(3) -0.4335(8) 0.0568(17) Uani 1 1 d . . . . .
 O4 O -0.4264(3) -0.6765(3) -0.5529(10) 0.072(2) Uani 1 1 d . . . . .
 N1 N -0.6495(3) -0.8812(3) -0.2144(9) 0.0531(17) Uani 1 1 d . . . . .
 N2 N -0.6169(3) -0.7598(3) -0.3654(9) 0.0560(18) Uani 1 1 d . . . . .
 N3 N -0.4929(3) -0.7048(3) -0.3208(10) 0.060(2) Uani 1 1 d . . . . .
 N4 N -0.4057(3) -0.7574(3) -0.5506(8) 0.0513(17) Uani 1 1 d . . . . .
 C1 C -0.6829(4) -0.8695(4) -0.1177(10) 0.052(2) Uani 1 1 d . . . . .
 C1S C -0.5201(4) -0.8121(5) 0.0719(12) 0.068(3) Uani 1 1 d . . . . .
 H1S H -0.551807 -0.801937 0.024294 0.082 Uiso 1 1 calc R U . . .
 C2 C -0.6155(4) -0.9238(4) -0.2125(14) 0.064(2) Uani 1 1 d . . . . .
 H2A H -0.632915 -0.954943 -0.240545 0.077 Uiso 1 1 calc R U . . .
 H2B H -0.600687 -0.928468 -0.118451 0.077 Uiso 1 1 calc R U . . .
 C2S C -0.5114(13) -0.992(2) 0.228(4) 0.135(8) Uani 0.25 1 d D . P A -1
 H2S H -0.507642 -1.024031 0.282934 0.162 Uiso 0.25 1 calc R U P A -1
 C3 C -0.5755(5) -0.9090(5) -0.3200(14) 0.072(3) Uani 1 1 d . . . . .
 H3A H -0.548177 -0.889765 -0.275213 0.087 Uiso 1 1 calc R U . . .
 H3B H -0.561152 -0.938991 -0.365767 0.087 Uiso 1 1 calc R U . . .
 C3S C -0.2708(5) -0.6811(4) -0.0232(11) 0.071(3) Uani 1 1 d D . . . .
 H3S H -0.241793 -0.688576 0.039373 0.085 Uiso 0.5 1 calc R U P B 1
 H3SA H -0.236623 -0.682751 0.019009 0.085 Uiso 0.5 1 calc R U P B 2
 C4 C -0.6034(5) -0.8771(5) -0.4243(11) 0.071(3) Uani 1 1 d . . . . .
 H4A H -0.621956 -0.898056 -0.492199 0.085 Uiso 1 1 calc R U . . .
 H4B H -0.580291 -0.854731 -0.475747 0.085 Uiso 1 1 calc R U . . .
 C4S C -0.4674(15) -0.6139(13) -0.746(4) 0.071(4) Uani 0.163(6) 1 d D . P C 2
 H4S H -0.456(3) -0.626(3) -0.653(5) 0.085 Uiso 0.163(6) 1 d D U P C 2
 C5 C -0.6392(4) -0.8472(4) -0.3325(10) 0.059(2) Uani 1 1 d . . . . .
 H5 H -0.670616 -0.838943 -0.384381 0.071 Uiso 1 1 calc R U . . .
 C5S C -0.4878(6) -0.6070(5) -0.7381(16) 0.071(4) Uani 0.837(6) 1 d D . P C 1
 H5S H -0.463601 -0.630099 -0.691210 0.085 Uiso 0.837(6) 1 calc DR U P C 1
 C6 C -0.6133(4) -0.7992(4) -0.2794(10) 0.0493(19) Uani 1 1 d . . . . .
 C7 C -0.6439(5) -0.7560(5) -0.4990(13) 0.072(3) Uani 1 1 d D . . . .
 H7AA H -0.623625 -0.769283 -0.577396 0.086 Uiso 0.67(2) 1 calc R U P D 1
 H7AB H -0.676216 -0.774187 -0.495353 0.086 Uiso 0.67(2) 1 calc R U P D 1
 H7BC H -0.680647 -0.754110 -0.485750 0.086 Uiso 0.33(2) 1 calc R U P D 2
 H7BD H -0.635656 -0.783846 -0.563465 0.086 Uiso 0.33(2) 1 calc R U P D 2
 C8 C -0.6211(13) -0.7049(10) -0.549(3) 0.074(3) Uani 0.33(2) 1 d D . P D 2
 H8A H -0.591992 -0.711250 -0.610241 0.088 Uiso 0.33(2) 1 calc R U P D 2
 H8B H -0.646449 -0.686090 -0.603194 0.088 Uiso 0.33(2) 1 calc R U P D 2
 C8A C -0.6517(7) -0.7021(6) -0.513(2) 0.074(3) Uani 0.67(2) 1 d D . P D 1
 H8AA H -0.678232 -0.689902 -0.448861 0.088 Uiso 0.67(2) 1 calc R U P D 1
 H8AB H -0.660015 -0.692504 -0.610052 0.088 Uiso 0.67(2) 1 calc R U P D 1
 C9 C -0.6053(14) -0.6750(10) -0.427(4) 0.074(3) Uani 0.33(2) 1 d D . P D 2
 H9A H -0.633881 -0.659023 -0.378260 0.088 Uiso 0.33(2) 1 calc R U P D 2
 H9B H -0.579852 -0.649532 -0.451247 0.088 Uiso 0.33(2) 1 calc R U P D 2
 C9A C -0.6012(6) -0.6833(7) -0.471(2) 0.074(3) Uani 0.67(2) 1 d D . P D 1
 H9AA H -0.603231 -0.647986 -0.439903 0.088 Uiso 0.67(2) 1 calc R U P D 1
 H9AB H -0.577481 -0.685683 -0.549781 0.088 Uiso 0.67(2) 1 calc R U P D 1
 C10 C -0.5837(4) -0.7180(4) -0.3454(14) 0.064(2) Uani 1 1 d D . . . .
 H10 H -0.588437 -0.701669 -0.252219 0.076 Uiso 0.67(2) 1 calc R U P D 1
 H10A H -0.586222 -0.708613 -0.244367 0.076 Uiso 0.33(2) 1 calc R U P D 2
 C11 C -0.5293(4) -0.7344(4) -0.3696(11) 0.052(2) Uani 1 1 d . . . . .
 C12 C -0.4405(4) -0.7193(5) -0.3387(11) 0.059(2) Uani 1 1 d . . . . .
 H12 H -0.434780 -0.753686 -0.300268 0.071 Uiso 1 1 calc R U . . .
 C13 C -0.4119(6) -0.6801(6) -0.2507(16) 0.087(4) Uani 1 1 d D . . . .
 H13A H -0.405711 -0.692359 -0.154435 0.104 Uiso 0.5 1 calc R U P E 1
 H13B H -0.379559 -0.671134 -0.294758 0.104 Uiso 0.5 1 calc R U P E 1
 H13C H -0.386876 -0.696982 -0.190430 0.104 Uiso 0.5 1 calc R U P F 2
 H13D H -0.394063 -0.656495 -0.313056 0.104 Uiso 0.5 1 calc R U P F 2
 C14 C -0.4479(9) -0.6533(11) -0.165(3) 0.091(5) Uani 0.5 1 d D . P G 2
 H14A H -0.438124 -0.617707 -0.155371 0.110 Uiso 0.5 1 calc R U P G 2
 H14B H -0.449994 -0.668357 -0.070468 0.110 Uiso 0.5 1 calc R U P G 2
 C14A C -0.4462(9) -0.6385(9) -0.252(4) 0.091(5) Uani 0.5 1 d D . P G 1
 H14C H -0.441899 -0.618971 -0.338677 0.110 Uiso 0.5 1 calc R U P G 1
 H14D H -0.439091 -0.616252 -0.171144 0.110 Uiso 0.5 1 calc R U P G 1
 C15 C -0.4993(6) -0.6578(5) -0.2421(19) 0.089(4) Uani 1 1 d D . . . .
 H15A H -0.509648 -0.663917 -0.144125 0.106 Uiso 0.5 1 calc R U P G 1
 H15B H -0.523419 -0.634955 -0.287892 0.106 Uiso 0.5 1 calc R U P G 1
 H15C H -0.527390 -0.660154 -0.174929 0.106 Uiso 0.5 1 calc R U P G 2
 H15D H -0.504973 -0.629099 -0.305659 0.106 Uiso 0.5 1 calc R U P G 2
 C16 C -0.4241(3) -0.7169(4) -0.4914(10) 0.052(2) Uani 1 1 d . . . . .
 C17 C -0.4083(4) -0.8081(4) -0.4973(11) 0.055(2) Uani 1 1 d . . . . .
 H17 H -0.442866 -0.816252 -0.463808 0.066 Uiso 1 1 calc R U . . .
 C18 C -0.3945(5) -0.8392(5) -0.6282(13) 0.077(3) Uani 1 1 d . . . . .
 H18A H -0.374831 -0.869212 -0.601693 0.092 Uiso 1 1 calc R U . . .
 H18B H -0.424956 -0.850095 -0.678738 0.092 Uiso 1 1 calc R U . . .
 C19 C -0.3637(6) -0.8044(7) -0.7168(13) 0.092(4) Uani 1 1 d . . . . .
 H19A H -0.328247 -0.804659 -0.686846 0.111 Uiso 1 1 calc R U . . .
 H19B H -0.365520 -0.814069 -0.816707 0.111 Uiso 1 1 calc R U . . .
 C20 C -0.3859(5) -0.7552(6) -0.6950(11) 0.072(3) Uani 1 1 d . . . . .
 H20A H -0.413065 -0.748912 -0.763195 0.087 Uiso 1 1 calc R U . . .
 H20B H -0.360352 -0.728523 -0.704120 0.087 Uiso 1 1 calc R U . . .

loop_
  _atom_site_aniso_label
  _atom_site_aniso_U_11
  _atom_site_aniso_U_22
  _atom_site_aniso_U_33
  _atom_site_aniso_U_23
  _atom_site_aniso_U_13
  _atom_site_aniso_U_12
 Cl1S 0.0676(16) 0.094(2) 0.0457(11) -0.0053(13) -0.0060(11) 0.0185(14)
 Cl2S 0.086(2) 0.082(2) 0.091(2) -0.0148(17) 0.0041(17) 0.0015(16)
 Cl3S 0.108(3) 0.112(3) 0.0499(14) 0.0038(15) -0.0020(15) -0.019(2)
 Cl4S 0.26(2) 0.080(5) 0.065(6) -0.015(5) 0.022(11) -0.033(10)
 Cl5S 0.26(2) 0.080(5) 0.065(6) -0.015(5) 0.022(11) -0.033(10)
 Cl6S 0.26(2) 0.080(5) 0.065(6) -0.015(5) 0.022(11) -0.033(10)
 Cl7S 0.129(3) 0.0670(13) 0.0640(18) 0.0054(14) -0.0034(17) -0.0160(18)
 Cl8S 0.129(3) 0.0670(13) 0.0640(18) 0.0054(14) -0.0034(17) -0.0160(18)
 Cl9S 0.129(3) 0.0670(13) 0.0640(18) 0.0054(14) -0.0034(17) -0.0160(18)
 Cl10 0.129(3) 0.0670(13) 0.0640(18) 0.0054(14) -0.0034(17) -0.0160(18)
 Cl11 0.129(3) 0.0670(13) 0.0640(18) 0.0054(14) -0.0034(17) -0.0160(18)
 Cl12 0.129(3) 0.0670(13) 0.0640(18) 0.0054(14) -0.0034(17) -0.0160(18)
 Cl13 0.077(3) 0.083(3) 0.088(3) -0.012(2) -0.006(2) -0.013(2)
 Cl14 0.144(4) 0.114(3) 0.083(3) 0.009(3) 0.006(3) -0.060(3)
 Cl15 0.181(5) 0.072(2) 0.084(3) -0.014(2) 0.011(3) -0.014(3)
 Cl16 0.077(3) 0.083(3) 0.088(3) -0.012(2) -0.006(2) -0.013(2)
 Cl17 0.144(4) 0.114(3) 0.083(3) 0.009(3) 0.006(3) -0.060(3)
 Cl18 0.181(5) 0.072(2) 0.084(3) -0.014(2) 0.011(3) -0.014(3)
 O1 0.071(4) 0.055(4) 0.048(3) 0.007(3) -0.005(3) -0.001(3)
 O2 0.080(5) 0.055(4) 0.048(3) 0.003(3) -0.015(3) -0.010(3)
 O3 0.048(4) 0.058(4) 0.065(4) -0.003(3) 0.007(3) 0.006(3)
 O4 0.065(5) 0.071(5) 0.079(5) 0.019(4) 0.000(4) -0.006(4)
 N1 0.057(4) 0.051(4) 0.051(4) -0.003(3) -0.005(3) -0.011(3)
 N2 0.046(4) 0.072(5) 0.050(4) 0.011(4) 0.014(3) 0.010(3)
 N3 0.066(4) 0.047(4) 0.067(5) -0.007(4) 0.015(4) 0.004(3)
 N4 0.038(4) 0.077(4) 0.038(3) 0.004(3) -0.001(3) 0.002(3)
 C1 0.056(5) 0.050(5) 0.050(5) 0.001(4) -0.010(4) -0.012(4)
 C1S 0.058(6) 0.091(8) 0.056(6) -0.007(5) -0.008(5) 0.008(6)
 C2 0.060(6) 0.059(6) 0.073(7) -0.008(5) -0.002(5) -0.005(4)
 C2S 0.26(2) 0.080(5) 0.065(6) -0.015(5) 0.022(11) -0.033(10)
 C3 0.071(7) 0.078(7) 0.067(6) -0.017(5) 0.005(5) -0.007(5)
 C3S 0.080(8) 0.066(7) 0.068(6) 0.015(5) -0.024(6) -0.016(5)
 C4 0.079(7) 0.086(8) 0.048(5) -0.017(5) 0.003(5) -0.017(5)
 C4S 0.076(10) 0.066(7) 0.070(7) 0.016(6) -0.017(8) -0.009(7)
 C5 0.071(6) 0.068(5) 0.039(4) -0.004(4) -0.008(4) -0.009(4)
 C5S 0.076(10) 0.066(7) 0.070(7) 0.016(6) -0.017(8) -0.009(7)
 C6 0.046(5) 0.057(5) 0.045(4) 0.007(3) 0.000(3) 0.002(4)
 C7 0.070(7) 0.090(7) 0.056(5) 0.022(5) 0.002(5) 0.018(5)
 C8 0.063(6) 0.076(6) 0.082(8) 0.027(6) 0.030(5) 0.031(5)
 C8A 0.063(6) 0.076(6) 0.082(8) 0.027(6) 0.030(5) 0.031(5)
 C9 0.063(6) 0.076(6) 0.082(8) 0.027(6) 0.030(5) 0.031(5)
 C9A 0.063(6) 0.076(6) 0.082(8) 0.027(6) 0.030(5) 0.031(5)
 C10 0.062(5) 0.053(5) 0.075(6) 0.015(5) 0.021(5) 0.011(4)
 C11 0.059(5) 0.044(4) 0.054(5) 0.011(4) 0.009(4) 0.005(4)
 C12 0.051(5) 0.074(6) 0.053(5) -0.004(4) 0.000(4) 0.003(4)
 C13 0.082(7) 0.108(9) 0.071(7) -0.029(7) -0.004(6) -0.022(6)
 C14 0.122(10) 0.070(10) 0.082(13) -0.024(9) 0.028(9) -0.036(7)
 C14A 0.122(10) 0.070(10) 0.082(13) -0.024(9) 0.028(9) -0.036(7)
 C15 0.105(8) 0.052(6) 0.109(10) -0.020(6) 0.035(8) -0.001(6)
 C16 0.043(5) 0.062(5) 0.053(5) 0.004(4) -0.004(4) -0.005(4)
 C17 0.052(5) 0.059(5) 0.054(5) -0.001(4) -0.001(4) 0.009(4)
 C18 0.067(7) 0.095(7) 0.068(6) -0.034(6) -0.016(5) 0.012(6)
 C19 0.082(8) 0.146(11) 0.049(6) -0.016(6) -0.002(5) 0.023(7)
 C20 0.061(6) 0.114(8) 0.042(5) -0.008(5) 0.008(4) -0.008(6)

_geom_special_details
;
 All esds (except the esd in the dihedral angle between two l.s. planes)
 are estimated using the full covariance matrix.  The cell esds are taken
 into account individually in the estimation of esds in distances, angles
 and torsion angles; correlations between esds in cell parameters are only
 used when they are defined by crystal symmetry.  An approximate (isotropic)
 treatment of cell esds is used for estimating esds involving l.s. planes.
;
loop_
  _geom_bond_atom_site_label_1
  _geom_bond_atom_site_label_2
  _geom_bond_distance
  _geom_bond_site_symmetry_2
  _geom_bond_publ_flag
 Cl1S C1S 1.768(12) . ?
 Cl2S C1S 1.742(14) . ?
 Cl3S C1S 1.762(14) . ?
 Cl4S C2S 1.69(2) . ?
 Cl5S C2S 1.69(2) . ?
 Cl6S C2S 1.69(2) . ?
 Cl7S C3S 1.852(13) . ?
 Cl8S C3S 1.714(15) . ?
 Cl9S C3S 1.618(12) . ?
 Cl10 C3S 1.679(13) . ?
 Cl11 C3S 1.806(13) . ?
 Cl12 C3S 1.846(14) . ?
 Cl13 C4S 1.73(3) . ?
 Cl14 C4S 1.78(3) . ?
 Cl15 C4S 1.72(3) . ?
 Cl16 C5S 1.738(14) . ?
 Cl17 C5S 1.778(16) . ?
 Cl18 C5S 1.739(18) . ?
 O1 C1 1.250(13) . ?
 O2 C6 1.204(12) . ?
 O3 C11 1.217(12) . ?
 O4 C16 1.230(13) . ?
 N1 C1 1.322(14) . ?
 N1 C2 1.454(15) . ?
 N1 C5 1.475(13) . ?
 N2 C6 1.339(13) . ?
 N2 C7 1.470(15) . ?
 N2 C10 1.438(15) . ?
 N3 C11 1.336(14) . ?
 N3 C12 1.463(14) . ?
 N3 C15 1.472(15) . ?
 N4 C16 1.316(14) . ?
 N4 C17 1.448(14) . ?
 N4 C20 1.479(13) . ?
 C1 C17 1.530(14) 8_344 ?
 C1S H1S 1.0000 . ?
 C2 H2A 0.9900 . ?
 C2 H2B 0.9900 . ?
 C2 C3 1.535(17) . ?
 C2S H2S 1.0000 . ?
 C3 H3A 0.9900 . ?
 C3 H3B 0.9900 . ?
 C3 C4 1.507(19) . ?
 C3S H3S 1.0000 . ?
 C3S H3SA 1.0000 . ?
 C4 H4A 0.9900 . ?
 C4 H4B 0.9900 . ?
 C4 C5 1.522(16) . ?
 C4S H4S 1.00(3) . ?
 C5 H5 1.0000 . ?
 C5 C6 1.541(14) . ?
 C5S H5S 1.0000 . ?
 C7 H7AA 0.9900 . ?
 C7 H7AB 0.9900 . ?
 C7 H7BC 0.9900 . ?
 C7 H7BD 0.9900 . ?
 C7 C8 1.57(3) . ?
 C7 C8A 1.46(2) . ?
 C8 H8A 0.9900 . ?
 C8 H8B 0.9900 . ?
 C8 C9 1.47(3) . ?
 C8A H8AA 0.9900 . ?
 C8A H8AB 0.9900 . ?
 C8A C9A 1.49(3) . ?
 C9 H9A 0.9900 . ?
 C9 H9B 0.9900 . ?
 C9 C10 1.50(2) . ?
 C9A H9AA 0.9900 . ?
 C9A H9AB 0.9900 . ?
 C9A C10 1.583(19) . ?
 C10 H10 1.0000 . ?
 C10 H10A 1.0000 . ?
 C10 C11 1.534(15) . ?
 C12 H12 1.0000 . ?
 C12 C13 1.544(16) . ?
 C12 C16 1.525(14) . ?
 C13 H13A 0.9900 . ?
 C13 H13B 0.9900 . ?
 C13 H13C 0.9900 . ?
 C13 H13D 0.9900 . ?
 C13 C14 1.45(3) . ?
 C13 C14A 1.44(3) . ?
 C14 H14A 0.9900 . ?
 C14 H14B 0.9900 . ?
 C14 C15 1.56(3) . ?
 C14A H14C 0.9900 . ?
 C14A H14D 0.9900 . ?
 C14A C15 1.51(3) . ?
 C15 H15A 0.9900 . ?
 C15 H15B 0.9900 . ?
 C15 H15C 0.9900 . ?
 C15 H15D 0.9900 . ?
 C17 H17 1.0000 . ?
 C17 C18 1.547(15) . ?
 C18 H18A 0.9900 . ?
 C18 H18B 0.9900 . ?
 C18 C19 1.50(2) . ?
 C19 H19A 0.9900 . ?
 C19 H19B 0.9900 . ?
 C19 C20 1.45(2) . ?
 C20 H20A 0.9900 . ?
 C20 H20B 0.9900 . ?

loop_
  _geom_angle_atom_site_label_1
  _geom_angle_atom_site_label_2
  _geom_angle_atom_site_label_3
  _geom_angle
  _geom_angle_site_symmetry_1
  _geom_angle_site_symmetry_3
  _geom_angle_publ_flag
 C1 N1 C2 126.7(9) . . ?
 C1 N1 C5 121.0(9) . . ?
 C2 N1 C5 112.0(9) . . ?
 C6 N2 C7 128.5(10) . . ?
 C6 N2 C10 119.0(9) . . ?
 C10 N2 C7 111.4(9) . . ?
 C11 N3 C12 119.9(9) . . ?
 C11 N3 C15 126.7(10) . . ?
 C12 N3 C15 113.3(10) . . ?
 C16 N4 C17 126.8(8) . . ?
 C16 N4 C20 120.1(10) . . ?
 C17 N4 C20 112.5(9) . . ?
 O1 C1 N1 122.5(9) . . ?
 O1 C1 C17 120.7(9) . 8_344 ?
 N1 C1 C17 116.6(9) . 8_344 ?
 Cl1S C1S H1S 108.5 . . ?
 Cl2S C1S Cl1S 111.3(7) . . ?
 Cl2S C1S Cl3S 109.2(7) . . ?
 Cl2S C1S H1S 108.5 . . ?
 Cl3S C1S Cl1S 110.6(7) . . ?
 Cl3S C1S H1S 108.5 . . ?
 N1 C2 H2A 111.2 . . ?
 N1 C2 H2B 111.2 . . ?
 N1 C2 C3 103.0(10) . . ?
 H2A C2 H2B 109.1 . . ?
 C3 C2 H2A 111.2 . . ?
 C3 C2 H2B 111.2 . . ?
 Cl4S C2S Cl5S 122(2) . . ?
 Cl4S C2S H2S 100.3 . . ?
 Cl5S C2S H2S 100.3 . . ?
 Cl6S C2S Cl4S 122(2) . . ?
 Cl6S C2S Cl5S 106.0(16) . . ?
 Cl6S C2S H2S 100.3 . . ?
 C2 C3 H3A 110.9 . . ?
 C2 C3 H3B 110.9 . . ?
 H3A C3 H3B 109.0 . . ?
 C4 C3 C2 104.1(10) . . ?
 C4 C3 H3A 110.9 . . ?
 C4 C3 H3B 110.9 . . ?
 Cl7S C3S H3SA 106.9 . . ?
 Cl8S C3S Cl7S 104.6(7) . . ?
 Cl8S C3S H3SA 106.9 . . ?
 Cl9S C3S Cl7S 110.4(6) . . ?
 Cl9S C3S Cl8S 120.5(9) . . ?
 Cl9S C3S H3SA 106.9 . . ?
 Cl10 C3S Cl11 111.0(7) . . ?
 Cl10 C3S Cl12 107.9(7) . . ?
 Cl10 C3S H3S 111.2 . . ?
 Cl11 C3S Cl12 104.2(7) . . ?
 Cl11 C3S H3S 111.2 . . ?
 Cl12 C3S H3S 111.2 . . ?
 C3 C4 H4A 111.2 . . ?
 C3 C4 H4B 111.2 . . ?
 C3 C4 C5 103.1(9) . . ?
 H4A C4 H4B 109.1 . . ?
 C5 C4 H4A 111.2 . . ?
 C5 C4 H4B 111.2 . . ?
 Cl13 C4S Cl14 101(2) . . ?
 Cl13 C4S H4S 110(4) . . ?
 Cl14 C4S H4S 109(4) . . ?
 Cl15 C4S Cl13 115(3) . . ?
 Cl15 C4S Cl14 110(2) . . ?
 Cl15 C4S H4S 110(4) . . ?
 N1 C5 C4 103.6(9) . . ?
 N1 C5 H5 110.9 . . ?
 N1 C5 C6 110.1(8) . . ?
 C4 C5 H5 110.9 . . ?
 C4 C5 C6 110.2(9) . . ?
 C6 C5 H5 110.9 . . ?
 Cl16 C5S Cl17 108.9(8) . . ?
 Cl16 C5S Cl18 110.7(9) . . ?
 Cl16 C5S H5S 109.4 . . ?
 Cl17 C5S H5S 109.4 . . ?
 Cl18 C5S Cl17 109.2(8) . . ?
 Cl18 C5S H5S 109.4 . . ?
 O2 C6 N2 123.8(9) . . ?
 O2 C6 C5 121.3(9) . . ?
 N2 C6 C5 114.8(9) . . ?
 N2 C7 H7AA 111.3 . . ?
 N2 C7 H7AB 111.3 . . ?
 N2 C7 H7BC 112.2 . . ?
 N2 C7 H7BD 112.2 . . ?
 N2 C7 C8 97.6(16) . . ?
 H7AA C7 H7AB 109.2 . . ?
 H7BC C7 H7BD 109.8 . . ?
 C8 C7 H7BC 112.2 . . ?
 C8 C7 H7BD 112.2 . . ?
 C8A C7 N2 102.4(13) . . ?
 C8A C7 H7AA 111.3 . . ?
 C8A C7 H7AB 111.3 . . ?
 C7 C8 H8A 109.6 . . ?
 C7 C8 H8B 109.6 . . ?
 H8A C8 H8B 108.2 . . ?
 C9 C8 C7 110(2) . . ?
 C9 C8 H8A 109.6 . . ?
 C9 C8 H8B 109.6 . . ?
 C7 C8A H8AA 111.7 . . ?
 C7 C8A H8AB 111.7 . . ?
 C7 C8A C9A 100.3(13) . . ?
 H8AA C8A H8AB 109.5 . . ?
 C9A C8A H8AA 111.7 . . ?
 C9A C8A H8AB 111.7 . . ?
 C8 C9 H9A 112.5 . . ?
 C8 C9 H9B 112.5 . . ?
 C8 C9 C10 96(2) . . ?
 H9A C9 H9B 110.1 . . ?
 C10 C9 H9A 112.5 . . ?
 C10 C9 H9B 112.5 . . ?
 C8A C9A H9AA 110.5 . . ?
 C8A C9A H9AB 110.5 . . ?
 C8A C9A C10 106.0(13) . . ?
 H9AA C9A H9AB 108.7 . . ?
 C10 C9A H9AA 110.5 . . ?
 C10 C9A H9AB 110.5 . . ?
 N2 C10 C9 106.7(16) . . ?
 N2 C10 C9A 99.8(12) . . ?
 N2 C10 H10 112.3 . . ?
 N2 C10 H10A 106.4 . . ?
 N2 C10 C11 110.1(9) . . ?
 C9 C10 H10A 106.4 . . ?
 C9 C10 C11 120.2(17) . . ?
 C9A C10 H10 112.3 . . ?
 C11 C10 C9A 109.4(10) . . ?
 C11 C10 H10 112.3 . . ?
 C11 C10 H10A 106.4 . . ?
 O3 C11 N3 121.0(9) . . ?
 O3 C11 C10 121.1(10) . . ?
 N3 C11 C10 117.9(9) . . ?
 N3 C12 H12 110.3 . . ?
 N3 C12 C13 103.3(10) . . ?
 N3 C12 C16 112.0(9) . . ?
 C13 C12 H12 110.3 . . ?
 C16 C12 H12 110.3 . . ?
 C16 C12 C13 110.5(10) . . ?
 C12 C13 H13A 111.4 . . ?
 C12 C13 H13B 111.4 . . ?
 C12 C13 H13C 110.0 . . ?
 C12 C13 H13D 110.0 . . ?
 H13A C13 H13B 109.3 . . ?
 H13C C13 H13D 108.4 . . ?
 C14 C13 C12 108.3(14) . . ?
 C14 C13 H13C 110.0 . . ?
 C14 C13 H13D 110.0 . . ?
 C14A C13 C12 101.8(15) . . ?
 C14A C13 H13A 111.4 . . ?
 C14A C13 H13B 111.4 . . ?
 C13 C14 H14A 110.5 . . ?
 C13 C14 H14B 110.5 . . ?
 C13 C14 C15 106.1(15) . . ?
 H14A C14 H14B 108.7 . . ?
 C15 C14 H14A 110.5 . . ?
 C15 C14 H14B 110.5 . . ?
 C13 C14A H14C 109.8 . . ?
 C13 C14A H14D 109.8 . . ?
 C13 C14A C15 109.5(15) . . ?
 H14C C14A H14D 108.2 . . ?
 C15 C14A H14C 109.8 . . ?
 C15 C14A H14D 109.8 . . ?
 N3 C15 C14 101.9(13) . . ?
 N3 C15 C14A 98.7(13) . . ?
 N3 C15 H15A 112.0 . . ?
 N3 C15 H15B 112.0 . . ?
 N3 C15 H15C 111.4 . . ?
 N3 C15 H15D 111.4 . . ?
 C14 C15 H15C 111.4 . . ?
 C14 C15 H15D 111.4 . . ?
 C14A C15 H15A 112.0 . . ?
 C14A C15 H15B 112.0 . . ?
 H15A C15 H15B 109.7 . . ?
 H15C C15 H15D 109.3 . . ?
 O4 C16 N4 122.3(10) . . ?
 O4 C16 C12 118.7(10) . . ?
 N4 C16 C12 118.9(9) . . ?
 N4 C17 C1 111.6(8) . 7_534 ?
 N4 C17 H17 111.2 . . ?
 N4 C17 C18 101.9(9) . . ?
 C1 C17 H17 111.2 7_534 . ?
 C1 C17 C18 109.5(8) 7_534 . ?
 C18 C17 H17 111.2 . . ?
 C17 C18 H18A 110.8 . . ?
 C17 C18 H18B 110.8 . . ?
 H18A C18 H18B 108.9 . . ?
 C19 C18 C17 104.7(11) . . ?
 C19 C18 H18A 110.8 . . ?
 C19 C18 H18B 110.8 . . ?
 C18 C19 H19A 110.8 . . ?
 C18 C19 H19B 110.8 . . ?
 H19A C19 H19B 108.9 . . ?
 C20 C19 C18 104.8(11) . . ?
 C20 C19 H19A 110.8 . . ?
 C20 C19 H19B 110.8 . . ?
 N4 C20 H20A 110.9 . . ?
 N4 C20 H20B 110.9 . . ?
 C19 C20 N4 104.1(11) . . ?
 C19 C20 H20A 110.9 . . ?
 C19 C20 H20B 110.9 . . ?
 H20A C20 H20B 108.9 . . ?

loop_
  _geom_torsion_atom_site_label_1
  _geom_torsion_atom_site_label_2
  _geom_torsion_atom_site_label_3
  _geom_torsion_atom_site_label_4
  _geom_torsion
  _geom_torsion_site_symmetry_1
  _geom_torsion_site_symmetry_2
  _geom_torsion_site_symmetry_3
  _geom_torsion_site_symmetry_4
  _geom_torsion_publ_flag
 N1 C2 C3 C4 -30.6(11) . . . . ?
 N1 C5 C6 O2 23.8(14) . . . . ?
 N1 C5 C6 N2 -159.1(9) . . . . ?
 N2 C7 C8 C9 -26(3) . . . . ?
 N2 C7 C8A C9A 43.8(14) . . . . ?
 N2 C10 C11 O3 18.5(14) . . . . ?
 N2 C10 C11 N3 -162.8(9) . . . . ?
 N3 C12 C13 C14 12.3(19) . . . . ?
 N3 C12 C13 C14A -25.4(17) . . . . ?
 N3 C12 C16 O4 60.1(13) . . . . ?
 N3 C12 C16 N4 -123.1(10) . . . . ?
 N4 C17 C18 C19 25.3(12) . . . . ?
 C1 N1 C2 C3 -161.8(9) . . . . ?
 C1 N1 C5 C4 -174.3(9) . . . . ?
 C1 N1 C5 C6 67.9(12) . . . . ?
 C1 C17 C18 C19 -93.0(11) 7_534 . . . ?
 C2 N1 C1 O1 175.9(9) . . . . ?
 C2 N1 C1 C17 -9.4(14) . . . 8_344 ?
 C2 N1 C5 C4 12.1(11) . . . . ?
 C2 N1 C5 C6 -105.8(10) . . . . ?
 C2 C3 C4 C5 38.2(12) . . . . ?
 C3 C4 C5 N1 -30.8(11) . . . . ?
 C3 C4 C5 C6 87.0(11) . . . . ?
 C4 C5 C6 O2 -89.8(12) . . . . ?
 C4 C5 C6 N2 87.3(11) . . . . ?
 C5 N1 C1 O1 3.2(14) . . . . ?
 C5 N1 C1 C17 178.0(8) . . . 8_344 ?
 C5 N1 C2 C3 11.4(11) . . . . ?
 C6 N2 C7 C8 -168.4(15) . . . . ?
 C6 N2 C7 C8A 157.5(11) . . . . ?
 C6 N2 C10 C9 -164.4(17) . . . . ?
 C6 N2 C10 C9A 178.7(10) . . . . ?
 C6 N2 C10 C11 63.6(12) . . . . ?
 C7 N2 C6 O2 -180.0(10) . . . . ?
 C7 N2 C6 C5 3.0(14) . . . . ?
 C7 N2 C10 C9 26.8(19) . . . . ?
 C7 N2 C10 C9A 9.9(12) . . . . ?
 C7 N2 C10 C11 -105.1(10) . . . . ?
 C7 C8 C9 C10 41(3) . . . . ?
 C7 C8A C9A C10 -39.0(17) . . . . ?
 C8 C9 C10 N2 -40(3) . . . . ?
 C8 C9 C10 C11 86(2) . . . . ?
 C8A C9A C10 N2 18.3(15) . . . . ?
 C8A C9A C10 C11 133.8(13) . . . . ?
 C9 C10 C11 O3 -106.0(19) . . . . ?
 C9 C10 C11 N3 73(2) . . . . ?
 C9A C10 C11 O3 -90.2(14) . . . . ?
 C9A C10 C11 N3 88.5(14) . . . . ?
 C10 N2 C6 O2 13.4(14) . . . . ?
 C10 N2 C6 C5 -163.6(9) . . . . ?
 C10 N2 C7 C8 -1.0(16) . . . . ?
 C10 N2 C7 C8A -35.1(12) . . . . ?
 C11 N3 C12 C13 -172.0(11) . . . . ?
 C11 N3 C12 C16 69.1(13) . . . . ?
 C11 N3 C15 C14 157.8(15) . . . . ?
 C11 N3 C15 C14A -167.1(16) . . . . ?
 C12 N3 C11 O3 -2.6(15) . . . . ?
 C12 N3 C11 C10 178.7(9) . . . . ?
 C12 N3 C15 C14 -19.7(17) . . . . ?
 C12 N3 C15 C14A 15.5(19) . . . . ?
 C12 C13 C14 C15 -24(2) . . . . ?
 C12 C13 C14A C15 38(2) . . . . ?
 C13 C12 C16 O4 -54.5(13) . . . . ?
 C13 C12 C16 N4 122.3(12) . . . . ?
 C13 C14 C15 N3 26(2) . . . . ?
 C13 C14A C15 N3 -33(2) . . . . ?
 C15 N3 C11 O3 -179.9(12) . . . . ?
 C15 N3 C11 C10 1.4(17) . . . . ?
 C15 N3 C12 C13 5.6(14) . . . . ?
 C15 N3 C12 C16 -113.3(12) . . . . ?
 C16 N4 C17 C1 -78.6(11) . . . 7_534 ?
 C16 N4 C17 C18 164.7(9) . . . . ?
 C16 N4 C20 C19 173.1(10) . . . . ?
 C16 C12 C13 C14 132.3(17) . . . . ?
 C16 C12 C13 C14A 94.6(16) . . . . ?
 C17 N4 C16 O4 -169.5(9) . . . . ?
 C17 N4 C16 C12 13.8(14) . . . . ?
 C17 N4 C20 C19 -14.7(13) . . . . ?
 C17 C18 C19 C20 -35.3(13) . . . . ?
 C18 C19 C20 N4 30.4(13) . . . . ?
 C20 N4 C16 O4 1.4(14) . . . . ?
 C20 N4 C16 C12 -175.2(9) . . . . ?
 C20 N4 C17 C1 109.8(9) . . . 7_534 ?
 C20 N4 C17 C18 -6.9(11) . . . . ?

_shelx_res_file
;
TITL ani_1_autored_a.res in I-4
    half_frames_ani_1.res
    created by SHELXL-2018/3 at 16:58:19 on 12-Dec-2025
REM Old TITL ani_1_autored_a.res in I-4
REM SHELXT solution in I-4: R1 0.229, Rweak 0.117, Alpha 0.009
REM <I/s> 0.000 for 0 systematic absences, Orientation as input
REM Flack x = 0.178 ( 0.012 ) from 2324 Parsons' quotients
REM Formula found by SHELXT: C97 Cl32 N20 O20
CELL 1.54184 26.705386 26.705386 9.555152 90 90 90
ZERR 2 0.00028 0.00028 0.000103 0 0 0
LATT -2
SYMM -X,-Y,+Z
SYMM +Y,-X,-Z
SYMM -Y,+X,-Z
SFAC C H Cl N O
UNIT 186 250 78 32 32
RIGU
SADI Cl5S Cl6S Cl18 Cl16
SADI Cl5S C2S Cl6S C2S Cl4S C2S
SADI Cl4S Cl6S Cl16 Cl17
EADP C2S Cl4S Cl5S Cl6S
SADI Cl18 Cl17 Cl5S Cl4S
EADP Cl4S Cl5S Cl6S
SADI Cl11 C3S Cl7S C3S
SADI Cl10 C3S Cl9S C3S
SADI Cl12 C3S Cl8S C3S
SADI C13 C14A C13 C14
SADI C15 C14A C15 C14
EADP C14A C14
EADP Cl9S Cl12 Cl11 Cl8S Cl7S Cl10
SADI 0.04 Cl17 H5S Cl14 H4S
SADI 0.04 Cl18 Cl17 Cl15 Cl14
SADI 0.04 Cl16 H5S Cl13 H4S
SADI 0.04 Cl18 H5S Cl15 H4S
SADI Cl18 C5S Cl15 C4S
SADI Cl17 C5S Cl14 C4S
SADI C5S H5S C4S H4S
SADI Cl16 C5S Cl13 C4S
SADI 0.04 Cl16 Cl18 Cl13 Cl15
SADI 0.04 Cl16 Cl17 Cl13 Cl14
EADP Cl15 Cl18
EADP C4S C5S
EADP Cl14 Cl17
EADP Cl16 Cl13
SADI C9A C8A C9 C8
SADI 0.04 C10 C8A C10 C8
SADI C10 C9A C10 C9
SADI 0.04 C7 C9A C7 C9
SADI C7 C8A C7 C8
EADP C9 C9A C8 C8A

L.S. 4
PLAN  11
TEMP -123
CONF
BOND
list 4
MORE -1
BOND $H
fmap 2
acta
REM <olex2.extras>
REM <HklSrc "%.\\half_data_ani_1.hkl">
REM </olex2.extras>

WGHT    0.139900   27.548401
FVAR       1.68157   0.83662   0.67414
CL1S  3   -0.523913   -0.794778    0.250207    11.00000    0.06759    0.09432 =
         0.04568   -0.00535   -0.00600    0.01854
CL2S  3   -0.512701   -0.876572    0.053486    11.00000    0.08621    0.08179 =
         0.09070   -0.01483    0.00411    0.00150
CL3S  3   -0.469657   -0.781359   -0.010283    11.00000    0.10815    0.11221 =
         0.04993    0.00382   -0.00196   -0.01899
PART -1
CL4S  3   -0.510433   -0.949894    0.358761    10.25000    0.26013    0.08024 =
         0.06452   -0.01543    0.02192   -0.03309
CL5S  3   -0.564006   -1.005601    0.136713    10.25000    0.26013    0.08024 =
         0.06452   -0.01543    0.02192   -0.03309
CL6S  3   -0.463614   -0.998574    0.114275    10.25000    0.26013    0.08024 =
         0.06452   -0.01543    0.02192   -0.03309

PART 2
CL7S  3   -0.271571   -0.725441   -0.172094    10.50000    0.12921    0.06703 =
         0.06399    0.00540   -0.00339   -0.01596
CL8S  3   -0.276373   -0.623178   -0.099150    10.50000    0.12921    0.06703 =
         0.06399    0.00540   -0.00339   -0.01596
CL9S  3   -0.309898   -0.698820    0.096385    10.50000    0.12921    0.06703 =
         0.06399    0.00540   -0.00339   -0.01596
PART 1
CL10  3   -0.283394   -0.729559   -0.129402    10.50000    0.12921    0.06703 =
         0.06399    0.00540   -0.00339   -0.01596
CL11  3   -0.260251   -0.624542   -0.122672    10.50000    0.12921    0.06703 =
         0.06399    0.00540   -0.00339   -0.01596
CL12  3   -0.327836   -0.667537    0.079367    10.50000    0.12921    0.06703 =
         0.06399    0.00540   -0.00339   -0.01596

PART 2
CL13  3   -0.511711   -0.654055   -0.814831   -21.00000    0.07734    0.08291 =
         0.08798   -0.01167   -0.00571   -0.01252
CL14  3   -0.418557   -0.620529   -0.870882   -21.00000    0.14381    0.11405 =
         0.08338    0.00862    0.00602   -0.06041
CL15  3   -0.485254   -0.552187   -0.734086   -21.00000    0.18052    0.07247 =
         0.08446   -0.01374    0.01077   -0.01356

PART 1
CL16  3   -0.531010   -0.641887   -0.833019    21.00000    0.07734    0.08291 =
         0.08798   -0.01167   -0.00571   -0.01252
CL17  3   -0.454854   -0.566958   -0.854816    21.00000    0.14381    0.11405 =
         0.08338    0.00862    0.00602   -0.06041
CL18  3   -0.517852   -0.570786   -0.612211    21.00000    0.18052    0.07247 =
         0.08446   -0.01374    0.01077   -0.01356

PART 0
O1    5   -0.708797   -0.830550   -0.123844    11.00000    0.07134    0.05521 =
         0.04822    0.00740   -0.00540   -0.00063
O2    5   -0.590167   -0.798850   -0.171250    11.00000    0.08024    0.05464 =
         0.04800    0.00272   -0.01460   -0.01014
O3    5   -0.519503   -0.772555   -0.433462    11.00000    0.04763    0.05786 =
         0.06495   -0.00331    0.00692    0.00599
O4    5   -0.426400   -0.676482   -0.552891    11.00000    0.06528    0.07108 =
         0.07868    0.01932    0.00047   -0.00636
N1    4   -0.649532   -0.881233   -0.214440    11.00000    0.05663    0.05144 =
         0.05138   -0.00302   -0.00542   -0.01127
N2    4   -0.616889   -0.759812   -0.365415    11.00000    0.04571    0.07202 =
         0.05035    0.01073    0.01356    0.00975
N3    4   -0.492922   -0.704796   -0.320789    11.00000    0.06639    0.04698 =
         0.06735   -0.00739    0.01542    0.00394
N4    4   -0.405745   -0.757393   -0.550620    11.00000    0.03829    0.07723 =
         0.03831    0.00353   -0.00080    0.00226
C1    1   -0.682910   -0.869475   -0.117694    11.00000    0.05621    0.04995 =
         0.04952    0.00080   -0.01009   -0.01238

C1S   1   -0.520058   -0.812111    0.071942    11.00000    0.05788    0.09055 =
         0.05565   -0.00664   -0.00774    0.00795
AFIX  13
H1S   2   -0.551807   -0.801937    0.024294    11.00000   -1.20000
AFIX   0

C2    1   -0.615549   -0.923771   -0.212456    11.00000    0.05962    0.05945 =
         0.07279   -0.00766   -0.00205   -0.00473
AFIX  23
H2A   2   -0.632915   -0.954943   -0.240545    11.00000   -1.20000
H2B   2   -0.600687   -0.928468   -0.118451    11.00000   -1.20000
AFIX   0

PART -1
C2S   1   -0.511440   -0.992377    0.228038    10.25000    0.26013    0.08024 =
         0.06452   -0.01543    0.02192   -0.03309
AFIX  13
H2S   2   -0.507642   -1.024031    0.282934    10.25000   -1.20000
AFIX   0

PART 0
C3    1   -0.575518   -0.908987   -0.320039    11.00000    0.07109    0.07832 =
         0.06708   -0.01661    0.00535   -0.00673
AFIX  23
H3A   2   -0.548177   -0.889765   -0.275213    11.00000   -1.20000
H3B   2   -0.561152   -0.938991   -0.365767    11.00000   -1.20000
AFIX   0

C3S   1   -0.270841   -0.681051   -0.023230    11.00000    0.07965    0.06648 =
         0.06751    0.01474   -0.02431   -0.01573
PART 1
AFIX  13
H3S   2   -0.241793   -0.688576    0.039373    10.50000   -1.20000
AFIX  13
PART 2
H3SA  2   -0.236623   -0.682751    0.019009    10.50000   -1.20000
AFIX   0

PART 0
C4    1   -0.603417   -0.877091   -0.424251    11.00000    0.07894    0.08599 =
         0.04780   -0.01733    0.00349   -0.01675
AFIX  23
H4A   2   -0.621956   -0.898056   -0.492199    11.00000   -1.20000
H4B   2   -0.580291   -0.854731   -0.475747    11.00000   -1.20000
AFIX   0

PART 2
C4S   1   -0.467409   -0.613946   -0.745964   -21.00000    0.07641    0.06614 =
         0.06962    0.01611   -0.01658   -0.00940
H4S   2   -0.455597   -0.626439   -0.652870   -21.00000   -1.20000

PART 0
C5    1   -0.639154   -0.847183   -0.332510    11.00000    0.07130    0.06778 =
         0.03892   -0.00396   -0.00837   -0.00896
AFIX  13
H5    2   -0.670616   -0.838943   -0.384381    11.00000   -1.20000
AFIX   0

PART 1
C5S   1   -0.487821   -0.606982   -0.738075    21.00000    0.07641    0.06614 =
         0.06962    0.01611   -0.01658   -0.00940
AFIX  13
H5S   2   -0.463601   -0.630099   -0.691210    21.00000   -1.20000
AFIX   0

PART 0
C6    1   -0.613306   -0.799228   -0.279373    11.00000    0.04624    0.05680 =
         0.04486    0.00679    0.00036    0.00164
C7    1   -0.643931   -0.756016   -0.499045    11.00000    0.07016    0.08971 =
         0.05637    0.02156    0.00168    0.01779
PART 1
AFIX  23
H7AA  2   -0.623625   -0.769283   -0.577396    31.00000   -1.20000
H7AB  2   -0.676216   -0.774187   -0.495353    31.00000   -1.20000
AFIX  23
PART 2
H7BC  2   -0.680647   -0.754110   -0.485750   -31.00000   -1.20000
H7BD  2   -0.635656   -0.783846   -0.563465   -31.00000   -1.20000
AFIX   0
C8    1   -0.621143   -0.704911   -0.548737   -31.00000    0.06338    0.07555 =
         0.08216    0.02739    0.02965    0.03056
AFIX  23
H8A   2   -0.591992   -0.711250   -0.610241   -31.00000   -1.20000
H8B   2   -0.646449   -0.686090   -0.603194   -31.00000   -1.20000
AFIX   0
PART 1
C8A   1   -0.651688   -0.702068   -0.512694    31.00000    0.06338    0.07555 =
         0.08216    0.02739    0.02965    0.03056
AFIX  23
H8AA  2   -0.678232   -0.689902   -0.448861    31.00000   -1.20000
H8AB  2   -0.660015   -0.692504   -0.610052    31.00000   -1.20000
AFIX   0
PART 2
C9    1   -0.605314   -0.675022   -0.426849   -31.00000    0.06338    0.07555 =
         0.08216    0.02739    0.02965    0.03056
AFIX  23
H9A   2   -0.633881   -0.659023   -0.378260   -31.00000   -1.20000
H9B   2   -0.579852   -0.649532   -0.451247   -31.00000   -1.20000
AFIX   0
PART 1
C9A   1   -0.601240   -0.683346   -0.470517    31.00000    0.06338    0.07555 =
         0.08216    0.02739    0.02965    0.03056
AFIX  23
H9AA  2   -0.603231   -0.647986   -0.439903    31.00000   -1.20000
H9AB  2   -0.577481   -0.685683   -0.549781    31.00000   -1.20000
AFIX   0
PART 0
C10   1   -0.583675   -0.718032   -0.345408    11.00000    0.06245    0.05342 =
         0.07529    0.01544    0.02131    0.01141
PART 1
AFIX  13
H10   2   -0.588437   -0.701669   -0.252219    31.00000   -1.20000
AFIX  13
PART 2
H10A  2   -0.586222   -0.708613   -0.244367   -31.00000   -1.20000
AFIX   0
PART 0
C11   1   -0.529290   -0.734361   -0.369623    11.00000    0.05903    0.04444 =
         0.05371    0.01065    0.00894    0.00493
C12   1   -0.440494   -0.719324   -0.338667    11.00000    0.05063    0.07432 =
         0.05301   -0.00367    0.00047    0.00283
AFIX  13
H12   2   -0.434780   -0.753686   -0.300268    11.00000   -1.20000
AFIX   0
C13   1   -0.411883   -0.680147   -0.250728    11.00000    0.08164    0.10811 =
         0.07099   -0.02865   -0.00404   -0.02199
PART 1
AFIX  23
H13A  2   -0.405711   -0.692359   -0.154435    10.50000   -1.20000
H13B  2   -0.379559   -0.671134   -0.294758    10.50000   -1.20000
AFIX  23
PART 2
H13C  2   -0.386876   -0.696982   -0.190430    10.50000   -1.20000
H13D  2   -0.394063   -0.656495   -0.313056    10.50000   -1.20000
AFIX   0
C14   1   -0.447936   -0.653291   -0.164960    10.50000    0.12156    0.07029 =
         0.08209   -0.02441    0.02833   -0.03608
AFIX  23
H14A  2   -0.438124   -0.617707   -0.155371    10.50000   -1.20000
H14B  2   -0.449994   -0.668357   -0.070468    10.50000   -1.20000
AFIX   0
PART 1
C14A  1   -0.446183   -0.638548   -0.251511    10.50000    0.12156    0.07029 =
         0.08209   -0.02441    0.02833   -0.03608
AFIX  23
H14C  2   -0.441899   -0.618971   -0.338677    10.50000   -1.20000
H14D  2   -0.439091   -0.616252   -0.171144    10.50000   -1.20000
AFIX   0
PART 0
C15   1   -0.499267   -0.657819   -0.242118    11.00000    0.10508    0.05161 =
         0.10922   -0.02030    0.03452   -0.00114
PART 1
AFIX  23
H15A  2   -0.509648   -0.663917   -0.144125    10.50000   -1.20000
H15B  2   -0.523419   -0.634955   -0.287892    10.50000   -1.20000
AFIX  23
PART 2
H15C  2   -0.527390   -0.660154   -0.174929    10.50000   -1.20000
H15D  2   -0.504973   -0.629099   -0.305659    10.50000   -1.20000
AFIX   0
PART 0
C16   1   -0.424094   -0.716878   -0.491421    11.00000    0.04258    0.06166 =
         0.05278    0.00435   -0.00363   -0.00477
C17   1   -0.408344   -0.808059   -0.497268    11.00000    0.05199    0.05896 =
         0.05377   -0.00104   -0.00132    0.00857
AFIX  13
H17   2   -0.442866   -0.816252   -0.463808    11.00000   -1.20000
AFIX   0
C18   1   -0.394478   -0.839236   -0.628160    11.00000    0.06728    0.09470 =
         0.06815   -0.03368   -0.01648    0.01158
AFIX  23
H18A  2   -0.374831   -0.869212   -0.601693    11.00000   -1.20000
H18B  2   -0.424956   -0.850095   -0.678738    11.00000   -1.20000
AFIX   0
C19   1   -0.363730   -0.804364   -0.716837    11.00000    0.08166    0.14610 =
         0.04911   -0.01572   -0.00182    0.02343
AFIX  23
H19A  2   -0.328247   -0.804659   -0.686846    11.00000   -1.20000
H19B  2   -0.365520   -0.814069   -0.816707    11.00000   -1.20000
AFIX   0
C20   1   -0.385872   -0.755214   -0.695015    11.00000    0.06075    0.11438 =
         0.04178   -0.00822    0.00829   -0.00754
AFIX  23
H20A  2   -0.413065   -0.748912   -0.763195    11.00000   -1.20000
H20B  2   -0.360352   -0.728523   -0.704120    11.00000   -1.20000
AFIX   0
HKLF 4


REM  ani_1_autored_a.res in I-4
REM wR2 = 0.258486, GooF = S = 1.06947, Restrained GooF = 1.06737 for all data
REM R1 = 0.090537 for 5337 Fo > 4sig(Fo) and 0.095828 for all 5956 data
REM 396 parameters refined using 377 restraints

END

WGHT      0.1399     27.5505

REM Highest difference peak  1.190,  deepest hole -0.627,  1-sigma level  0.092
Q1    1  -0.3003 -0.6225 -0.0562  11.00000  0.05    1.19
Q2    1  -0.3376 -0.6409  0.0663  11.00000  0.05    0.99
Q3    1  -0.2902 -0.7302 -0.0506  11.00000  0.05    0.67
Q4    1  -0.2489 -0.7146 -0.1605  11.00000  0.05    0.65
Q5    1  -0.5000 -1.0000  0.0749  10.50000  0.05    0.55
Q6    1  -0.3054 -0.7260  0.0699  11.00000  0.05    0.52
Q7    1  -0.2994 -0.7241  0.0987  11.00000  0.05    0.51
Q8    1  -0.5900 -0.6707 -0.3857  11.00000  0.05    0.49
Q9    1  -0.4233 -0.6315 -0.8718  11.00000  0.05    0.47
Q10   1  -0.6092 -0.6892 -0.5292  11.00000  0.05    0.41
Q11   1  -0.6191 -0.8880 -0.1977  11.00000  0.05    0.35
;
_shelx_res_checksum                38723
_shelx_hkl_file
;
   0   0   2 10282.3 234.760  13
   0   0   4 27292.6 600.131  13
   0   0  -4 51942.9 708.485   3
   0   0  -6 3273.01 126.059   6
   0   0   6 3358.16 144.392   7
   0   0  -8 25003.3 406.674   6
   0   0   8 24590.6 451.327   7
   0   0  10 661.293 100.555   7
   0   0 -10 750.884 82.0007   6
   0   0  12 740.360 102.782  10
   1   0 -11 598.024 61.5518   6
  -1   0 -11 602.304 63.3217   6
   0  -1   9 972.975 218.805  13
   0   1   9 1204.40 233.876  13
   0   1   9 1573.97 134.975   7
   0  -1   9 1516.30 131.249   7
   0  -1   7 7502.12 420.685  13
   0   1   7 7497.64 433.989  13
   0   1   7 8749.23 248.728   7
  -1   0  -7 8950.14 219.376   6
   1   0  -7 9065.80 218.813   6
   0  -1   7 8865.90 249.978   7
   1   0  -7 11171.9 430.991   3
  -1   0  -7 11211.4 433.651   3
  -1   0  -5 19100.6 284.840   6
   1   0  -5 18736.3 283.374   6
  -1   0  -3 29684.7 463.390   3
   1   0  -3 31255.4 463.725   3
   0  -1   3 30720.8 519.834  13
   0   1   3 30374.4 520.711  13
   0  -1   1 12854.1 182.135  13
   0   1   1 12645.6 183.242  13
   1   0   1 11688.6 174.658  15
  -1   0   1 10877.6 167.002  13
   1   0   1 10381.4 164.387  13
   1   0   1 6247.51 120.874   1
   0  -1  -1 6486.80 128.499   4
   0   1  -1 6451.86 121.572   3
  -1   0   1 6014.42 121.035   1
  -1   0   3 28518.3 502.526  13
   1   0   3 27786.6 503.925  13
   0   1  -5 20638.4 298.638   6
   0  -1  -5 20201.0 306.056   6
   1   0   5 26133.6 465.107  18
  -1   0   5 26827.2 460.997  18
   0   1  -5 20269.1 555.002  11
  -1   0   7 6839.88 404.929  13
   1   0   7 6983.39 412.208  13
   0  -1  -7 8998.14 220.723   6
   0   1  -7 8790.98 217.520   6
  -1   0   7 8642.94 247.324   7
   1   0   7 8358.66 243.217   7
   0   1  -7 10682.8 418.917   3
   0  -1  -7 10482.4 424.323   3
   1   0   9 1252.91 236.305  13
   1   0   9 1679.34 134.983   7
  -1   0   9 1479.37 129.916   7
   0  -1 -11 646.920 63.4680   6
   0   1 -11 645.623 62.3725   6
  -1   1  12 16.3619 89.0441  10
   1  -1  12-2.57559 87.8882  10
   1  -1  10 94.3187 76.9380   7
  -1   1  10 144.695 83.6647   7
  -1  -1 -10 8.57238 90.8172  16
   1   1 -10 133.450 56.8798   6
  -1  -1 -10 132.117 58.0635   6
   1  -1   8 2212.80 269.576  13
  -1   1   8 2246.33 280.809  13
   1   1  -8 3881.77 285.667   3
  -1  -1  -8 3496.35 267.589   3
  -1   1   8 2710.24 162.124   7
   1  -1   8 2731.21 159.133   7
  -1  -1  -8 2746.68 138.488   6
   1   1  -8 3004.51 142.019   6
   1   1  -6 3497.86 225.852   3
  -1  -1  -6 3455.27 230.667   3
  -1   1   6 3671.43 272.693  13
   1  -1   6 3645.93 272.044  13
   1   1  -6 3660.06 129.687   6
  -1   1   6 3915.66 152.097   7
   1  -1   6 3981.17 152.255   7
  -1  -1  -6 3582.78 134.917   6
  -1  -1  -6 3449.26 283.996  11
   1   1  -4 35452.5 566.235   3
  -1  -1  -4 33956.4 560.006   3
  -1   1   4 28457.6 579.587  13
   1  -1   4 28874.4 601.300  13
   1   1  -2 124027. 1058.23   3
  -1  -1  -2 114831. 1049.97   4
   1  -1   2 114206. 1043.11   1
   1  -1   2 111867. 1093.95  13
  -1   1   2 120412. 1105.50  13
  -1  -1   0 3709.54 114.032  14
   1   1   0 3625.63 77.3000  15
   1   1   2 119489. 1143.59  13
  -1  -1   2 122238. 1136.79  13
  -1  -1   2 121196. 1089.35   1
   1  -1  -2 122537. 1093.20   4
   1   1   4 27626.1 593.589  13
  -1  -1   4 27761.1 568.420  13
   1  -1  -4 33584.5 555.407   3
  -1   1  -4 34860.7 567.002   3
   1  -1  -6 2513.18 196.571   3
  -1   1  -6 2649.10 203.830   3
  -1  -1   6 2916.59 250.493  13
   1   1   6 2915.10 249.209  13
   1   1   6 2981.00 135.132   7
  -1   1  -6 2776.82 115.087   6
   1  -1  -6 2767.23 118.203   6
  -1  -1   6 3027.36 136.642   7
  -1   1  -8 3283.25 145.919   6
   1   1   8 3067.45 169.869   7
   1  -1  -8 2951.19 142.210   6
  -1  -1   8 3441.31 176.025   7
  -1  -1   8 2736.62 296.552  13
   1   1   8 2372.79 285.624  13
  -1   1  -8 4190.96 293.072   3
   1  -1  -8 3540.60 270.870   3
  -1   1 -10 90.1907 54.0354   6
   1  -1 -10 85.4994 58.4599   6
  -1   1 -10-2.09177 87.5359  16
   1   1  10 54.1298 76.3872   7
  -1  -1  10 60.8545 78.9588   7
  -1  -1  12 47.4268 88.9958  10
   1   1  12 47.1536 86.5927  10
   1   2  11 1387.46 115.300  10
  -2   1 -11 1303.89 78.8412   6
   2  -1 -11 1263.23 77.0979   6
   1   2   9 221.009 164.511  13
  -1  -2   9 181.592 158.319  13
   2  -1  -9 126.569 109.049   3
  -1  -2   9 153.410 85.5201   7
   1   2   9 153.933 86.1610   7
   2  -1  -7 1760.08 191.172   3
   1   2   7 1281.41 207.514  13
  -1  -2   7 1336.96 200.508  13
   2  -1  -7 1424.47 100.344   6
   1   2   7 1511.79 120.326   7
  -2   1  -7 1502.89 101.055   6
  -1  -2   7 1544.55 122.766   7
   1   2   7 1287.77 172.223  18
  -2   1  -5 3938.37 125.252   6
   2  -1  -5 4007.93 128.432   6
  -1  -2   3 132736. 1304.89   1
  -1  -2   3 133464. 1361.91  13
   1   2   3 131236. 1375.51  13
   2  -1  -1 38929.0 413.016   4
  -1  -2   1 49478.2 450.222  13
   1   2   1 49700.9 459.826  13
  -2   1  -1 51209.4 531.500  11
   1   2   1 49459.0 512.041  15
   1   2  -1 38538.2 423.644   3
   2  -1   1 38631.6 423.460   1
  -1  -2  -1 39591.3 437.677   4
   2  -1   1 53493.0 491.248  13
  -2   1   1 52170.5 488.200  13
   1   2  -1 50516.3 383.420  11
   2  -1   1 54699.7 447.278  15
   2  -1   3 133382. 1376.96  13
  -1  -2  -3 134223. 1308.88   4
  -1  -2  -5 4842.20 141.233   6
   1   2  -5 5247.75 267.084  11
   1   2  -7 1518.15 99.8161   6
  -1  -2  -7 1603.87 107.676   6
   2  -1   7 1381.80 116.592   7
  -2   1   7 1685.12 121.819   7
  -1  -2  -7 1965.80 208.907   3
   1   2  -7 2036.13 201.482   3
  -2   1   7 1224.49 194.270  13
   2  -1   7 1488.38 218.474  13
  -1  -2  -7 1140.43 218.862  11
  -2   1   9 106.840 147.353  13
   2  -1   9 265.847 166.806  13
  -1  -2  -9 59.2109 103.459   3
  -2   1   9 155.005 82.2121   7
   2  -1   9 130.297 80.5773   7
  -1  -2 -11 1249.26 79.0865   6
   1   2 -11 1282.07 78.3982   6
   0  -2  12 242.018 92.6228  10
   0   2  12 246.665 88.3235  10
   0  -2  10 1261.10 118.176   7
   0   2  10 1281.16 115.278   7
   2   0 -10 1316.68 93.1516   6
  -2   0 -10 1336.30 96.0369   6
  -2   0  -8 319.244 129.501   3
   2   0  -8 224.296 120.739   3
   2   0  -8 186.249 67.4096   6
  -2   0  -8 232.413 72.4491   6
   0  -2   8 108.638 130.506  13
   0   2   8 96.9533 139.132  13
   0   2   8 153.553 83.9298   7
   0  -2   8 208.587 83.8719   7
   2   0  -6 4688.84 148.243   6
   0  -2   6 5002.88 172.260   7
   0   2   6 5002.69 172.405   7
  -2   0  -6 5075.46 153.437   6
   2   0  -6 4775.70 268.791   3
  -2   0  -6 5520.89 284.118   3
  -2   0  -6 4762.25 325.963  11
   0   2   6 4742.32 305.243  13
   0  -2   6 4506.34 296.026  13
   0  -2   4 611.188 117.317  13
   0   2   4 558.648 120.796  13
   2   0  -4 1962.30 146.511   3
  -2   0  -4 2294.11 158.612   3
   0   2   2 277851. 2098.07  13
   0  -2   2 278825. 2086.81  13
   0  -2   2 240143. 2036.16   1
  -2   0  -2 239906. 2024.22   3
   0   2   0 22779.3 327.841  12
  -2   0   0 21921.8 249.686  11
   0   2   0 22138.8 226.724  15
   2   0   0 22894.3 242.421  15
  -2   0   0 22798.8 308.430  14
   0   2  -2 251745. 2114.07   3
   0  -2  -2 248535. 2141.35   4
   0   2  -2 297591. 2184.42  11
  -2   0   2 290102. 2206.14  13
   2   0   2 284295. 2210.41  13
  -2   0   4 639.804 115.601  13
   2   0   4 556.784 114.413  13
   0   2  -4 788.581 117.575  11
   0  -2  -6 4207.26 261.169   3
   0   2  -6 3838.68 234.464   3
  -2   0   6 4496.14 294.046  13
   2   0   6 4065.59 295.699  13
   0   2  -6 4067.83 136.451   6
   0  -2  -6 4187.13 146.649   6
  -2   0   6 4413.52 162.194   7
   2   0   6 4233.39 158.422   7
   0   2  -8 138.395 111.764   3
   0  -2  -8 122.413 111.614   3
  -2   0   8 28.4661 149.485  13
   2   0   8 80.9459 150.320  13
   0   2  -8 86.0198 64.7863   6
   0  -2  -8 55.6987 68.0834   6
  -2   0   8 50.5552 78.4584   7
   2   0   8 123.953 80.5788   7
   0   2 -10 1394.69 96.5105   6
   0  -2 -10 1170.05 93.4881   6
  -2   0  10 1199.50 113.241   7
   2   0  10 1150.71 109.742   7
  -2   0  12 238.935 90.8024  10
   2   0  12 250.563 86.7714  10
  -1   2  11 461.249 90.3994  10
   2   1 -11 521.747 57.8801   6
  -2  -1 -11 550.440 61.5416   6
  -1   2   9 4428.81 379.702  13
   1  -2   9 4398.81 372.937  13
  -1   2   9 5747.98 225.658   7
   1  -2   9 6173.38 229.427   7
   2   1  -7 2060.40 195.358   3
  -2  -1  -7 2196.28 205.756   3
   1  -2   7 1523.33 222.374  13
  -1   2   7 1373.59 208.473  13
  -1   2   7 1669.84 124.913   7
   1  -2   7 1725.47 125.624   7
   2   1  -7 1761.73 104.916   6
  -2  -1  -7 1801.34 107.584   6
  -2  -1  -7 1373.60 224.936  11
   2   1  -5 19993.3 284.816   6
  -2  -1  -5 19834.3 292.450   6
  -1   2   3 1774.82 137.259  13
   1  -2   3 1763.57 135.147  13
   1  -2   3 1022.73 104.568   1
   2   1  -3 1296.28 105.600   3
   1  -2   1 37203.3 401.913  13
  -1   2   1 37899.7 406.404  13
  -2  -1  -1 43332.5 404.578   4
   2   1  -1 42235.6 392.231   3
   1  -2  -1 49197.0 469.758   4
  -2  -1   1 50712.8 465.916   1
  -1   2  -1 49637.8 462.438   3
   2   1   1 46081.3 487.156  13
  -2  -1   1 48404.6 487.146  13
  -1   2  -1 47233.7 486.913  11
   2   1   1 46426.4 508.684  15
  -1   2  -3 1351.19 124.504  11
  -2  -1   3 1263.90 116.759  13
   2   1   3 1259.27 122.329  13
   1  -2  -3 821.955 91.8584   4
  -1   2  -3 867.048 99.7438   3
  -1   2  -5 21388.6 295.813   6
   1  -2  -5 21426.7 304.277   6
   2   1   5 17260.1 405.727  18
  -1   2  -5 18772.9 533.992  11
  -1   2  -7 2142.01 114.018   6
   2   1   7 2177.87 131.660   7
   1  -2  -7 2177.44 120.710   6
  -2  -1   7 2196.37 137.748   7
   2   1   7 1958.97 191.699  18
  -2  -1   7 1705.47 220.497  13
   2   1   7 1633.63 229.967  13
  -1   2  -7 2836.82 231.680   3
   1  -2  -7 2792.77 240.020   3
  -2  -1   9 4497.65 374.062  13
   2   1   9 4482.51 381.363  13
  -2  -1   9 6388.07 231.835   7
   2   1   9 6291.62 229.215   7
   1  -2 -11 555.906 61.1053   6
  -1   2 -11 572.620 62.0062   6
   2  -2  12 1100.19 101.656  10
  -2   2  12 1035.74 96.9454  10
  -2  -2 -10 752.588 81.2075   6
   2  -2  10 751.180 100.940   7
   2   2 -10 851.890 78.4283   6
   2   2  -8 211.463 106.084  16
  -2  -2  -8 46.1294 100.765   3
   2   2  -8 35.1218 96.4332   3
  -2  -2  -8 33.2734 66.1927   6
   2   2  -8 54.7163 62.4898   6
  -2   2   8 65.3266 136.898  13
   2  -2   8 14.3870 143.902  13
  -2   2   8 109.707 85.2785   7
   2  -2   8 50.1223 75.9670   7
   2   2  -6 165.499 56.7070   6
  -2  -2  -6 251.405 63.2552   6
   2  -2   6 859.286 133.909  18
  -2   2   6 239.553 68.1118   7
   2  -2   6 298.142 67.3431   7
   2   2  -6 58.6053 73.2682   3
  -2  -2  -6 35.3290 84.0535   3
  -2  -2  -6 386.115 142.473  11
   2  -2   6 398.788 131.043  13
  -2   2   6 538.830 138.992  13
   2  -2   4 188819. 1950.86  13
  -2   2   4 194483. 1952.57  13
  -2   2   2 16901.8 303.180  13
   2  -2   2 16438.9 302.835  13
  -2  -2  -2 13994.4 263.237   4
   2   2  -2 13326.0 245.103   3
   2  -2   2 13434.7 256.729   1
  -2  -2   0 65023.9 737.575  14
   2   2   0 64002.6 608.424  15
   2  -2  -2 14792.2 272.191   4
  -2   2  -2 13582.7 250.203   3
  -2  -2   2 13426.3 260.687   1
  -2  -2   2 16902.6 300.493  13
   2   2   2 16306.1 309.768  13
  -2   2  -2 17322.7 339.195  11
   2   2   2 16861.1 346.104  15
  -2   2  -4 209654. 2089.42  11
   2   2   4 191584. 2014.00  13
  -2  -2   4 186601. 1942.16  13
  -2   2  -4 221393. 1925.35   3
   2  -2  -6 68.9425 86.4758   3
  -2   2  -6 7.03431 74.4619   3
   2   2   6 417.754 137.604  13
  -2  -2   6 335.501 120.039  13
  -2   2  -6 206.833 55.0449   6
   2  -2  -6 152.874 60.1388   6
   2   2   6 253.377 67.8961   7
  -2  -2   6 225.225 67.8745   7
  -2   2  -8 215.936 119.899   3
   2  -2  -8 154.308 111.995   3
   2   2   8 130.799 84.0352   7
  -2  -2   8 88.6494 80.0732   7
  -2  -2   8 98.6006 142.685  13
   2   2   8 67.3718 137.052  13
   2  -2  -8 74.9016 63.7035   6
  -2   2  -8 106.386 63.0349   6
  -2   2 -10 785.649 77.9634   6
   2  -2 -10 745.296 79.3403   6
  -2  -2  10 590.202 97.5294   7
  -2  -2  12 993.246 100.113  10
   2   2  12 883.316 94.6897  10
   2   3  11 1180.81 106.896  10
   3  -2 -11 1323.61 76.4989   6
  -3   2 -11 1436.02 80.8595   6
  -2  -3  11 1392.96 103.424   7
  -2  -3   9 8068.94 260.209   7
   2   3   9 7941.25 255.571   7
   3  -2  -9 7778.01 215.013   6
  -3   2  -9 7627.79 214.076   6
   3  -2  -7 13613.1 488.149   3
  -3   2  -7 13920.8 494.409   3
  -2  -3   7 11866.2 516.748  13
   2   3   7 11885.8 546.095  13
   2   3   7 15601.8 459.571  18
   3  -2  -7 13362.2 273.092   6
  -3   2  -7 13161.0 268.385   6
  -2  -3   7 13585.5 312.338   7
   2   3   7 13629.1 311.101   7
   2   3   5 26393.6 517.827  18
   2   3   5 25247.8 664.817  13
  -3   2  -5 31822.3 374.203   6
   3  -2  -5 30916.2 380.275   6
  -3   2  -5 25899.5 670.287  11
  -3   2  -3 8022.97 294.245  11
  -2  -3   3 7668.57 246.466  13
   2   3   3 7667.54 266.346  13
  -3   2  -3 9813.43 252.387   3
   3  -2  -3 9901.33 257.186   4
  -2  -3   3 10104.1 265.938   1
   2   3   1 67065.1 717.581  15
  -3   2  -1 65982.3 712.380  11
  -2  -3   1 69617.5 630.630  13
   2   3   1 68770.5 640.334  13
   3  -2  -1 63897.4 591.045   4
  -3   2  -1 63480.7 578.896   3
   2   3  -1 75470.3 686.489  15
   3  -2   1 73472.7 607.730  15
  -2  -3  -1 71975.5 705.850  14
  -3   2   1 74977.3 715.213  13
  -2  -3  -1 70101.7 661.947   4
   2   3  -1 69929.9 662.574   2
   3  -2   3 10383.8 259.061   1
   2   3  -3 9978.26 247.650   3
  -2  -3  -3 9933.38 264.037   4
  -3   2   3 7731.10 255.744  13
   3  -2   3 7510.60 263.037  13
   2   3  -3 8219.56 210.876  11
  -2  -3  -5 30202.3 388.355   6
   2   3  -5 30214.1 366.732   6
   2   3  -5 33000.1 607.571   3
  -2  -3  -5 33339.8 640.520   3
  -2  -3  -7 12957.6 277.717   6
   3  -2   7 13570.1 303.802   7
   2   3  -7 12995.5 263.673   6
  -3   2   7 14121.1 315.624   7
   2   3  -7 13385.9 471.912   3
  -2  -3  -7 12741.7 483.048   3
  -3   2   7 12402.4 539.652  13
   3  -2   7 12549.5 557.658  13
  -2  -3  -7 11709.7 590.079  11
   2   3  -9 6506.64 194.798   6
  -2  -3  -9 6674.90 208.052   6
   3  -2   9 7007.42 237.457   7
  -3   2   9 7031.24 242.618   7
  -3   2  11 1029.91 106.272  10
  -2  -3 -11 1164.66 76.7592   6
   2   3 -11 1180.62 75.0372   6
   1   3  12 119.579 81.5350  10
  -1  -3  12 131.295 87.2975  10
  -1  -3  10 249.548 85.5955   7
  -3   1 -10 167.149 100.977  16
  -3   1 -10 254.606 62.6056   6
   3  -1 -10 227.486 59.6087   6
   1   3   8 2148.19 275.756  13
  -1  -3   8 1995.76 256.929  13
   3  -1  -8 4113.93 287.398   3
  -3   1  -8 4114.23 291.615   3
  -3   1  -8 2707.13 136.577   6
   1   3   8 2445.51 156.589   7
   3  -1  -8 2661.15 131.888   6
  -1  -3   8 2690.67 161.257   7
   3  -1  -6 2139.18 186.077   3
  -3   1  -6 2166.26 183.155   3
   1   3   6 1861.58 174.151  18
   1   3   6 1551.01 197.976  13
  -1  -3   6 1659.22 196.974  13
  -1  -3   6 1936.26 116.594   7
   1   3   6 1962.72 114.241   7
   3  -1  -6 2023.25 103.063   6
  -3   1  -6 1976.77 100.794   6
  -3   1  -6 1675.60 212.947  11
  -3   1  -4 22452.7 572.341  11
  -1  -3   4 25257.0 504.203   1
   3  -1  -4 23384.2 454.699   3
  -3   1  -4 24564.6 470.343   3
   1   3   4 22308.5 532.731  13
  -1  -3   4 22195.3 494.406  13
  -3   1  -2 32920.2 527.658  11
   1   3   2 31063.0 451.949  13
  -1  -3   2 31548.6 430.838  13
   3  -1  -2 27976.3 389.591   4
  -3   1  -2 28594.1 388.930   3
   1   3   0 40899.8 513.531  12
  -3   1   0 39793.3 431.715  11
  -3   1   0 39704.2 422.987  14
   3  -1   0 40329.1 388.606  15
  -1  -3  -2 23913.3 372.453   4
   1   3  -2 23389.7 346.266   3
   3  -1   2 23528.1 347.048   1
   1   3  -2 28359.0 333.012  11
  -3   1   2 27066.8 409.317  13
   3  -1   2 27296.7 412.887  13
   1   3  -4 22943.8 448.973   3
   3  -1   4 19800.3 506.631  13
  -3   1   4 20655.7 487.623  13
   1   3  -4 21815.0 454.165  11
  -1  -3  -6 3231.31 232.509   3
   1   3  -6 2942.67 210.531   3
  -3   1   6 2499.18 129.669   7
   1   3  -6 2661.11 111.831   6
  -1  -3  -6 2761.45 122.814   6
   3  -1   6 2601.44 127.732   7
   3  -1   6 2221.71 233.005  13
  -3   1   6 2267.76 215.661  13
   3  -1   6 2807.17 188.300  18
   3  -1   8 2890.83 160.049   7
   1   3  -8 2915.87 137.486   6
  -3   1   8 3022.49 162.913   7
  -1  -3  -8 3007.12 145.521   6
  -3   1   8 2314.29 284.505  13
   3  -1   8 2147.63 287.925  13
   1   3  -8 2060.34 170.245  16
  -3   1  10 292.510 84.6403   7
   3  -1  10 294.437 82.6902   7
  -1  -3 -10 344.866 69.1007   6
   1   3 -10 290.035 61.3735   6
  -3   1  12 148.650 85.1612  10
   3  -1  12 202.083 80.4358  10
  -3   0 -11-33.3357 61.7992  16
   0  -3  11 80.1435 62.0970   7
   3   0 -11 29.2337 41.8982   6
  -3   0 -11 35.6767 44.4722   6
   0   3  11 52.9928 76.0076  10
   0   3   9 802.426 208.935  13
   0  -3   9 587.164 191.520  13
   3   0  -9 1081.13 96.0990   6
   0   3   9 939.106 116.973   7
  -3   0  -9 1129.12 97.0492   6
   0  -3   9 1005.51 116.388   7
   3   0  -7 4479.80 277.020   3
  -3   0  -7 4731.87 286.009   3
   0   3   7 4500.74 338.931  13
   0  -3   7 4342.73 328.593  13
  -3   0  -7 4405.23 157.691   6
   0  -3   7 4860.64 189.067   7
   0   3   7 4773.19 186.655   7
   3   0  -7 4449.27 156.548   6
  -3   0  -7 4104.50 327.433  11
   3   0  -5 65782.8 646.004   6
  -3   0  -5 67363.6 652.539   6
   0  -3   3 137690. 1360.74  13
   0  -3   3 134512. 1310.62   1
   3   0  -3 132493. 1249.87   3
  -3   0  -3 134763. 1270.76   3
   0   3   1 97004.6 917.513  15
  -3   0  -1 97073.4 803.728   3
   0   3   1 100434. 838.916  13
   0  -3   1 98972.9 821.765  13
  -3   0  -1 101898. 977.781  11
   0   3  -1 98320.5 736.049  15
   3   0   1 90655.9 808.388  15
  -3   0   1 91800.8 837.414  13
   0   3  -1 86575.6 788.893   2
   0  -3  -1 80127.8 777.358   4
   0   3  -3 138848. 1286.85   3
   0  -3  -3 134205. 1317.03   4
  -3   0   3 132747. 1358.45  13
   3   0   3 130025. 1387.81  13
   0   3  -3 138827. 1321.82  11
   3   0   5 70884.6 849.491  18
   0   3  -5 65440.0 619.876   6
   0  -3  -5 63164.3 641.031   6
   0   3  -5 66064.3 916.888   3
   0  -3  -5 61989.5 934.583   3
   3   0   5 49776.2 972.093  13
  -3   0   5 53424.3 941.873  13
   0   3  -5 57877.2 920.878  11
   3   0   7 4809.20 266.448  18
   0  -3  -7 4006.14 278.884   3
   0   3  -7 4405.08 278.852   3
   0   3  -7 4092.85 150.700   6
   3   0   7 4466.60 177.497   7
  -3   0   7 4455.18 181.393   7
   0  -3  -7 4288.25 161.407   6
   3   0   7 4215.60 335.736  13
  -3   0   7 4140.18 322.490  13
   0  -3  -7 3649.94 336.379  11
   3   0   9 899.422 112.864   7
  -3   0   9 1021.56 118.906   7
   0  -3  -9 1210.75 106.135   6
   3   0   9 684.731 198.101  13
  -3   0   9 607.750 191.728  13
   0   3  -9 458.301 119.504  16
   0   3  -9 1329.01 103.450   6
   0  -3 -11 33.6799 45.1280   6
   0   3 -11 39.0679 43.6230   6
  -1   3  12 17.0018 79.0312  10
   1  -3  12 59.9801 85.1309  10
   1  -3  10 578.194 93.5147   7
  -3  -1 -10 414.030 111.849  16
  -3  -1 -10 505.961 71.5486   6
   3   1 -10 475.803 68.7257   6
  -1   3   8 5064.69 388.727  13
   1  -3   8 4908.22 367.496  13
   3   1  -8 6071.99 341.579   3
  -3  -1  -8 5400.80 332.932   3
  -3  -1  -8 4993.20 177.896   6
   3   1  -8 4991.96 171.439   6
   1  -3   8 5318.83 210.390   7
  -1   3   8 5233.29 211.638   7
   3   1  -6 13677.6 429.532   3
  -3  -1  -6 14419.8 457.203   3
  -1   3   6 10426.0 340.329  18
   1  -3   6 9271.04 419.480  13
  -1   3   6 9953.26 442.700  13
   3   1  -6 11494.3 228.301   6
   1  -3   6 11415.3 258.163   7
  -1   3   6 11812.7 260.779   7
  -3  -1  -6 11517.3 237.490   6
  -3  -1  -6 9428.72 480.734  11
   1  -3   4 180760. 1876.89  13
   1  -3   4 183549. 1774.35   1
  -3  -1  -4 182924. 1734.95   3
   1  -3   2 9129.11 217.743  13
  -1   3   2 9332.61 228.910  13
  -3  -1  -2 6377.31 171.635   4
   3   1  -2 6548.07 172.050   3
  -1   3   0 5908.08 184.463  12
  -3  -1   0 5408.54 127.768  11
   3   1   0 5690.25 141.074  15
  -1   3   0 5429.25 103.975  15
  -3  -1   0 5403.45 190.819  14
  -1   3  -2 13413.3 265.291  11
   3   1   2 13197.0 280.078  13
  -3  -1   2 12771.6 263.323  13
  -1   3  -2 8921.40 203.723   3
   1  -3  -2 9320.49 219.007   4
  -3  -1   2 8446.97 198.780   1
   3   1   2 13209.9 293.590  15
   1  -3  -4 184376. 1760.73   4
  -1   3  -4 178679. 1712.61   3
  -3  -1   4 172632. 1795.60  13
   3   1   4 176732. 1870.40  13
  -1   3  -4 180455. 1807.09  11
  -1   3  -6 12932.8 425.758   3
   1  -3  -6 13309.3 449.223   3
  -3  -1   6 8110.91 382.110  13
   3   1   6 8562.76 434.190  13
   3   1   6 9470.58 331.069  18
   3   1   6 10191.1 242.137   7
  -1   3  -6 10634.1 219.397   6
   1  -3  -6 10632.5 231.583   6
  -3  -1   6 10531.5 245.945   7
  -1   3  -8 5210.40 179.053   6
   3   1   8 5578.50 209.584   7
   1  -3  -8 5114.54 181.726   6
  -3  -1   8 5665.28 215.881   7
   3   1   8 5352.93 413.624  13
  -3  -1   8 5421.82 393.671  13
   1  -3  -8 5747.47 342.397   3
  -1   3 -10 454.010 68.1203   6
  -1   3 -10 409.207 98.2247  16
   1  -3 -10 507.362 74.5891   6
  -3  -1  10 514.629 89.7892   7
   3   1  10 518.291 90.1089   7
   3   1  12 61.1904 77.3353  10
  -3  -1  12 128.393 86.1928  10
  -2   3  11 2057.73 132.238  10
  -3  -2 -11 2743.28 106.147   6
   3   2 -11 2849.18 103.363   6
   2  -3  11 2278.38 120.446   7
   3   2  -9 680.280 81.2860   6
  -3  -2  -9 710.030 88.0218   6
  -2   3   9 491.837 99.4237   7
   2  -3   9 430.603 94.6620   7
  -3  -2  -7 1154.32 170.741   3
   3   2  -7 1042.70 161.267   3
  -2   3   7 1074.12 189.847  13
   2  -3   7 1241.53 200.268  13
  -3  -2  -7 961.031 214.228  11
  -3  -2  -7 1131.30 97.5949   6
   3   2  -7 1204.21 93.5534   6
   2  -3   7 1175.28 110.311   7
  -2   3   7 1225.56 112.607   7
  -3  -2  -5 12108.0 226.832   6
   3   2  -5 12067.0 211.617   6
  -2   3   3 73741.0 906.357  13
   2  -3   3 73894.7 918.022  13
   3   2  -3 80149.5 870.000   3
  -3  -2  -3 83750.3 903.558   4
   2  -3   3 77057.3 886.196   1
  -2   3   1 11511.1 196.742  13
   2  -3   1 10962.8 188.293  13
  -3  -2  -1 10042.5 213.028  14
   3   2  -1 9529.36 154.153   3
  -3  -2  -1 9850.87 167.895   4
   3   2   1 7510.63 195.009  15
  -2   3  -1 6677.20 145.426   2
   2  -3  -1 6441.77 140.850   4
  -2   3  -1 7883.49 179.215  11
  -2   3  -3 83100.1 870.850   3
  -3  -2   3 77333.5 876.105   1
   2  -3  -3 80752.8 902.201   4
  -3  -2   3 76610.4 920.886  13
   3   2   3 75520.8 961.553  13
  -2   3  -3 80232.9 969.328  11
   2  -3  -5 9620.66 199.196   6
  -2   3  -5 9978.74 190.951   6
   2  -3  -5 9190.40 327.116   3
  -2   3  -5 9474.79 321.081   3
   3   2   5 9548.48 395.435  13
  -2   3  -5 9590.83 375.800  11
  -2   3  -7 979.981 155.463   3
   2  -3  -7 898.482 152.156   3
  -3  -2   7 994.773 103.601   7
   3   2   7 999.273 104.666   7
  -2   3  -7 884.816 84.6296   6
   2  -3  -7 837.966 87.5108   6
   3   2   7 986.085 200.616  13
  -3  -2   7 878.832 182.229  13
   3   2   7 1252.86 184.989  18
  -2   3  -9 647.492 83.0325   6
  -2   3  -9 275.578 122.001  16
   3   2   9 458.387 96.6105   7
  -3  -2   9 572.856 100.868   7
   2  -3  -9 585.713 83.5623   6
   2  -3 -11 2851.71 106.027   6
  -2   3 -11 3092.98 111.916   6
   3   3 -10 4496.57 150.782   6
  -3  -3 -10 4280.65 152.834   6
  -3   3   8 2635.51 297.242  13
   3  -3   8 2238.28 284.871  13
  -3  -3  -8 3115.72 258.039   3
   3   3  -8 2645.49 128.562   6
  -3   3   8 2963.63 164.072   7
   3  -3   8 2768.40 160.241   7
  -3  -3  -8 2781.96 139.473   6
   3  -3   6 36402.6 611.630  18
   3  -3   6 30435.8 813.596  13
  -3   3   6 29643.2 750.101  13
   3  -3   6 34588.7 479.567   7
  -3   3   6 34989.2 486.710   7
   3   3  -6 34597.5 433.580   6
  -3  -3  -6 34818.6 459.529   6
  -3  -3  -6 39420.4 796.616   3
   3   3  -6 39612.1 760.105   3
   3   3  -4 44575.8 620.392  11
   3  -3   4 43075.4 762.128  13
  -3   3   4 42434.0 738.230  13
   3   3  -4 48572.9 681.710   3
   3  -3   4 48057.2 717.513   1
  -3   3   2 377486. 2814.70  13
   3  -3   2 375266. 2817.62  13
   3  -3   2 337878. 2741.64   1
   3   3  -2 346257. 2720.83   3
  -3  -3  -2 354627. 2767.18   4
   3   3   0 3600.05 141.169  15
  -3  -3   0 3016.06 174.245  14
  -3   3  -2 379647. 2932.01  11
   3   3   2 375984. 2876.77  13
  -3  -3   2 367638. 2830.45  13
  -3   3  -2 350133. 2757.04   3
   3  -3  -2 347555. 2783.85   4
  -3  -3   2 350583. 2788.03   1
   3   3   2 373280. 2969.04  15
  -3   3  -4 48810.7 689.478   3
  -3  -3   4 47365.5 719.464   1
  -3  -3   4 42976.1 721.685  13
   3   3   4 43423.6 777.757  13
  -3   3  -4 43635.4 781.766  11
   3   3   6 34621.4 655.922  18
  -3   3  -6 32298.2 422.624   6
   3  -3  -6 32497.1 435.714   6
   3   3   6 33518.8 467.474   7
  -3  -3   6 32509.9 468.838   7
  -3   3  -6 36866.0 747.928   3
   3  -3  -6 36771.5 757.378   3
   3   3   6 30697.5 822.906  13
  -3  -3   6 28284.0 722.734  13
  -3  -3   8 2182.24 149.402   7
  -3   3  -8 2270.50 124.902   6
   3  -3  -8 2158.54 126.515   6
   3   3   8 2297.36 146.631   7
   3   3   8 1775.55 268.348  13
  -3  -3   8 2017.74 261.521  13
   3  -3  -8 2449.58 231.386   3
  -3  -3  10 4047.91 180.769   7
   3  -3 -10 4202.59 145.952   6
  -3   3 -10 4289.82 151.246   6
  -3  -4  11 13.2129 57.4124   7
  -4   3 -11 63.8756 62.6884  16
   3   4  11-7.32125 70.5643  10
  -4   3 -11 36.7341 41.9851   6
   4  -3 -11 67.5818 40.2681   6
   4  -3  -9 7164.95 205.142   6
  -4   3  -9 7006.59 201.719   6
   4  -3  -7 3440.07 255.517   3
  -4   3  -7 3589.36 260.654   3
  -3  -4   7 3579.46 167.359   7
   4  -3  -7 3387.37 140.408   6
   3   4   7 3357.67 158.410   7
  -4   3  -7 3307.63 139.027   6
   3   4   7 2797.79 292.172  13
  -3  -4   7 2948.73 275.728  13
   3   4   7 2972.04 241.007  18
   3   4   5 9798.80 322.036  18
  -4   3  -5 13752.9 225.962   6
   4  -3  -5 13389.5 232.828   6
  -4   3  -5 11085.7 433.708  11
   4  -3  -5 16061.9 421.663   3
  -4   3  -5 16159.0 423.451   3
   3   4   5 10348.9 428.607  13
  -3  -4   5 9679.39 373.835  13
  -4   3  -3 110263. 1263.45  11
  -3  -4   3 99458.7 1113.08  13
   3   4   3 101511. 1195.75  13
  -4   3  -3 109435. 1066.76   3
  -3  -4   3 109865. 1136.67   1
   4  -3  -3 108680. 1106.34   4
   3   4   1 72507.5 789.963  15
  -4   3  -1 71515.5 761.426  11
   3   4   1 64957.6 634.907  13
  -4   3  -1 58899.0 591.945   2
   4  -3  -1 62104.3 601.080   4
   4  -3   1 73739.7 595.660  15
   3   4  -1 82446.1 769.812  15
  -3  -4  -1 75523.0 778.842  14
  -3  -4  -1 63291.0 671.605   4
   3   4  -1 64414.5 664.114   2
   3   4  -3 124719. 1161.33   3
  -3  -4  -3 124365. 1217.11   4
   4  -3   3 119044. 1176.76   1
   4  -3   3 115650. 1258.65  13
  -4   3   3 114704. 1231.74  13
   3   4  -3 110541. 929.435  11
   4  -3   5 11003.8 424.622  13
  -4   3   5 11158.7 407.798  13
   4  -3   7 3675.42 224.752  18
   3   4  -7 3475.20 180.141  16
   3   4  -7 3739.00 139.834   6
  -3  -4  -7 3622.67 153.750   6
   4  -3   7 3756.75 165.131   7
  -4   3   7 3924.54 171.908   7
  -3  -4  -7 3783.45 277.411   3
  -4   3   7 3177.61 293.260  13
   4  -3   7 3169.26 292.610  13
  -3  -4  -7 3045.56 332.965  11
   3   4  -9 6829.17 197.270   6
  -3  -4  -9 6775.00 211.063   6
  -4   3  11-22.4635 72.6987  10
  -3  -4 -11 11.3139 43.3819   6
   3   4 -11 22.5787 40.6302   6
  -2  -4  10 4543.88 190.373   7
  -4   2 -10 4818.10 157.774   6
   4  -2 -10 4685.35 150.390   6
   2   4   8 3656.24 347.249  13
  -2  -4   8 3884.02 344.534  13
   4  -2  -8 8828.97 403.321   3
   2   4   8 5465.29 216.136   7
  -4   2  -8 6577.01 197.010   6
   4  -2  -8 6070.70 190.244   6
  -2  -4   8 5681.37 219.621   7
   4  -2  -6 11649.8 401.566   3
  -4   2  -6 11687.8 393.110   3
   2   4   6 7512.14 314.996  18
   2   4   6 7743.33 402.257  13
  -2  -4   6 7466.77 366.333  13
  -4   2  -6 9297.40 203.002   6
   4  -2  -6 9379.39 209.129   6
   2   4   6 9366.08 231.897   7
  -2  -4   6 8848.16 231.837   7
  -4   2  -6 7810.40 406.623  11
  -4   2  -4 14773.4 461.176  11
  -2  -4   4 14682.7 408.688  13
   2   4   4 13231.5 407.900  13
   4  -2  -4 21431.4 434.385   3
  -2  -4   4 22977.6 475.746   1
  -4   2  -4 23134.4 444.176   3
  -4   2  -2 92498.4 991.593  11
  -2  -4   2 89511.1 849.469  13
   2   4   2 91854.4 889.348  13
   4  -2  -2 71380.4 770.874   4
  -4   2  -2 68430.6 746.157   3
   2   4   2 88846.9 988.489  15
  -2  -4   0 13850.1 329.094  14
  -4   2   0 13930.3 209.643  14
   2   4   0 13346.6 251.726  15
  -4   2   2 82894.0 855.794  13
   4  -2   2 88778.2 892.333  13
  -2  -4  -2 63256.2 750.463   4
   4  -2   2 61957.2 716.500   1
   4  -2   2 88219.2 779.374  15
  -2  -4  -4 24369.3 491.763   4
   2   4  -4 25591.5 471.744   3
   4  -2   4 15182.6 447.878  13
  -4   2   4 14536.4 407.101  13
   2   4  -4 15267.4 321.701  11
   4  -2   6 6575.85 267.856  18
   4  -2   6 7955.62 211.162   7
  -4   2   6 7908.25 213.098   7
   2   4  -6 8085.51 188.066   6
  -2  -4  -6 8014.01 202.678   6
  -4   2   6 6777.78 361.718  13
   4  -2   6 6676.42 387.787  13
  -2  -4  -6 9968.20 387.370   3
   2   4  -6 10839.8 384.511   3
   2   4  -8 6129.89 185.177   6
  -4   2   8 5151.04 208.256   7
   4  -2   8 5078.98 204.928   7
  -2  -4  -8 5725.23 196.631   6
   2   4  -8 2675.08 180.902  16
  -4   2   8 3876.41 346.583  13
   4  -2   8 4127.41 361.027  13
   2   4 -10 5416.56 166.708   6
  -2  -4 -10 5094.88 169.160   6
  -1  -4  11 518.216 78.0927   7
   1   4  11 445.853 88.1679  10
  -4   1 -11 477.658 56.9465   6
   4  -1 -11 536.798 56.5714   6
  -4   1 -11 356.361 78.8318  16
   4  -1  -9 1.39217 60.5465   6
  -4   1  -9 31.1297 58.5740   6
   1   4   9 56.7738 83.3461   7
  -1  -4   9 41.2681 82.6426   7
  -4   1  -7 338.805 67.5201   6
   4  -1  -7 308.369 66.3701   6
  -4   1  -7 304.851 116.107   3
   4  -1  -7 409.778 123.356   3
  -1  -4   7 393.055 140.505  13
   1   4   7 423.535 160.797  13
  -4   1  -7 338.513 142.263  11
  -1  -4   7 419.223 87.2101   7
   1   4   7 456.237 90.3792   7
   4  -1  -5 5706.73 148.204   6
  -4   1  -5 5450.83 143.655   6
  -4   1  -5 5622.83 325.847  11
   1   4   5 5096.75 297.422  13
  -1  -4   3 17358.8 379.820   1
  -4   1  -3 17216.0 341.600   3
  -1  -4   3 21933.8 411.448  13
   1   4   3 21236.7 429.663  13
  -4   1  -3 23081.1 523.496  11
   1   4   1 92887.6 921.606  15
   4  -1  -1 91076.0 760.848   4
  -1  -4   1 96035.5 780.917  13
   1   4   1 95239.2 801.384  13
  -4   1  -1 93399.6 947.256  11
   1   4  -1 104927. 854.796  15
   4  -1   1 96927.2 854.697  15
  -1  -4  -1 102230. 880.357  14
   4  -1   1 95996.6 795.572   1
   1   4  -1 91522.7 855.125   2
  -1  -4  -1 90836.9 862.123   4
  -1  -4  -3 13909.3 337.819   4
   1   4  -3 14201.1 316.256   3
  -4   1   3 18572.2 391.240  13
   4  -1   3 18912.7 417.015  13
   1   4  -3 18810.9 311.023  11
   1   4  -5 3930.49 219.684   3
   1   4  -5 4325.84 127.129   6
   4  -1   5 4520.53 282.254  13
  -4   1   5 4248.79 256.856  13
  -1  -4  -7 153.855 109.997   3
   4  -1   7 197.302 74.9319   7
  -4   1   7 204.003 77.7165   7
   4  -1   7 231.801 141.264  13
  -4   1   7 207.747 135.611  13
   1   4  -7 103.990 63.0932   6
  -1  -4  -7 115.449 68.2297   6
   1   4  -9 7.06336 56.0952   6
  -1  -4  -9 7.81715 63.1496   6
   1   4  -9 133.668 101.081  16
  -4   1   9 28.0307 79.5040   7
   4  -1   9 24.9375 77.5633   7
  -4   1  11 453.363 89.7066  10
  -1  -4 -11 515.544 60.0376   6
   1   4 -11 491.994 58.0001   6
   0   4  12 366.588 82.2207  10
   0  -4  12 447.297 90.0105  10
   0  -4  10 4064.54 182.235   7
  -4   0 -10 4493.14 152.174   6
   4   0 -10 4314.18 146.564   6
   0   4   8 8131.83 482.697  13
   0  -4   8 8909.18 490.570  13
  -4   0  -8 16561.9 569.386   3
   4   0  -8 16233.7 553.807   3
   4   0  -8 11789.2 261.426   6
   0   4   8 11197.7 302.840   7
  -4   0  -8 11800.0 268.728   6
   0  -4   8 11263.8 307.232   7
   4   0  -6 64270.8 966.077   3
  -4   0  -6 65447.7 989.552   3
   0   4   6 40521.0 727.030  18
   0  -4   6 39349.0 890.384  13
   0   4   6 39376.4 915.183  13
  -4   0  -6 51249.8 562.538   6
   0   4   6 50252.0 609.542   7
   0  -4   6 48621.1 606.687   7
   4   0  -6 50852.2 554.492   6
  -4   0  -6 41086.8 999.045  11
  -4   0  -4 515.620 132.821  11
   4   0  -4 47.0899 73.4977   3
  -4   0  -4 54.0785 73.2920   3
   0  -4   4 65.8149 82.0364   1
   0  -4   4 543.881 107.523  13
   0   4   4 464.631 115.847  13
  -4   0  -2 10696.0 312.621  11
   0   4   2 11631.2 255.507  13
   0  -4   2 12061.1 249.278  13
  -4   0  -2 10930.2 217.657   3
   4   0  -2 10968.2 213.374   3
  -4   0   0 58787.2 616.474  11
  -4   0   0 58646.2 690.239  14
   0   4   0 59265.4 563.645  15
   0  -4   0 59991.0 640.996  14
   4   0   0 60286.9 601.914  15
   0   4  -2 12071.4 219.334  11
  -4   0   2 12023.0 276.872  13
   4   0   2 11775.6 290.038  13
   0  -4  -2 11473.0 251.377   4
   4   0   2 11301.9 265.531  15
   0  -4  -4 17.4431 70.6593   4
   0   4  -4 69.6610 69.8015   3
  -4   0   4 284.037 99.2444  13
   4   0   4 426.293 116.221  13
   0   4  -4 447.767 87.6007  11
   0  -4  -6 62591.3 1005.87   3
   0   4  -6 64396.4 991.511   3
   4   0   6 51240.2 608.956   7
  -4   0   6 51829.3 617.688   7
   0   4  -6 52833.8 574.314   6
   0  -4  -6 51487.2 592.738   6
  -4   0   6 40549.0 913.807  13
   4   0   6 43265.4 1007.60  13
   4   0   6 41374.6 736.445  18
   0   4  -8 7425.50 292.800  16
   0  -4  -8 14695.4 552.370   3
   4   0   8 11221.7 292.923   7
   0  -4  -8 11005.7 269.517   6
  -4   0   8 11474.9 301.195   7
   0   4  -8 11793.6 260.360   6
  -4   0   8 8862.56 496.417  13
   4   0   8 8602.54 518.009  13
   0   4 -10 4711.33 158.296   6
   0  -4 -10 4358.27 157.048   6
   4   0  10 3765.22 168.819   7
  -4   0  10 4034.18 178.166   7
  -4  -1 -11 59.7470 68.4999  16
  -1   4  11 64.4805 76.2363  10
   4   1 -11 53.8448 41.5495   6
  -4  -1 -11 72.8727 44.7009   6
   1  -4  11 90.8727 63.5911   7
   4   1  -9 4595.62 163.038   6
   1  -4   9 4421.12 200.190   7
  -1   4   9 4205.60 197.791   7
  -4  -1  -9 4840.89 171.670   6
  -4  -1  -7 21358.6 603.184   3
   4   1  -7 21812.5 598.706   3
   1  -4   7 18118.4 658.434  13
  -1   4   7 17568.9 637.435  13
  -4  -1  -7 17490.3 686.272  11
   4   1  -7 19876.3 331.688   6
  -4  -1  -7 20220.4 344.413   6
   1  -4   7 20710.3 390.690   7
  -1   4   7 20559.4 391.525   7
  -4  -1  -5 59633.8 603.416   6
   4   1  -5 57161.0 584.401   6
   1  -4   3 20887.2 410.185   1
   4   1  -3 21112.4 375.132   3
  -4  -1  -3 22118.3 398.431   3
   1  -4   3 23610.9 434.015  13
  -1   4   3 23623.6 454.065  13
   4   1  -1 52327.9 504.102   3
  -4  -1  -1 54798.6 526.656   4
  -1   4   1 65335.0 572.417  13
  -4  -1  -1 63599.4 650.479  14
   1  -4   1 65736.9 557.685  13
  -4  -1  -1 64153.4 734.048  11
  -1   4  -1 61013.3 458.866  15
   4   1   1 62466.8 643.630  15
  -1   4  -1 49579.8 546.669   2
  -4  -1   1 51237.6 499.628   1
   1  -4  -1 49470.9 551.951   4
  -4  -1   3 25221.4 461.686  13
   4   1   3 25427.2 493.815  13
  -1   4  -3 25939.2 440.200  11
   4   1   5 49661.3 960.638  13
  -4  -1   5 49392.7 888.281  13
  -1   4  -5 51383.6 842.459  11
   1  -4  -7 22581.2 640.883   3
  -4  -1   7 20996.0 387.178   7
   1  -4  -7 20375.6 358.393   6
   4   1   7 20284.4 379.194   7
  -1   4  -7 20297.0 339.409   6
   4   1   7 17895.1 684.168  13
  -4  -1   7 17886.8 644.868  13
   4   1   7 19036.7 508.879  18
  -4  -1   9 4841.83 205.947   7
   1  -4  -9 5149.03 182.701   6
   4   1   9 4646.39 198.619   7
   4   1  11 168.037 74.7960  10
  -1   4 -11 96.1178 46.0255   6
   1  -4 -11 114.734 47.3836   6
   2  -4  10 1918.44 133.554   7
  -4  -2 -10 1995.43 108.984   6
   4   2 -10 2074.22 106.230   6
  -2   4   8 2174.01 274.692  13
   2  -4   8 2201.70 268.671  13
   4   2  -8 3466.55 143.183   6
   2  -4   8 3130.83 167.939   7
  -2   4   8 3079.50 169.875   7
  -4  -2  -8 3432.16 149.267   6
   4   2  -6 11438.1 223.131   6
   2  -4   6 11207.7 257.054   7
  -4  -2  -6 11227.1 236.655   6
  -2   4   6 11749.6 262.258   7
  -4  -2  -6 10560.5 518.641  11
   2  -4   6 9403.79 425.087  13
  -2   4   6 9805.37 432.946  13
  -4  -2  -6 12624.8 427.452   3
   4   2  -6 12413.3 401.903   3
  -2   4   4 1512.58 148.840  13
   2  -4   4 1421.53 147.919  13
   4   2  -4 2031.30 139.591   3
   2  -4   4 1879.23 154.532   1
  -4  -2  -4 1962.61 149.520   3
  -2   4   2 26386.1 406.765  13
   2  -4   2 26044.0 394.896  13
  -4  -2  -2 25459.2 369.200   4
  -4  -2   0 16560.3 282.819  11
  -4  -2   0 17153.7 380.863  14
  -4  -2   2 27051.5 438.364  13
   4   2   2 26779.4 461.674  13
  -4  -2   2 25689.8 378.203   1
   2  -4  -2 26517.8 399.959   4
   4   2   2 27538.0 483.693  15
   2  -4  -4 1596.52 141.661   4
  -4  -2   4 1327.87 141.949  13
   4   2   4 1456.85 166.005  13
  -2   4  -4 1398.14 141.561  11
  -2   4  -6 15516.3 471.122   3
   2  -4  -6 14747.0 472.678   3
   2  -4  -6 13963.0 271.158   6
  -4  -2   6 14172.3 289.788   7
   4   2   6 14629.6 288.174   7
  -2   4  -6 13819.3 255.687   6
   4   2   6 13816.8 557.694  13
  -4  -2   6 12917.6 488.710  13
   4   2   6 15905.4 435.972  18
   4   2   8 1850.88 214.148  18
  -2   4  -8 2155.92 187.496  16
   4   2   8 3364.27 169.720   7
  -4  -2   8 3376.02 176.278   7
   2  -4  -8 3600.97 156.051   6
   4   2   8 2528.14 300.977  13
  -4  -2   8 2590.38 288.542  13
  -2   4  -8 3938.61 153.488   6
  -2   4 -10 2301.43 116.251   6
   2  -4 -10 2082.51 113.413   6
  -4  -3 -11 127.224 78.9381  16
  -3   4  11 167.170 76.4148  10
  -4  -3 -11 173.305 48.2439   6
   4   3 -11 215.377 47.6356   6
   3  -4  11 169.474 62.7463   7
   4   3  -9 1867.34 112.737   6
  -4  -3  -9 1931.95 120.078   6
  -4  -3  -7 1956.35 205.677   3
   4   3  -7 2049.30 199.020   3
   3  -4   7 787.369 99.4800   7
  -4  -3  -7 905.159 90.7663   6
  -3   4   7 784.288 98.8704   7
   4   3  -7 990.440 84.8683   6
   3  -4   7 354.168 150.825  13
  -3   4   7 425.745 151.975  13
  -4  -3  -7 311.408 168.192  11
  -4  -3  -5 4077.68 223.271   3
   4   3  -5 3944.93 212.175   3
   4   3  -5 3818.27 118.014   6
  -4  -3  -5 3955.32 129.826   6
   3  -4   5 3561.78 252.709  13
  -4  -3  -3 5835.73 211.651   4
   4   3  -3 5536.85 186.934   3
   3  -4   3 5476.81 205.693   1
   3  -4   3 8125.48 266.439  13
  -3   4   3 7927.73 256.995  13
   4   3  -3 7574.99 158.657  11
   3  -4   1 161716. 1237.71  13
  -4  -3  -1 179391. 1431.38  14
   4   3  -1 192750. 1394.27  15
  -4  -3  -1 140109. 1216.81   4
   4   3  -1 127001. 1187.36   2
  -3   4  -1 114856. 1058.56   2
   3  -4  -1 121015. 1064.25   4
  -3   4  -3 8954.88 281.540  11
   4   3   3 8504.75 314.311  15
   4   3   3 8632.15 287.988  13
  -4  -3   3 8897.11 272.819  13
  -3   4  -3 5738.23 198.148   3
   3  -4  -3 6035.35 213.621   4
  -4  -3   3 5593.56 202.511   1
  -3   4  -5 2931.78 106.861   6
  -3   4  -5 3048.95 196.512   3
  -4  -3   5 2937.85 217.594  13
   4   3   5 2865.44 233.499  13
  -3   4  -5 2821.50 211.887  11
   4   3   7 247.195 147.847  18
   4   3   7 534.647 87.6735   7
  -4  -3   7 635.879 97.2446   7
   3  -4  -7 712.797 84.9172   6
  -3   4  -7 792.803 83.4587   6
   4   3   7 413.892 169.309  13
  -4  -3   7 423.115 151.703  13
   3  -4  -9 1870.96 116.110   6
  -3   4  -9 1853.30 115.185   6
  -3   4  -9 1509.42 164.046  16
  -3   4 -11 113.903 57.3205  16
   3  -4 -11 234.066 49.5141   6
  -3   4 -11 244.058 50.5360   6
   4   3  11 182.547 74.8922  10
  -4  -4 -10 1030.65 87.6935   6
   4   4 -10 1090.73 84.1235   6
  -4  -4  -8 465.377 192.179  11
   4   4  -8 535.057 74.5574   6
  -4   4   8 529.486 96.4677   7
  -4  -4  -8 558.728 84.5299   6
   4  -4   8 577.615 99.1001   7
  -4   4   8 646.885 187.265  13
   4  -4   8 428.499 169.748  13
  -4  -4  -8 471.849 137.456   3
   4   4  -8 607.597 164.774   2
   4  -4   6 594.206 114.169  18
   4   4  -6 522.862 96.3578  16
  -4  -4  -6 1152.99 159.013   3
   4   4  -6 986.179 138.382   3
  -4   4   6 678.987 85.9792   7
  -4  -4  -6 789.423 82.2240   6
   4  -4   6 787.158 86.2293   7
   4   4  -6 815.922 73.7849   6
  -4   4   6 651.745 150.750  13
   4  -4   6 604.937 157.427  13
  -4   4   4 1639.85 156.406  13
   4  -4   4 2005.97 177.179  13
  -4  -4  -4 3220.39 189.272   4
   4   4  -4 2818.29 169.229   3
   4  -4   4 2858.73 173.632   1
  -4   4   2 106766. 1081.41  13
   4  -4   2 105117. 1073.34  13
   4   4  -2 104870. 1082.36  15
   4   4   0 31651.4 489.300  15
  -4  -4   0 34033.2 586.814  14
   4  -4  -2 103797. 993.602   4
  -4  -4   2 104311. 1040.22  13
   4   4   2 101623. 1080.54  13
  -4   4  -2 103769. 1123.13  11
  -4   4  -4 990.563 137.607  11
  -4  -4   4 828.958 121.060  13
   4   4   4 773.256 140.836  13
  -4   4  -4 1425.96 128.124   3
  -4  -4   4 1513.55 139.422   1
   4  -4  -4 1650.87 138.291   4
   4   4   6 451.081 76.5179   7
   4  -4  -6 456.450 69.4904   6
  -4   4  -6 486.575 64.8069   6
  -4  -4   6 425.507 75.0789   7
   4   4   6 429.296 150.089  18
   4   4   6 340.035 155.278  13
  -4  -4   6 411.328 128.114  13
   4  -4  -6 649.433 129.066   3
  -4   4  -6 703.938 126.224   3
   4  -4  -8 344.792 125.855   3
  -4   4  -8 457.472 152.639   2
   4   4   8 493.635 169.919  18
   4   4   8 445.475 182.877  13
  -4  -4   8 536.519 179.516  13
   4  -4  -8 526.716 83.0553   6
   4   4   8 530.783 95.0834   7
  -4  -4   8 569.989 101.777   7
  -4   4  -8 432.661 76.9786   6
  -4  -4  10 832.745 98.9422   7
   4  -4 -10 987.345 81.1525   6
  -4   4 -10 1057.18 85.2126   6
  -4  -5  11 38.1368 59.0574   7
  -5   4 -11 12.6407 60.5126  16
   4   5  11 6.91908 67.6148  10
   5  -4 -11 48.2323 39.0063   6
  -5   4 -11 74.0414 42.5847   6
   5  -4  -9 4178.10 156.063   6
  -5   4  -9 4127.22 156.083   6
   4   5   7 13753.0 472.732  18
  -5   4  -7 19380.0 324.169   6
  -4  -5   7 18412.5 377.220   7
   4   5   7 18786.0 368.334   7
   5  -4  -7 18944.7 331.484   6
   4   5   7 15322.3 640.990  13
  -4  -5   7 14582.5 585.204  13
   5  -4  -7 24708.3 648.072   3
   4   5   5 2590.09 194.234  18
   4   5   5 2821.68 171.757  17
  -5   4  -5 2814.16 187.200   3
   5  -4  -5 2663.73 183.165   3
  -4  -5   5 2291.90 196.506  13
   4   5   5 2269.44 215.402  13
   5  -4  -5 2466.48 104.619   6
   4   5   5 2385.20 112.162   7
  -5   4  -5 2478.48 98.3777   6
   4   5   3 45145.0 850.132  15
  -5   4  -3 48095.5 812.113  11
  -4  -5   3 47725.7 717.892  13
   4   5   3 45409.7 745.378  13
  -5   4  -3 63986.1 721.636   3
  -4  -5   3 65434.1 792.110   1
   5  -4  -3 61062.9 734.692   4
   4   5   1 44387.6 657.904  15
  -5   4  -1 45632.7 636.205  11
   4   5   1 45139.9 578.064  12
   5  -4  -1 44976.0 484.227   4
  -5   4  -1 44642.4 496.425   2
   4   5  -1 43718.6 505.927   2
   5  -4   1 42258.5 420.334  15
   4   5  -1 46842.7 610.213  15
  -5   4   1 46121.9 548.738  12
  -4  -5  -1 43731.5 637.186  14
  -4  -5  -1 46268.1 527.901   4
   4   5  -3 49579.0 734.907  15
   5  -4   3 47208.4 752.260  13
  -5   4   3 51565.2 769.869  13
   5  -4   3 65252.8 768.530   1
  -4  -5  -3 64713.0 791.481   4
   5  -4   5 1698.17 97.2202   7
   4   5  -5 1637.20 83.2328   6
  -5   4   5 1714.54 100.501   7
  -5   4   5 1587.17 181.942  13
   5  -4   5 1692.95 189.196  13
   4   5  -5 1890.03 120.892  16
  -4  -5  -7 14822.0 703.325  11
   4   5  -7 14469.2 346.683  16
   5  -4   7 18852.5 363.944   7
  -5   4   7 19029.3 373.234   7
  -4  -5  -7 19715.5 354.188   6
  -4  -5  -7 24643.9 679.315   3
  -5   4   7 15526.5 614.964  13
   5  -4   7 15092.0 626.348  13
   4   5  -7 20090.2 324.419   6
   4   5  -9 4456.54 157.953   6
  -4  -5  -9 4304.85 170.360   6
  -5   4  11 9.80927 65.1009  10
   4   5 -11 21.7808 40.0882   6
  -4  -5 -11 52.3383 41.0155   6
  -5   3 -10 259.878 105.592  16
   3   5  10 126.431 86.5689  10
  -5   3 -10 122.760 51.7946   6
   5  -3 -10 80.7629 51.6619   6
  -3  -5  10 179.921 82.1195   7
   3   5   8 4969.36 313.313  18
   3   5   8 5504.23 419.116  13
  -3  -5   8 5357.98 381.709  13
   5  -3  -8 7779.08 384.016   3
  -3  -5   8 6557.39 233.211   7
   3   5   8 6302.82 230.123   7
   5  -3  -8 6332.08 195.890   6
  -5   3  -8 6506.41 194.001   6
   5  -3  -6 15753.9 489.338   3
  -5   3  -6 15577.5 468.251   3
   3   5   6 17520.5 481.946  18
  -3  -5   6 13552.3 500.451  13
   3   5   6 14651.2 566.051  13
  -5   3  -6 13195.5 521.374  11
   5  -3  -6 14760.7 272.483   6
  -3  -5   6 15025.2 304.825   7
   3   5   6 15353.7 307.276   7
  -5   3  -6 14875.6 264.051   6
  -5   3  -4 19511.0 536.368  11
  -3  -5   4 20021.4 463.709  13
   3   5   4 19867.6 512.949  13
  -3  -5   4 18462.9 443.633   1
  -5   3  -4 18544.3 408.003   3
  -5   3  -2 190534. 1768.76  11
   3   5   2 173603. 1755.58  15
  -5   3  -2 176992. 1505.78   3
   5  -3  -2 177742. 1530.94   4
  -3  -5   2 194658. 1599.13  13
   3   5   2 182430. 1622.70  13
   3   5   0 132066. 1250.02  15
  -5   3   0 135625. 1078.62  14
   3   5  -2 193984. 1643.60  15
   5  -3   2 195686. 1549.42  15
   5  -3   2 186676. 1706.34  13
  -5   3   2 187578. 1698.42  13
   5  -3   2 184619. 1573.51   1
  -3  -5  -2 178803. 1615.87   4
   3   5  -2 182575. 1600.28   2
   5  -3   4 18597.4 501.096  13
  -5   3   4 19559.5 489.446  13
  -3  -5  -4 17687.7 435.856   4
   3   5  -4 18437.4 414.193   3
   3   5  -6 16702.6 354.481  16
  -3  -5  -6 15859.6 498.224   3
  -5   3   6 14820.4 538.865  13
   5  -3   6 15769.1 591.871  13
   5  -3   6 15980.7 305.585   7
  -5   3   6 16163.5 313.706   7
   3   5  -6 15361.9 269.354   6
  -3  -5  -6 15818.0 297.864   6
  -3  -5  -8 4747.19 432.760  11
  -3  -5  -8 6279.58 208.256   6
  -5   3   8 6339.11 225.756   7
   5  -3   8 6063.59 219.731   7
  -5   3   8 5069.37 388.708  13
   5  -3   8 4834.86 385.752  13
   3   5  -8 8738.09 438.353   2
  -3  -5  -8 8176.55 427.763   3
   3   5  -8 6473.45 193.689   6
   3   5 -10 139.630 54.6308   6
  -3  -5 -10 143.583 60.3843   6
   5  -3  10 128.373 71.2307   7
  -2  -5  11 318.454 71.9748   7
  -5   2 -11 287.272 76.2788  16
   2   5  11 296.572 81.7001  10
   5  -2 -11 321.818 48.5309   6
  -5   2 -11 367.050 51.1567   6
   5  -2  -9 148.991 60.2592   6
  -5   2  -9 198.901 65.0869   6
   2   5   7 9287.01 385.089  18
   2   5   7 10147.9 509.888  13
  -2  -5   7 9599.55 476.574  13
  -5   2  -7 17815.7 544.535   3
   5  -2  -7 17364.2 530.671   3
   5  -2  -7 13355.8 266.623   6
  -2  -5   7 12824.4 308.765   7
   2   5   7 12845.9 309.135   7
  -5   2  -7 13702.9 271.448   6
   2   5   5 15645.7 405.495  18
   2   5   5 15058.3 507.160  13
   5  -2  -5 20975.8 497.033   3
  -2  -5   5 21442.1 532.385   1
  -5   2  -5 20094.4 470.925   3
   5  -2  -5 16557.9 264.396   6
  -5   2  -5 16876.2 258.286   6
   2   5   5 16480.0 288.377   7
  -5   2  -3 69525.4 1002.84  11
  -2  -5   3 67169.4 860.119  13
   2   5   3 66784.3 894.454  13
  -2  -5   3 81841.2 924.232   1
  -5   2  -3 78806.6 829.904   3
   2   5   1 326238. 2520.83  12
  -5   2  -1 323739. 2638.74  11
   2   5   1 324573. 2612.95  15
   5  -2  -1 312167. 2346.44   4
  -5   2  -1 308348. 2346.44   2
   2   5   1 327114. 2407.60  13
   5  -2   1 322708. 2472.77  15
  -2  -5  -1 324126. 2531.88  14
  -5   2   3 69053.9 922.071  13
   5  -2   3 65591.7 923.685  13
  -2  -5  -3 83550.3 941.904   4
   5  -2   3 84742.3 881.088   1
   2   5  -5 12966.5 295.170  16
   5  -2   5 12084.0 462.107  13
  -5   2   5 12166.4 439.383  13
   5  -2   5 12724.8 338.089  18
   2   5  -7 9937.24 306.002  16
   5  -2   7 12882.5 294.416   7
  -2  -5  -7 13118.6 290.273   6
   2   5  -7 13676.8 268.223   6
  -5   2   7 12903.4 300.228   7
  -5   2   7 10435.8 502.072  13
   5  -2   7 10944.8 540.278  13
   5  -2   7 10080.2 365.869  18
   2   5  -9 339.101 70.4310   6
  -2  -5  -9 312.797 74.6365   6
  -5   2  11 340.749 79.1338  10
   2   5 -11 349.075 53.4521   6
  -2  -5 -11 358.518 55.0076   6
  -1  -5  10 207.049 86.4012   7
  -5   1 -10 178.038 110.803  16
  -5   1 -10 174.324 56.3038   6
   5  -1 -10 136.087 54.6092   6
   1   5   8 16053.7 670.493  13
  -1  -5   8 15933.1 650.945  13
   5  -1  -8 24660.7 671.622   3
  -5   1  -8 24125.1 682.506   3
  -5   1  -8 19583.4 347.781   6
  -1  -5   8 19082.2 408.474   7
   1   5   8 19516.4 404.451   7
   5  -1  -8 19288.7 339.341   6
   5  -1  -6 1256.19 152.897   3
  -5   1  -6 1178.25 144.952   3
   1   5   6 1779.63 210.402  13
  -1  -5   6 2011.90 207.867  13
  -1  -5   6 1673.90 114.320   7
   1   5   6 1870.91 116.694   7
  -5   1  -6 1530.24 90.9143   6
   5  -1  -6 1585.90 94.3361   6
  -5   1  -6 1614.73 217.457  11
  -5   1  -4 29221.1 684.267  11
   1   5   4 30013.1 622.703  13
  -1  -5   4 28587.0 559.742  13
   5  -1  -4 27665.8 512.130   3
  -5   1  -4 28112.3 526.447   3
  -5   1  -2 73045.4 922.638  11
  -1  -5   2 72820.2 739.356  13
   1   5   2 73700.0 779.383  13
  -5   1  -2 65434.4 692.560   3
   1   5   2 67124.5 883.252  15
  -5   1   0 38861.1 500.910  11
  -5   1   0 38922.1 504.540  14
   5  -1   0 37211.6 445.919  15
  -1  -5   0 39236.8 552.408  14
   1   5   0 38634.9 459.678  15
  -5   1   2 72308.9 836.360  13
   5  -1   2 73198.5 846.863  13
   1   5  -2 70000.9 775.588   2
   5  -1   2 64096.2 692.665   1
  -1  -5  -2 66134.1 766.145   4
   5  -1   2 75094.2 802.771  15
   1   5  -2 79585.6 736.473  15
   1   5  -4 21712.9 459.361   3
  -1  -5  -4 21970.7 484.521   4
  -5   1   4 21983.2 530.402  13
   5  -1   4 23248.1 564.024  13
   1   5  -4 22586.6 395.190  11
  -1  -5  -6 1172.50 154.581   3
  -1  -5  -6 1634.69 103.571   6
   5  -1   6 1711.26 108.870   7
   1   5  -6 1481.00 89.2465   6
  -5   1   6 1677.98 109.365   7
   5  -1   6 1968.08 233.687  13
  -5   1   6 1998.80 215.998  13
   1   5  -8 16698.2 414.580  16
   1   5  -8 28068.6 797.615   2
  -1  -5  -8 26597.6 759.679   3
   5  -1   8 19993.7 393.543   7
  -1  -5  -8 20822.3 382.061   6
  -5   1   8 20695.2 406.959   7
   1   5  -8 21357.2 360.227   6
   5  -1   8 17359.4 719.975  13
  -5   1   8 16931.2 686.900  13
  -1  -5 -10 95.0167 58.0671   6
   1   5 -10 54.3447 55.3920   6
   5  -1  10 103.721 69.7155   7
   5   0 -11 2857.28 99.1876   6
  -5   0 -11 2885.27 104.175   6
   0  -5  11 2637.87 128.777   7
   5   0  -9 1600.65 102.598   6
  -5   0  -9 1683.28 108.453   6
  -5   0  -7 16739.0 521.682   3
   5   0  -7 16225.6 503.901   3
   0   5   7 9989.21 386.697  18
   0  -5   7 9850.97 476.557  13
   0   5   7 10455.6 509.398  13
  -5   0  -7 10329.6 527.655  11
  -5   0  -7 13320.3 267.662   6
   5   0  -7 12952.8 260.443   6
   0  -5   7 12764.3 307.240   7
   0   5   7 12794.2 308.544   7
   0   5   5 744.724 140.279  13
  -5   0  -5 817.254 69.8415   6
   0   5   5 914.450 81.4922   7
   5   0  -5 650.518 64.4977   6
  -5   0  -5 744.783 116.302   3
   0  -5   5 694.314 122.396   1
  -5   0  -3 102185. 1302.83  11
   0   5   3 108317. 1149.40  13
   0  -5   3 103952. 1100.91  13
   5   0  -3 98104.2 1017.57   3
   0  -5   3 92571.9 1067.97   1
  -5   0  -3 95909.1 1022.99   3
  -5   0  -1 601274. 4547.85  11
   0   5   1 591694. 4448.58  12
   0   5   1 643239. 4310.68  13
   0  -5   1 618516. 4264.64  13
  -5   0  -1 596067. 4413.28  14
   5   0  -1 568673. 4236.13   3
  -5   0  -1 567093. 4241.05   3
   0   5   1 620589. 4487.56  15
   0   5  -1 524835. 4288.63   2
   5   0   1 574362. 4356.30  15
  -5   0   3 101908. 1149.07  13
   5   0   3 100895. 1165.94  13
   0   5  -3 104216. 995.411  11
   0   5  -5 581.880 106.568   3
   0   5  -5 633.934 62.9505   6
  -5   0   5 776.812 139.653  13
   5   0   5 731.396 150.837  13
   0   5  -7 9350.14 315.798  16
   0  -5  -7 16617.4 575.899   3
   0  -5  -7 12471.3 282.646   6
   0   5  -7 13210.2 262.843   6
   5   0   7 12324.0 289.655   7
  -5   0   7 12422.0 294.700   7
  -5   0   7 10039.7 490.836  13
   5   0   7 10241.2 544.475  13
   5   0   7 9437.41 363.479  18
   0   5  -9 1037.77 91.6288   6
   0   5  -9 1107.89 134.406  16
   0  -5  -9 1051.29 99.1630   6
   5   0  11 1952.47 117.727  10
  -5   0  11 2078.19 126.685  10
   0   5 -11 2538.84 102.862   6
   0  -5 -11 2342.55 101.330   6
   1  -5  10 2340.05 143.957   7
  -5  -1 -10 2600.08 117.488   6
   5   1 -10 2617.33 114.023   6
   1  -5   8 407.314 157.688  13
  -1   5   8 483.018 177.531  13
  -5  -1  -8 441.855 140.338   3
   5   1  -8 453.466 126.835   3
  -1   5   8 441.909 96.4291   7
   1  -5   8 409.629 97.0954   7
   5   1  -8 419.088 72.7170   6
  -5  -1  -8 395.523 77.7241   6
   5   1  -6 14291.6 433.156   3
  -5  -1  -6 13981.8 456.164   3
  -1   5   6 9833.80 345.600  18
   1  -5   6 9455.13 422.475  13
  -1   5   6 9903.01 442.532  13
   1  -5   6 10903.6 256.163   7
  -1   5   6 11279.8 262.635   7
  -5  -1  -6 11172.0 232.209   6
   5   1  -6 11359.7 222.031   6
  -5  -1  -6 10098.6 504.545  11
  -5  -1  -4 13014.1 476.423  11
  -5  -1  -4 22074.7 454.752   3
   5   1  -4 22838.7 439.913   3
   1  -5   4 22429.7 476.238   1
   1  -5   4 12995.8 394.521  13
  -1   5   4 12392.1 383.568  13
  -5  -1  -2 143755. 1516.07  11
  -1   5   2 140649. 1282.54  13
   1  -5   2 143829. 1283.99  13
   5   1  -2 145161. 1220.73   3
  -5  -1   0 49943.3 582.822  11
   5   1   0 54323.6 619.753  15
  -1   5   0 51971.1 533.738  15
  -5  -1   0 52582.8 717.068  14
   1  -5   0 55031.7 537.024  14
  -1   5  -2 141612. 1265.58  11
   5   1   2 140550. 1384.39  13
  -5  -1   2 145340. 1369.56  13
  -1   5  -2 145064. 1312.79   2
  -1   5  -2 146330. 1148.35  15
   5   1   2 144327. 1411.94  15
  -1   5  -4 27513.4 503.210   3
   1  -5  -4 24480.9 500.361   4
  -5  -1   4 15910.7 450.827  13
   5   1   4 15513.3 472.727  13
  -1   5  -4 17253.4 407.795  11
   1  -5  -6 15209.0 480.409   3
   5   1   6 13043.2 269.353   7
   1  -5  -6 12472.6 259.807   6
  -1   5  -6 13313.2 246.155   6
  -5  -1   6 12517.2 271.449   7
  -5  -1   6 10965.5 462.832  13
   5   1   6 10688.3 500.709  13
   5   1   6 11248.3 380.695  18
   5   1   8 725.561 169.848  18
  -1   5  -8 717.933 136.039  16
   1  -5  -8 683.468 160.540   3
  -1   5  -8 733.550 169.795   2
  -5  -1   8 692.053 98.6065   7
   1  -5  -8 601.203 89.1367   6
   5   1   8 575.345 95.1665   7
  -5  -1   8 748.444 195.134  13
   5   1   8 430.154 179.881  13
  -1   5  -8 610.720 81.7775   6
  -1   5 -10 2452.54 119.662   6
  -5  -1  10 2477.80 142.340   7
   1  -5 -10 2429.70 120.691   6
  -5  -2 -11 118.108 78.3676  16
  -2   5  11 160.529 77.0739  10
  -5  -2 -11 80.4865 43.1173   6
   5   2 -11 75.6782 40.6742   6
   2  -5  11 153.735 64.7777   7
   5   2  -9 2470.70 122.056   6
  -5  -2  -9 2567.90 133.131   6
  -5  -2  -7 13301.9 630.991  11
  -2   5   7 13317.8 561.513  13
   2  -5   7 14743.6 588.946  13
   5   2  -7 13964.6 272.051   6
  -5  -2  -7 14553.6 286.556   6
   2  -5   7 15421.6 333.491   7
  -2   5   7 15503.5 338.875   7
   5   2  -7 13747.7 476.603   3
  -5  -2  -7 13791.9 491.295   3
  -2   5   5 40256.1 491.071   7
  -5  -2  -5 38882.9 454.730   6
   5   2  -5 37744.7 429.995   6
  -2   5   5 37522.6 771.818  13
   2  -5   5 37513.3 728.152   1
   5   2  -5 37087.8 657.484   3
  -5  -2  -5 39674.6 725.510   3
  -2   5   3 14395.0 350.289  13
   2  -5   3 14054.6 346.945  13
   2  -5   3 17939.8 373.713   1
   5   2  -3 16826.4 325.437   3
  -2   5   1 448548. 3466.31  12
   2  -5   1 457184. 3293.55  13
  -2   5   1 489472. 3346.12  13
  -5  -2  -1 444464. 3503.21  14
  -5  -2  -1 433731. 3277.34   4
   5   2  -1 432835. 3273.38   2
   5   2  -1 474345. 3462.19  15
  -2   5  -1 374746. 2973.79   2
  -5  -2   1 394368. 2879.08   1
  -2   5  -3 14010.8 336.426  11
   5   2   3 13131.2 387.535  15
  -5  -2   3 13716.9 355.453  13
   5   2   3 12883.8 367.362  13
  -5  -2   3 16784.5 341.333   1
   2  -5  -3 16618.8 362.391   4
  -2   5  -5 35123.2 418.941   6
  -2   5  -5 36996.2 687.340   3
  -5  -2   5 35453.7 752.928  13
   5   2   5 35752.7 817.502  13
  -2   5  -5 36995.8 712.198  11
   2  -5  -7 13982.2 524.308   3
  -5  -2   7 14576.6 321.564   7
   2  -5  -7 14312.6 298.729   6
  -2   5  -7 13727.4 274.029   6
   5   2   7 14377.1 313.233   7
   5   2   7 14343.3 632.785  13
  -5  -2   7 13598.3 567.573  13
  -2   5  -9 2978.44 137.561   6
   2  -5  -9 2906.35 142.302   6
  -2   5 -11 99.1124 46.7007   6
   2  -5 -11 85.4835 44.3108   6
   5   2  11 88.6373 66.7272  10
  -5  -3 -10 2324.61 114.499   6
   3  -5  10 2437.15 143.339   7
   5   3 -10 2372.05 109.180   6
   5   3  -8 1990.67 112.194   6
   3  -5   8 1921.38 138.383   7
  -5  -3  -8 1993.35 122.102   6
  -3   5   8 1844.28 141.894   7
  -5  -3  -8 1304.88 246.502  11
   5   3  -8 1403.70 210.130  15
   3  -5   8 1329.78 227.686  13
  -3   5   8 1408.80 232.631  13
  -5  -3  -8 2521.60 236.160   3
   3  -5   6 15807.5 307.397   7
  -5  -3  -6 15538.1 285.391   6
   5   3  -6 15234.3 264.004   6
  -3   5   6 16005.5 317.858   7
  -5  -3  -6 14644.3 631.721  11
  -3   5   6 14036.2 516.759  13
   3  -5   6 14071.9 528.938  13
  -5  -3  -6 16697.3 506.569   3
   5   3  -6 16424.0 475.292   3
   3  -5   4 18768.4 464.265  13
  -3   5   4 18493.4 457.620  13
   3  -5   4 11330.5 346.031   1
   5   3  -4 11755.6 312.021   3
   3  -5   2 60411.5 707.981  13
  -3   5   2 65658.7 732.116  13
  -5  -3  -2 64408.1 689.561   4
   5   3  -2 60252.6 639.454   3
   5   3   0 142068. 1360.01  15
  -5  -3   0 144939. 1507.31  14
  -3   5  -2 71267.5 812.848  11
   5   3   2 69180.3 843.363  13
  -3   5  -2 63669.3 722.262   2
  -5  -3   2 68018.3 722.367   1
   3  -5  -2 63749.3 732.527   4
   5   3   2 71227.0 916.854  15
  -3   5  -4 12751.5 350.024   3
   3  -5  -4 12479.0 361.538   4
   5   3   4 19225.8 518.817  13
  -5  -3   4 18399.9 467.415  13
  -3   5  -4 19779.7 477.246  11
   3  -5  -6 15332.3 479.621   3
   5   3   6 16029.9 305.217   7
  -3   5  -6 15221.1 268.150   6
   3  -5  -6 15580.2 287.621   6
  -5  -3   6 15865.8 307.373   7
  -5  -3   6 14829.6 536.048  13
   5   3   6 14877.1 593.964  13
   5   3   6 16581.5 466.640  18
   5   3   8 1231.87 196.336  18
  -3   5  -8 1085.50 164.096  16
  -3   5  -8 1575.36 106.536   6
   5   3   8 1451.16 122.669   7
  -5  -3   8 1500.32 127.803   7
   3  -5  -8 1510.01 110.973   6
   5   3   8 1269.90 241.887  13
  -5  -3   8 1053.47 209.284  13
   3  -5  -8 2135.53 225.717   3
  -3   5  -8 2297.70 245.552   2
  -3   5 -10 2761.45 124.167   6
   3  -5 -10 2703.09 123.720   6
  -5  -3  10 2750.74 145.172   7
   4  -5  11 723.816 76.8430   7
   5   4 -11 865.995 61.5772   6
  -5  -4 -11 888.410 66.5540   6
  -5  -4  -9 569.976 82.8081   6
   5   4  -9 596.343 75.3573   6
   5   4  -7 4795.72 156.982   6
   4  -5   7 4529.03 186.561   7
  -4   5   7 4744.01 190.698   7
  -5  -4  -7 4832.89 172.193   6
  -4   5   7 3885.48 324.297  13
   4  -5   7 3884.68 321.539  13
  -5  -4  -7 4017.50 390.005  11
  -5  -4  -7 5810.83 333.437   3
   5   4  -5 60389.8 868.009   3
  -5  -4  -5 58050.7 894.944   3
  -5  -4  -5 53842.0 581.527   6
   5   4  -5 53892.5 550.013   6
  -4   5   5 55916.0 613.349   7
   4  -5   5 48620.3 942.123  13
  -4   5   5 49994.3 923.748  13
   4  -5   3 28811.8 542.221  13
  -4   5   3 29325.3 540.006  13
  -5  -4  -3 34110.2 540.417   4
   5   4  -3 34613.0 504.135   3
   4  -5   3 35464.0 551.302   1
  -4   5   1 99703.9 998.057  12
   5   4  -1 99996.2 1013.57  15
   5   4  -1 92044.4 854.252   2
  -5  -4  -1 96919.3 1104.66  14
  -5  -4  -1 92557.4 858.095   4
   5   4   1 93644.7 1036.91  15
   5   4   1 92466.0 864.016  12
  -5  -4   1 90528.9 749.121  11
   4  -5  -1 88725.1 845.261   4
  -5  -4   3 37360.4 557.350   1
   4  -5  -3 37138.3 558.244   4
   5   4   3 29650.9 646.983  15
  -5  -4   3 32024.6 564.691  13
   5   4   3 30306.4 593.911  13
  -4   5  -3 32476.2 596.293  11
   5   4   5 59138.6 854.862  18
  -4   5  -5 54732.2 558.993   6
   5   4   5 55519.8 601.691   7
  -5  -4   5 54710.1 603.954   7
  -5  -4   5 49524.7 925.572  13
   5   4   5 49488.9 1007.12  13
  -4   5  -5 53086.3 948.068  11
   5   4   7 3675.33 273.898  18
  -4   5  -7 4935.51 163.077   6
   4  -5  -7 4644.72 171.542   6
  -5  -4   7 4667.06 187.127   7
   5   4   7 4554.21 183.123   7
   5   4   7 4038.91 355.705  13
  -5  -4   7 3336.14 297.159  13
  -4   5  -7 6390.00 368.128   2
   4  -5  -7 5761.99 335.160   3
  -4   5  -9 537.371 134.342  16
  -4   5  -9 625.466 78.2182   6
   4  -5  -9 569.041 79.4083   6
   5   4  11 564.324 83.6536  10
  -4   5 -11 408.560 68.8921  16
   4  -5 -11 846.799 63.2807   6
  -4   5 -11 919.130 67.1368   6
   5  -5  10 187.069 70.3305   7
  -5   5  10 208.087 88.9774  10
  -5  -5 -10 172.617 60.0369   6
   5   5 -10 212.091 56.6312   6
  -5  -5  -8 9532.37 441.285   3
   5   5  -8 10957.2 467.691   2
  -5  -5  -8 4815.81 435.586  11
   5  -5   8 6139.77 220.815   7
  -5  -5  -8 6774.17 209.245   6
  -5   5   8 6172.37 229.640   7
   5  -5   8 5001.55 395.227  13
  -5   5   8 4613.68 375.371  13
   5   5  -8 6819.12 195.930   6
   5   5  -6 14444.0 308.405  16
  -5  -5  -6 16073.7 503.645   3
   5   5  -6 14474.8 254.048   6
  -5   5   6 15230.1 306.004   7
   5  -5   6 14242.2 293.605   7
  -5  -5  -6 14682.2 285.606   6
  -5   5   6 13703.4 529.892  13
   5  -5   6 13611.2 551.935  13
  -5   5   4 25936.0 566.919  13
   5  -5   4 24473.3 573.708  13
   5  -5   4 18145.9 439.849   1
  -5  -5  -4 18461.0 452.480   4
   5  -5   2 101346. 1122.95  13
  -5  -5  -2 124193. 1124.35   4
   5   5  -2 128355. 1107.90   2
   5   5  -2 93897.2 1116.34  15
   5   5   0 52084.6 715.525  15
  -5  -5   0 51557.1 795.823  14
  -5   5  -2 104580. 1231.59  11
   5   5   2 104844. 1199.20  13
   5  -5  -2 123822. 1123.75   4
  -5   5  -2 135784. 1148.06   2
   5   5   2 97466.5 1310.11  15
  -5  -5   4 18069.3 448.389   1
   5  -5  -4 19267.8 451.400   4
  -5  -5   4 26167.1 560.721  13
   5   5   4 25882.1 622.965  13
  -5   5  -4 27568.5 615.555  11
   5  -5  -6 18379.6 526.001   3
  -5   5  -6 16382.0 279.421   6
   5  -5  -6 16090.0 293.723   6
  -5  -5   6 16847.7 323.959   7
   5   5   6 17094.8 321.797   7
  -5  -5   6 14974.0 536.900  13
   5   5   6 15868.3 622.888  13
   5   5   6 17692.9 492.587  18
   5   5   8 3989.88 292.256  18
  -5   5  -8 4176.92 257.253  16
  -5   5  -8 10319.0 460.718   2
   5  -5  -8 9807.83 434.010   3
  -5  -5   8 6635.65 233.401   7
   5   5   8 6230.83 224.232   7
   5  -5  -8 6774.30 202.031   6
   5   5   8 5250.49 418.780  13
  -5   5  -8 7235.47 202.607   6
  -5   5 -10 174.500 100.486  16
   5   5  10 178.077 87.8409  10
  -5   5 -10 203.645 56.7422   6
   5  -5 -10 179.249 55.8030   6
  -5  -5  10 187.515 76.9839   7
  -6   5 -11 511.626 74.7666  16
   5   6  11 642.371 86.6069  10
  -5  -6  11 659.410 71.8661   7
   6  -5 -11 633.209 51.3960   6
  -6   5 -11 684.356 56.7753   6
  -6   5  -9 260.816 64.5577   6
   6  -5  -9 199.969 63.4424   6
  -6   5  -9 76.0052 121.981  16
  -6   5  -7 8952.98 425.225   2
   6  -5  -7 7652.67 367.489   3
   5   6   7 5337.71 329.030  18
   5   6   7 6208.90 215.153   7
   6  -5  -7 6319.58 190.523   6
  -5  -6   7 6404.21 220.794   7
   5   6   7 5090.98 393.048  13
  -5  -6   7 5268.62 364.582  13
  -6   5  -7 6307.13 183.679   6
   5   6   5 20989.9 498.786  18
   5   6   5 20025.6 442.794  17
  -5  -6   5 17298.2 491.578   1
   5   6   5 17565.2 573.130  13
  -5  -6   5 16665.3 513.006  13
   5   6   5 18103.3 305.949   7
  -6   5  -5 16331.7 259.271   6
   5   6   3 30177.4 693.109  15
  -6   5  -3 32091.6 637.152  11
  -5  -6   3 30203.1 549.514  13
   5   6   3 30390.6 590.485  13
  -5  -6   3 26867.7 507.801   1
  -6   5  -3 29753.2 509.451   2
   6  -5  -3 28615.5 492.826   4
  -6   5  -1 33538.3 421.967   2
   5   6   1 18838.9 458.441  15
  -5  -6   1 20446.8 293.505  11
   5   6   1 20021.7 409.822  12
  -5  -6  -1 37868.5 466.112   4
   5   6  -1 23120.7 466.242  15
  -6   5   1 23887.4 371.195  14
   6  -5   1 22297.9 303.955  15
   5   6  -1 38684.7 469.514   2
  -6   5   1 25201.5 438.698  12
  -5  -6  -1 21287.9 511.115  14
   5   6  -3 31849.8 568.051  15
  -6   5   3 30425.7 574.671  13
   6  -5   3 29742.3 571.517  13
  -5  -6  -3 28950.6 524.358   4
   5   6  -3 27860.8 483.787   2
   6  -5   3 28481.9 492.350   1
  -6   5   5 20255.9 326.667   7
   6  -5   5 19799.9 597.048  13
  -6   5   5 19504.4 570.411  13
   5   6  -5 19079.2 280.399   6
  -5  -6  -7 5729.64 465.270  11
  -5  -6  -7 6590.89 207.340   6
   6  -5   7 6317.59 210.820   7
  -6   5   7 6471.38 217.440   7
  -5  -6  -7 8839.16 424.332   3
   5   6  -7 8883.35 409.364   2
   6  -5   7 5441.94 397.984  13
  -6   5   7 5764.44 386.304  13
   5   6  -7 6679.83 185.569   6
   5   6  -9 470.713 71.4511   6
  -5  -6  -9 410.765 76.5717   6
  -6   5  11 746.789 84.5544  10
   5   6 -11 696.888 56.6687   6
  -5  -6 -11 636.607 55.4009   6
  -6   4 -10 669.046 123.885  16
   4   6  10 695.304 108.773  10
  -6   4 -10 910.436 78.2096   6
   6  -4 -10 889.954 75.0291   6
  -4  -6  10 902.447 102.348   7
  -4  -6   8 5762.37 224.507   7
   6  -4  -8 6070.85 189.427   6
   4   6   8 3564.49 284.898  18
   6  -4  -8 8285.82 392.731   3
  -6   4  -8 9398.87 450.989   2
   4   6   8 4419.34 385.692  13
  -4  -6   8 4197.19 347.981  13
  -6   4  -8 6292.73 190.309   6
   4   6   6 20023.5 534.231  18
   4   6   6 18378.1 658.885  13
  -4  -6   6 17893.4 587.214  13
  -6   4  -6 19278.7 641.980  11
  -6   4  -6 20996.6 317.612   6
   4   6   6 20700.1 365.275   7
   6  -4  -6 20680.0 330.379   6
  -4  -6   6 20366.5 366.976   7
  -6   4  -4 21961.8 579.266  11
   4   6   4 22213.6 555.575  13
  -4  -6   4 22744.7 514.383  13
  -4  -6   4 19517.0 473.725   1
  -6   4  -4 20407.7 436.290   3
  -6   4  -2 50863.0 807.274  11
   4   6   2 44591.2 828.831  15
   4   6   2 45959.4 697.726  13
  -4  -6   0 21027.8 471.043  14
   4   6   0 20234.9 401.733  15
  -6   4   0 21344.8 268.619  14
   4   6  -2 92098.5 828.288   2
   6  -4   2 98191.2 796.243   1
  -4  -6  -2 88371.9 846.745   4
  -6   4   4 20762.3 524.634  13
  -4  -6  -4 19786.9 478.016   4
   6  -4   4 19605.4 446.971   1
   4   6  -6 18703.2 299.186   6
   4   6  -6 17069.6 355.900  16
   4   6  -6 15063.3 491.875  15
   6  -4   6 16956.8 618.545  13
  -6   4   6 16053.8 580.416  13
  -4  -6  -6 21558.6 594.774   3
  -4  -6  -6 18344.4 328.779   6
   6  -4   6 18648.6 334.175   7
  -6   4   6 18815.2 341.639   7
  -4  -6  -8 8137.84 429.345   3
   4   6  -8 8257.86 409.838   2
  -4  -6  -8 4059.82 416.878  11
   6  -4   8 4575.48 380.480  13
   6  -4   8 5455.73 206.567   7
  -6   4   8 5461.94 210.206   7
  -4  -6  -8 5846.72 201.629   6
   4   6  -8 5947.95 183.935   6
  -4  -6 -10 1095.35 90.9005   6
   6  -4  10 1047.89 97.9674   7
  -6   4  10 1024.86 116.551  10
   4   6 -10 1139.96 85.1611   6
  -3  -6  11 110.543 64.2599   7
  -6   3 -11 87.7512 67.1860  16
   3   6  11 86.0325 72.1958  10
  -6   3 -11 158.134 42.9132   6
   6  -3 -11 138.991 39.0454   6
   6  -3  -9 2619.45 124.972   6
  -6   3  -9 2766.59 128.278   6
  -6   3  -9 2352.79 203.121  16
   3   6   7 5734.47 205.555   7
  -6   3  -7 5873.84 174.162   6
  -3  -6   7 5893.76 212.231   7
   6  -3  -7 5977.94 178.312   6
   3   6   7 4775.85 362.618  13
  -3  -6   7 5007.28 351.274  13
   3   6   7 4819.51 302.134  18
   6  -3  -5 6904.47 163.480   6
   3   6   5 7179.30 188.522   7
  -6   3  -5 6993.66 159.534   6
  -3  -6   5 6560.24 308.881  13
   3   6   5 7360.68 364.110  13
  -6   3  -5 7407.92 292.769   3
  -3  -6   5 6497.12 302.662   1
   6  -3  -5 6425.23 270.427   3
  -6   3  -3 16925.0 456.372  11
   3   6   3 17681.8 419.229  13
  -3  -6   3 17228.4 373.023  13
  -6   3  -3 14764.6 315.392   3
   6  -3  -3 14514.5 322.169   4
  -3  -6   3 13684.7 346.951   1
   3   6   3 16682.0 478.158  15
  -6   3  -1 35335.4 562.876  11
   3   6   1 34904.6 568.877  15
   6  -3  -1 33545.3 375.875   4
  -6   3  -1 32012.9 380.655   2
   3   6   1 36308.5 437.780  13
   3   6   1 34246.2 525.883  12
   6  -3   1 35059.0 460.738  15
  -3  -6  -1 33944.9 517.967  14
   3   6  -3 22074.9 420.218  15
  -6   3   3 19952.2 455.392  13
   6  -3   3 19918.5 456.019  13
  -3  -6  -3 18016.6 406.165   4
   3   6  -3 18464.4 408.104   2
   6  -3   3 16984.4 352.885   1
  -3  -6  -5 7326.91 323.718   4
   3   6  -5 7190.49 164.378   6
  -6   3   5 8197.67 193.680   7
   6  -3   5 7375.68 372.016  13
  -6   3   5 7710.37 357.288  13
   6  -3   7 4554.08 253.828  18
   3   6  -7 4490.15 206.556  16
   6  -3   7 4838.41 184.226   7
  -6   3   7 5092.65 192.093   7
  -3  -6  -7 5121.39 187.389   6
   3   6  -7 7291.42 388.626   2
  -3  -6  -7 6359.25 369.827   3
  -6   3   7 4082.20 331.097  13
   6  -3   7 4551.90 368.203  13
   3   6  -7 5305.20 166.469   6
   3   6  -9 2591.06 125.722   6
  -3  -6  -9 2371.83 135.132   6
  -6   3  11 69.4853 66.8670  10
   3   6 -11 136.244 42.1688   6
  -3  -6 -11 132.449 46.4870   6
  -6   2 -10 314.134 116.218  16
   2   6  10 500.602 104.151  10
  -6   2 -10 549.311 66.6775   6
   6  -2 -10 612.837 66.3812   6
  -2  -6  10 501.009 94.2928   7
   2   6   8 4432.12 367.213  13
  -2  -6   8 4357.09 350.272  13
   6  -2  -8 4903.37 301.819   3
  -6   2  -8 4681.03 165.920   6
   6  -2  -8 4727.18 164.756   6
  -2  -6   8 4940.98 211.792   7
   2   6   8 4819.98 205.591   7
   6  -2  -6 14937.8 455.550   3
  -6   2  -6 15544.6 472.071   3
   2   6   6 14097.8 430.789  18
  -2  -6   6 11954.3 459.654  13
   2   6   6 11846.5 497.940  13
  -6   2  -6 12420.9 524.654  11
   2   6   6 14094.9 296.609   7
  -6   2  -6 13607.8 251.519   6
  -2  -6   6 14109.7 299.047   7
   6  -2  -6 13633.0 253.670   6
  -6   2  -4 5081.92 293.760  11
  -2  -6   4 5093.46 239.930  13
   2   6   4 5078.85 264.818  13
  -6   2  -4 6023.89 227.117   3
  -2  -6   4 6371.69 272.186   1
   6  -2  -4 6085.02 225.969   3
  -6   2  -2 90279.6 1090.79  11
   2   6   2 87937.9 1085.85  15
   6  -2  -2 86468.0 848.127   4
  -6   2  -2 85787.3 830.023   3
  -2  -6   2 93425.9 896.718  13
   2   6   2 91668.0 943.425  13
  -2  -6   0 87243.8 993.095  14
  -6   2   0 86851.6 854.823  14
   6  -2   0 87247.2 831.542  15
   6  -2   2 86981.2 883.640  15
   2   6  -2 90459.8 889.891  15
   6  -2   2 77890.9 925.956  13
   6  -2   2 79605.7 800.003   1
  -2  -6  -2 79304.6 907.137   4
   2   6  -2 82402.4 878.452   2
  -6   2   4 6079.20 283.599  13
   6  -2   4 6191.85 303.335  13
   2   6  -6 11142.3 301.742  16
  -2  -6  -6 12826.3 462.521   3
   2   6  -6 11560.7 227.776   6
  -6   2   6 11806.2 260.881   7
   6  -2   6 11566.3 256.061   7
  -2  -6  -6 11496.4 256.102   6
  -6   2   6 10382.2 461.748  13
   6  -2   6 10208.8 484.923  13
   6  -2   6 12454.7 374.563  18
  -2  -6  -8 4012.26 406.292  11
   2   6  -8 4248.01 206.301  16
  -2  -6  -8 4570.05 331.110   3
   2   6  -8 5330.11 337.685   2
  -2  -6  -8 4642.28 185.076   6
   6  -2   8 4406.97 186.080   7
  -6   2   8 4524.78 192.024   7
   2   6  -8 4549.05 166.576   6
   6  -2   8 4390.77 384.282  13
   2   6 -10 674.089 74.9486   6
   6  -2  10 540.228 83.1473   7
  -2  -6 -10 581.096 76.2983   6
  -6   1 -11 29.9014 71.6774  16
   1   6  11 10.4703 73.2414  10
   6  -1 -11 65.2701 37.3914   6
  -6   1 -11 34.2037 39.3332   6
  -1  -6  11 35.4082 62.9156   7
  -6   1  -9 9288.93 228.027   6
   6  -1  -9 9078.48 221.298   6
  -6   1  -7 1099.96 162.298   3
   6  -1  -7 997.265 148.235   3
   1   6   7 1118.60 188.001  18
   1   6   7 1250.52 216.161  13
  -1  -6   7 997.109 182.485  13
  -6   1  -7 982.047 195.645  11
  -6   1  -7 1069.90 91.0546   6
   6  -1  -7 979.473 84.2601   6
  -1  -6   7 1091.89 111.899   7
   1   6   7 1234.44 117.139   7
   1   6   5 987.099 150.478  13
  -1  -6   5 1150.94 144.116   1
  -6   1  -5 1132.90 125.707   3
   6  -1  -5 1110.46 123.371   3
   6  -1  -5 1007.70 70.7798   6
  -6   1  -5 926.063 68.2730   6
   1   6   5 1002.34 85.6196   7
  -6   1  -3 54493.2 875.990  11
   1   6   3 57533.5 753.285  13
  -1  -6   3 56016.0 696.729  13
  -6   1  -3 41987.4 590.021   3
   6  -1  -3 39419.5 563.828   3
  -6   1  -1 137031. 1380.82  11
   1   6   1 143218. 1359.56  12
   1   6   1 138708. 1357.16  15
   6  -1  -1 132147. 1096.68   4
  -6   1  -1 143757. 1297.71  14
   1   6   1 145602. 1155.61  13
  -1  -6   1 149214. 1128.07  13
   6  -1   1 129364. 1181.57  15
   1   6  -1 134087. 1082.78  15
   6  -1   1 110864. 924.562   1
   1   6  -1 103054. 1059.07   2
  -1  -6  -1 123105. 1057.47  14
   1   6  -3 66702.6 718.208  15
   6  -1   3 63204.1 810.065  15
  -6   1   3 58195.1 825.264  13
   6  -1   3 60268.8 861.475  13
  -1  -6  -3 45469.3 714.712   4
   1   6  -3 49217.0 733.138   2
   1   6  -5 1350.04 126.713  16
  -1  -6  -5 1171.05 144.560   4
   1   6  -5 1048.25 72.6150   6
  -6   1   5 1129.42 161.211  13
   6  -1   5 1256.09 179.635  13
   6  -1   7 901.145 157.058  18
   1   6  -7 772.792 130.015  16
   1   6  -7 711.415 161.335   2
  -1  -6  -7 607.985 150.984   3
   6  -1   7 737.261 90.6723   7
  -1  -6  -7 692.533 95.8572   6
  -6   1   7 697.364 91.6142   7
  -6   1   7 707.502 180.296  13
   6  -1   7 713.136 205.505  13
   1   6  -7 607.292 79.0659   6
   1   6  -9 9450.53 235.533   6
  -1  -6  -9 9151.12 244.954   6
  -6   1  11 60.5277 65.7054  10
   6  -1  11 24.4244 60.8919  10
  -1  -6 -11 41.4954 44.2240   6
   1   6 -11 51.6772 42.1487   6
   0  -6  10 452.423 93.1223   7
  -6   0 -10 510.133 69.5436   6
   6   0 -10 550.329 63.5128   6
   0   6   8 1338.51 228.360  13
   0  -6   8 1505.15 235.065  13
   6   0  -8 2239.06 213.246   3
  -6   0  -8 2390.18 224.638   3
   0  -6   8 1885.23 148.099   7
  -6   0  -8 1805.12 110.673   6
   0   6   8 1851.57 144.312   7
   6   0  -8 1841.08 108.708   6
   6   0  -6 22526.9 551.579   3
  -6   0  -6 22961.7 561.636   3
   0   6   6 18858.9 479.862  18
   0  -6   6 18268.5 581.934  13
   0   6   6 17494.2 599.613  13
  -6   0  -6 17409.1 648.913  11
   0   6   6 20314.5 362.132   7
  -6   0  -6 20041.4 313.525   6
   0  -6   6 19341.0 355.753   7
   6   0  -6 19371.0 303.955   6
  -6   0  -4 16874.5 549.966  11
  -6   0  -4 20129.4 417.757   3
   6   0  -4 19731.6 406.731   3
   0  -6   4 20019.5 474.187   1
   0  -6   4 16125.3 423.559  13
   0   6   4 16975.3 452.312  13
  -6   0  -2 20783.2 476.809  11
   0   6   2 22195.0 365.758  13
   0  -6   2 21468.7 333.036  13
   6   0  -2 16643.3 281.603   3
  -6   0  -2 16350.8 285.081   3
   0   6   0 2563.95 116.882  15
   6   0   0 2462.03 124.662  15
  -6   0   0 2881.23 163.886  14
   0  -6   0 2529.85 128.743  14
   6   0   2 19923.3 404.146  13
   0  -6  -2 16660.4 350.871   4
   0   6  -2 16453.8 335.764   2
   6   0   2 22960.8 421.602  15
   0   6  -2 23074.6 309.005  15
   6   0   4 16290.7 497.754  13
  -6   0   4 16789.2 470.950  13
   0   6  -4 17708.3 359.097  11
   0   6  -6 20247.6 427.464  16
   6   0   6 20786.7 500.766  18
   6   0   6 21663.7 356.912   7
   0  -6  -6 20833.0 353.645   6
   0   6  -6 21792.3 328.016   6
  -6   0   6 22134.5 364.520   7
  -6   0   6 18381.1 603.528  13
   6   0   6 17497.3 636.147  13
   0  -6  -6 24390.7 636.411   3
   0   6  -8 1851.95 223.518   2
   0  -6  -8 1683.92 215.502   3
   6   0   8 1097.58 188.604  18
   0   6  -8 1228.79 145.508  16
  -6   0   8 1445.98 124.462   7
   6   0   8 1439.92 120.184   7
   0  -6  -8 1520.29 120.024   6
   6   0   8 1389.05 255.007  13
   0   6  -8 1521.95 104.875   6
   0   6 -10 233.772 78.9123  16
   0   6 -10 516.623 71.1313   6
  -6   0  10 384.529 80.3964   7
   0  -6 -10 441.119 71.8460   6
   6   0  10 375.491 74.5378   7
  -1   6  11 843.850 100.999  10
   6   1 -11 840.432 58.6898   6
  -6  -1 -11 811.287 62.3327   6
   1  -6  11 845.574 88.8210   7
   6   1  -9 1550.82 100.572   6
  -6  -1  -9 1578.82 103.498   6
  -6  -1  -7 16568.2 691.583  11
  -1   6   7 16400.3 621.016  13
   1  -6   7 16585.9 622.076  13
  -6  -1  -7 24071.6 631.152   3
   6   1  -7 25007.0 634.781   3
   6   1  -7 20265.6 329.925   6
  -6  -1  -7 20191.4 339.967   6
  -1   6   7 20560.6 398.208   7
   1  -6   7 20238.5 393.765   7
  -6  -1  -5 9887.48 331.414   3
   6   1  -5 9535.97 317.316   3
   1  -6   5 9668.66 362.603   1
  -1   6   5 4885.82 232.802  18
  -1   6   5 5473.32 298.443  13
  -1   6   5 6701.98 185.609   7
   6   1  -5 6975.91 156.738   6
  -6  -1  -5 7140.03 166.248   6
  -6  -1  -5 5122.24 348.648  11
  -6  -1  -3 22280.2 571.102  11
   1  -6   3 23769.8 453.287  13
  -1   6   3 22513.8 452.009  13
  -6  -1  -3 24563.3 408.820   3
   6   1  -3 25806.5 415.302   3
  -1   6   1 65200.4 768.803  12
  -6  -1  -1 62041.3 804.008  11
  -6  -1  -1 60605.2 736.856  14
   1  -6   1 60625.2 547.620  13
  -1   6   1 63541.8 575.718  13
   6   1  -1 58950.0 520.667   3
   6   1  -1 64809.6 731.044  15
  -1   6  -1 52565.7 612.749   2
  -1   6  -1 53419.4 483.291  15
   6   1   1 53191.8 704.187  15
  -1   6  -3 25036.1 424.435  11
   6   1   3 24133.8 526.329  15
  -6  -1   3 24952.6 507.187  13
   6   1   3 23674.5 526.861  13
   1  -6  -3 25729.7 488.848   4
   6   1   5 4571.20 305.993  13
  -6  -1   5 4911.57 289.124  13
   6   1   5 4160.64 226.787  18
   6   1   7 17748.4 509.670  18
  -1   6  -7 17102.9 430.759  16
  -6  -1   7 19333.3 370.772   7
   1  -6  -7 18852.6 357.981   6
   6   1   7 18849.6 359.593   7
  -6  -1   7 16306.0 629.075  13
   6   1   7 16687.1 704.210  13
  -1   6  -7 19357.0 333.920   6
  -1   6  -9 1771.32 114.235   6
   1  -6  -9 1678.19 117.524   6
   1  -6 -11 927.980 70.6081   6
  -1   6 -11 924.351 68.5913   6
   6   1  11 744.068 85.0592  10
  -2   6  10 936.336 124.513  10
  -6  -2 -10 984.507 82.4959   6
   6   2 -10 958.761 76.4246   6
   2  -6  10 976.557 108.283   7
  -2   6   8 276.977 94.0298   7
   2  -6   8 274.548 90.3197   7
  -6  -2  -8 212.292 149.499  11
  -6  -2  -8 229.624 117.884   3
  -2   6   8 206.722 158.067  13
   2  -6   8 211.508 145.162  13
   6   2  -8 293.556 65.5843   6
  -6  -2  -8 293.914 69.0466   6
  -2   6   6 1087.95 163.085  18
  -2   6   6 2114.28 124.377   7
   6   2  -6 2171.36 102.032   6
  -6  -2  -6 2077.93 110.304   6
   2  -6   6 2047.28 120.151   7
  -6  -2  -6 2989.01 218.110   3
   6   2  -6 2887.71 205.800   3
  -6  -2  -6 1296.10 228.640  11
  -2   6   6 1369.62 181.568  13
   2  -6   6 1405.60 188.536  13
   2  -6   4 19.7321 78.0286   1
  -6  -2  -4 22.5288 66.7989   3
   6   2  -4 108.346 66.4129   3
  -6  -2  -4 295.720 134.938  11
  -2   6   4 247.125 95.4079  13
   2  -6   4 280.287 101.891  13
   6   2  -2 54357.3 605.411   3
  -6  -2  -2 56269.9 641.653   4
  -2   6   2 68169.7 715.370  13
   2  -6   2 68909.7 710.627  13
  -6  -2  -2 66265.2 929.972  11
   6   2   0 94923.9 1007.63  15
   2  -6   0 94632.0 726.243  14
   6   2   2 65481.9 812.591  13
  -6  -2   2 54596.5 636.094   1
   2  -6  -2 58460.0 731.164   4
  -2   6  -2 56540.1 702.578   2
   6   2   2 71335.3 891.899  15
  -2   6  -2 64273.4 503.994  15
  -2   6  -4 2.47328 63.7104  11
  -6  -2   4 72.6885 92.5995  13
   6   2   4 64.2644 102.034  13
   2  -6  -4 83.2221 79.1482   4
   6   2   6 890.613 166.332  18
   2  -6  -6 3010.91 228.167   3
  -6  -2   6 2026.66 116.114   7
   2  -6  -6 2021.61 113.115   6
   6   2   6 1948.43 111.479   7
   6   2   6 1347.01 203.387  13
  -6  -2   6 1293.76 184.352  13
  -2   6  -6 2302.90 106.110   6
   6   2   8 581.046 176.178  18
  -2   6  -8 515.043 135.765  16
  -2   6  -8 500.809 143.734   2
   2  -6  -8 363.234 140.851   3
   6   2   8 407.428 86.9820   7
  -6  -2   8 383.210 89.2163   7
   2  -6  -8 379.569 83.4609   6
   6   2   8 327.699 171.664  13
  -2   6  -8 364.798 72.3483   6
  -2   6 -10 912.670 84.5575   6
  -2   6 -10 755.904 107.101  16
  -6  -2  10 950.207 99.2293   7
   2  -6 -10 832.729 84.4973   6
  -6  -3 -11 2436.58 91.3368   6
   6   3 -11 2270.59 86.4163   6
   6   3  -9 4044.28 148.247   6
  -6  -3  -9 4035.42 157.086   6
  -6  -3  -7 503.228 185.751  11
  -3   6   7 611.754 172.959  13
   3  -6   7 581.530 169.859  13
  -3   6   7 1003.72 109.971   7
  -6  -3  -7 1147.03 94.8383   6
   6   3  -7 1222.76 89.0353   6
   3  -6   7 1008.13 107.118   7
  -6  -3  -5 1664.04 156.809   3
   3  -6   5 1622.19 161.972   1
   6   3  -5 1836.23 151.649   3
  -3   6   5 341.678 116.884  18
   3  -6   5 829.545 151.256  13
  -3   6   5 1038.50 144.403  13
  -6  -3  -5 683.207 169.788  11
  -3   6   5 1015.09 88.4611   7
  -6  -3  -5 1141.54 81.4226   6
   6   3  -5 1476.54 77.7330   6
   3  -6   3 58659.8 787.298  13
  -3   6   3 58721.3 772.285  13
   6   3  -3 56954.0 692.955   3
  -6  -3  -3 59864.0 738.105   4
  -6  -3  -1 7885.32 280.722  14
   3  -6   1 8802.58 181.384  13
  -3   6   1 9028.88 263.252  12
   6   3  -1 9998.29 174.045   2
  -6  -3  -1 10588.5 183.536   4
   6   3  -1 8940.25 255.832  15
  -6  -3   1 7751.82 168.237  11
   6   3   1 7523.80 265.257  15
  -3   6  -3 60491.0 809.999  11
   6   3   3 58617.6 921.433  15
  -6  -3   3 56823.1 820.178  13
   6   3   3 56271.7 853.891  13
  -6  -3   3 53901.6 706.200   1
   3  -6  -3 58003.3 772.366   4
  -3   6  -3 58955.8 782.317   2
   3  -6  -5 1267.17 147.247   4
  -3   6  -5 1025.18 71.6403   6
   6   3   5 471.007 138.197  13
  -6  -3   5 632.634 132.181  13
  -3   6  -5 588.551 111.396  11
   6   3   7 298.475 163.087  18
  -3   6  -7 469.151 133.130  16
  -3   6  -7 1505.70 102.249   6
  -6  -3   7 1179.75 111.681   7
   3  -6  -7 1292.44 107.032   6
   6   3   7 1105.48 107.562   7
   6   3   7 645.381 201.992  13
  -6  -3   7 752.656 184.230  13
  -3   6  -7 2619.90 248.900   2
   3  -6  -7 2300.50 229.163   3
   3  -6  -9 3382.81 150.784   6
  -3   6  -9 3685.70 150.202   6
  -3   6 -11 2339.70 95.6212   6
   3  -6 -11 2255.46 93.2063   6
   4  -6  10 1454.40 111.788   7
  -6  -4 -10 1331.75 90.0908   6
  -4   6  10 1469.47 136.082  10
   6   4 -10 1376.76 84.1997   6
  -6  -4  -8 848.202 234.775  11
  -6  -4  -8 712.498 154.630   3
   6   4  -8 852.192 168.103   2
   4  -6   8 1023.06 115.735   7
  -6  -4  -8 972.637 95.2252   6
   4  -6   8 1147.20 223.731  13
  -4   6   8 1036.62 210.740  13
   6   4  -8 946.964 85.2960   6
  -6  -4  -6 10091.5 230.128   6
   6   4  -6 9585.55 202.189   6
  -4   6   6 10323.5 255.346   7
   4  -6   6 9816.31 245.545   7
  -6  -4  -6 10659.3 413.736   3
  -6  -4  -6 9463.00 524.333  11
  -4   6   6 9026.50 433.029  13
   4  -6   6 9431.66 447.335  13
  -4   6   4 24803.4 568.628  13
   4  -6   4 25611.9 581.884  13
   6   4  -4 33348.9 554.581   3
   4  -6   4 32478.3 609.500   1
  -4   6   2 26486.5 444.468  13
  -6  -4  -2 25913.8 530.878  14
   4  -6   2 25731.3 413.948  13
  -6  -4  -2 24894.4 395.320   4
   6   4  -2 23893.5 368.200   2
   6   4  -2 27213.1 483.470  15
  -6  -4   0 184136. 1642.21  11
  -6  -4   0 185294. 1861.91  14
   6   4   2 29944.5 527.822  13
  -6  -4   2 27653.3 419.214   1
   4  -6  -2 27027.4 437.785   4
  -4   6  -2 27988.8 439.720   2
   6   4   2 30464.1 607.275  15
  -4   6  -4 26287.1 579.176  11
   6   4   4 23328.4 615.579  13
  -6  -4   4 24798.0 576.643  13
  -6  -4   4 32216.4 581.137   1
   4  -6  -4 30716.4 584.582   4
  -4   6  -4 35977.5 649.059   2
   6   4   6 12448.8 425.646  18
   4  -6  -6 11822.3 433.305   3
  -6  -4   6 12081.3 268.351   7
   6   4   6 12179.5 264.712   7
   4  -6  -6 11704.7 253.023   6
   6   4   6 11722.2 530.133  13
  -6  -4   6 11601.1 476.922  13
  -4   6  -6 11857.5 234.894   6
   6   4   8 1556.64 220.041  18
  -4   6  -8 1325.06 173.365  16
  -4   6  -8 832.747 85.9760   6
   6   4   8 1025.75 108.345   7
  -6  -4   8 870.559 108.158   7
   4  -6  -8 779.496 93.3261   6
   6   4   8 1057.79 224.002  13
  -4   6  -8 546.107 151.935   2
   4  -6  -8 565.852 151.503   3
  -4   6 -10 1241.06 128.046  16
   6   4  10 1558.43 126.488  10
  -4   6 -10 1550.63 97.4259   6
  -6  -4  10 1645.81 118.856   7
   4  -6 -10 1542.89 96.4310   6
  -5   6  11-1.33212 64.8078  10
  -6  -5 -11 12.3456 33.5227   6
   6   5 -11 14.9800 35.4236   6
   5  -6  11-14.5632 51.5134   7
   6   5  -9 1493.49 96.2409   6
  -6  -5  -9 1461.80 107.265   6
  -6  -5  -7 831.671 153.740   3
   5  -6   7 490.413 88.0486   7
  -6  -5  -7 437.851 81.6339   6
  -5   6   7 489.924 91.6591   7
  -6  -5  -7 274.707 187.847  11
   6   5  -7 292.425 132.810  15
  -5   6   7 448.409 162.622  13
   5  -6   7 338.617 154.264  13
   6   5  -7 507.679 68.9955   6
   6   5  -5 12449.5 437.370  15
   5  -6   5 18342.9 489.913   1
  -6  -5  -5 17858.2 485.317   3
  -5   6   5 12962.3 462.131  13
   5  -6   5 12160.8 449.542  13
  -5   6   5 14441.5 276.713   7
  -6  -5  -5 14631.8 259.150   6
   6   5  -5 14424.7 232.870   6
   5  -6   3 15342.7 390.458  13
  -5   6   3 15894.6 396.961  13
   6   5  -3 16507.7 408.556  15
   5  -6   3 17198.7 379.645   1
  -6  -5  -3 16237.5 370.459   4
   6   5  -1 366283. 2967.18  15
  -6  -5  -1 359553. 2721.88   4
  -5   6   1 368535. 2965.04  12
  -6  -5  -1 336242. 3161.38  14
   6   5  -1 345384. 2726.34   2
   6   5   1 336012. 2919.46  15
  -6  -5   1 335767. 2513.32  11
   6   5   1 341341. 2691.82  12
   5  -6  -1 336598. 2620.04   4
  -5   6  -3 16659.1 431.942  11
   6   5   3 14989.2 477.447  15
   6   5   3 15306.2 426.760  13
  -6  -5   3 16368.6 371.102   1
  -5   6  -3 17205.1 370.307   2
   5  -6  -3 17118.6 380.427   4
   6   5   5 14358.2 363.307  17
   6   5   5 14760.3 268.734   7
  -5   6  -5 15152.1 244.616   6
  -6  -5   5 12332.6 448.418  13
   6   5   5 13085.2 516.877  13
  -5   6  -7 1528.52 195.299   2
   5  -6  -7 1578.48 193.475   3
   6   5   7 376.400 178.437  18
   6   5   7 556.627 189.673  13
   6   5   7 634.101 91.0056   7
   5  -6  -7 769.993 89.8437   6
  -6  -5   7 703.680 95.8146   7
  -5   6  -7 772.602 82.0871   6
   5  -6  -9 1653.85 109.033   6
  -5   6  -9 1740.29 109.868   6
   6   5  11 1.20148 62.4544  10
  -5   6 -11 19.6872 37.7140   6
   5  -6 -11 18.3533 36.0243   6
  -5   6 -11 49.9511 54.5852  16
   6  -6  10 454.332 78.6772   7
  -6  -6 -10 377.938 62.3741   6
  -6   6  10 505.077 98.4940  10
   6   6 -10 415.409 60.9777   6
  -6  -6  -8 4105.57 414.590  11
  -6  -6  -8 5252.55 187.743   6
   6  -6   8 4745.78 196.835   7
   6  -6   8 4347.36 372.575  13
   6   6  -8 5161.51 169.640   6
  -6  -6  -6 3825.32 359.142  11
  -6  -6  -6 4807.30 163.644   6
  -6   6   6 4613.45 172.447   7
   6  -6   6 4458.29 164.827   7
   6   6  -6 3248.84 249.436  15
   6   6  -6 6785.16 335.514   2
  -6  -6  -6 5600.05 300.985   3
  -6   6   6 3889.73 298.024  13
   6  -6   6 4197.06 325.027  13
   6   6  -6 4677.38 143.674   6
   6  -6   4 12946.3 423.119  13
   6   6  -4 12679.2 391.198  15
  -6  -6  -2 121455. 1433.52  14
   6  -6   2 129986. 1278.60  13
   6   6  -2 127343. 1340.15  15
   6   6  -2 115343. 1153.52   2
  -6  -6  -2 118935. 1186.32   4
  -6  -6   0 222.029 115.698  14
   6   6   0 221.413 97.9120  15
   6   6   2 138337. 1383.12  13
  -6   6  -2 120033. 1203.35   2
   6  -6  -2 121730. 1195.65   4
   6   6   2 134336. 1566.35  15
  -6  -6   4 7961.04 298.058   1
  -6   6  -4 9756.72 172.212   6
   6   6   6 3313.93 262.463  18
  -6   6  -6 6961.22 343.470   2
   6  -6  -6 6039.93 301.613   3
   6   6   6 4900.22 173.475   7
  -6  -6   6 4903.20 177.916   7
   6  -6  -6 4676.67 158.308   6
   6   6   6 4129.06 338.463  13
  -6  -6   6 3964.63 291.468  13
  -6   6  -6 4889.58 150.549   6
   6   6   8 3546.79 290.174  18
  -6   6  -8 3845.44 247.521  16
   6  -6  -8 6188.99 350.793   3
  -6   6  -8 7209.73 391.035   2
   6  -6  -8 4910.56 175.174   6
  -6  -6   8 4681.34 199.647   7
   6   6   8 3749.30 368.423  13
  -6   6  -8 5110.94 171.309   6
  -6   6 -10 603.400 111.801  16
   6   6  10 664.246 99.0868  10
  -6   6 -10 532.416 68.7529   6
   6  -6 -10 507.845 65.0441   6
  -6  -6  10 522.113 86.6284   7
   6   7  11 294.819 82.4582  10
  -6  -7  11 361.320 59.0862   7
  -7   6  -9 520.611 136.133  16
   7  -6  -9 754.231 79.2649   6
  -6  -7   9 806.226 105.010   7
   6   7   9 686.140 109.591  10
  -7   6  -9 801.930 81.7958   6
  -7   6  -7 565.208 140.323   2
   7  -6  -7 601.196 133.016   3
  -6  -7   7 833.980 105.147   7
   7  -6  -7 802.868 88.1620   6
   6   7   7 889.465 210.877  13
  -7   6  -7 694.253 78.1994   6
  -7   6  -5 19823.2 288.921   6
  -7   6  -5 23904.1 563.859   2
  -6  -7   5 23275.2 590.108   1
   6   7   5 20068.3 527.001  18
   6   7   5 20199.6 472.911  17
  -7   6  -5 18941.2 595.720  11
   6   7   5 19026.5 620.307  13
   6   7   5 20071.6 331.349   7
   6   7   3 32361.3 780.973  15
  -7   6  -3 35881.6 720.081  11
   6   7   3 34368.9 665.945  13
  -7   6  -3 40801.0 608.173   2
  -6  -7   3 41851.6 661.991   1
   7  -6  -3 39869.9 605.372   4
  -7   6  -1 128021. 1302.62   2
  -6  -7   1 156738. 1776.29  14
   6   7   1 148035. 1615.74  15
  -6  -7   1 138885. 1192.82  11
   6   7   1 146063. 1478.79  12
   7  -6  -1 135086. 1226.96   4
  -6  -7  -1 131745. 1296.21   4
   7  -6   1 144731. 1185.25  15
   6   7  -1 148671. 1498.55  15
  -7   6   1 141369. 1147.40  14
   6   7  -1 129967. 1334.22   2
  -6  -7  -1 142400. 1688.93  14
  -7   6   1 151581. 1498.54  12
   6   7  -3 34608.6 659.650  15
   7  -6   3 31602.0 629.601  13
   6   7  -3 40179.1 620.248   2
   7  -6   3 42284.5 629.418   1
  -6  -7  -3 42610.2 665.640   4
   6   7  -5 21956.7 302.492   6
   6   7  -5 19965.4 331.309  16
   6   7  -5 19155.3 548.418  15
   7  -6   5 20034.2 622.135  13
  -7   6   5 22038.8 349.997   7
  -6  -7  -7 600.978 212.745  11
   7  -6   7 791.290 94.6078   7
  -6  -7  -7 741.648 91.8911   6
   6   7  -7 431.865 134.691   2
  -6  -7  -7 519.712 147.896   3
   7  -6   7 839.585 203.929  13
   6   7  -7 657.400 73.8117   6
  -7   6   9 589.890 113.065  10
   6   7  -9 716.118 74.8813   6
   7  -6   9 662.471 95.4102   7
  -6  -7  -9 742.669 87.3917   6
  -7   6  11 280.601 68.7734  10
  -7   5 -10 849.627 124.104  16
  -5  -7  10 889.559 102.461   7
   7  -5 -10 761.638 67.3759   6
   5   7  10 818.657 108.385  10
  -7   5 -10 839.163 74.3940   6
   5   7   8 4273.72 313.836  18
  -7   5  -8 4275.60 260.533  16
  -5  -7   8 4811.08 203.429   7
   7  -5  -8 4554.29 162.939   6
  -7   5  -8 4743.34 163.166   6
   5   7   8 4511.61 399.679  13
   7  -5  -8 5388.54 311.968   3
  -7   5  -8 5628.82 340.238   2
  -7   5  -6 1213.07 83.0966   6
  -7   5  -6 2127.04 207.048   2
   7  -5  -6 1818.67 183.214   3
   5   7   6 1001.73 191.875  18
  -5  -7   6 1136.66 101.731   7
   5   7   6 1139.49 101.491   7
   7  -5  -6 1159.33 90.2034   6
   5   7   6 866.408 187.847  13
  -5  -7   6 914.522 167.365  13
  -7   5  -6 936.459 169.394  11
  -7   5  -4 67925.9 1137.34  11
  -5  -7   4 67819.1 1023.80  13
   5   7   2 77353.8 1135.21  15
  -7   5  -2 77278.4 1048.93  11
   5   7   2 74715.5 927.835  12
   5   7   2 77050.2 921.567  13
   7  -5  -2 78426.6 827.901   4
  -7   5  -2 78897.4 830.283   2
   5   7   0 158076. 1621.44  15
   7  -5   0 159595. 1428.44  15
   7  -5   2 77373.0 956.904  13
  -5  -7  -2 77469.5 1051.99  14
   5   7  -2 82406.8 998.217  15
   5   7  -2 85429.8 924.874   2
  -5  -7  -2 83092.3 940.506   4
   5   7  -4 65831.8 976.724  15
   5   7  -4 69200.7 639.732   6
   5   7  -6 1402.63 89.4919   6
   5   7  -6 1202.19 105.254  16
   5   7  -6 980.740 158.039  15
   7  -5   6 1030.17 191.915  13
  -5  -7  -6 2103.55 204.118   3
   5   7  -6 2202.38 200.307   2
  -5  -7  -6 1433.97 103.400   6
   7  -5   6 1323.67 99.5287   7
  -7   5   6 1247.67 103.630   7
   5   7  -8 6080.45 359.178   2
  -5  -7  -8 5276.67 350.560   3
  -5  -7  -8 3631.49 404.239  11
   7  -5   8 4051.60 366.524  13
   7  -5   8 4693.98 186.890   7
  -5  -7  -8 4462.40 180.395   6
   5   7  -8 4512.34 163.100   6
   7  -5  10 825.227 88.6012   7
  -5  -7 -10 739.047 77.4072   6
  -7   5  10 796.775 107.094  10
   5   7 -10 750.249 70.8855   6
  -4  -7  11-21.1421 59.1314   7
  -7   4 -11 72.0180 63.6863  16
   4   7  11 43.1767 75.3234  10
  -7   4 -11 45.7338 35.9386   6
   7  -4 -11 6.84094 30.7333   6
   7  -4  -9 4474.23 154.076   6
   4   7   9 4146.70 209.647  10
  -7   4  -9 4723.60 161.582   6
   4   7   7 7159.70 357.113  18
  -7   4  -7 10295.3 454.298   2
   7  -4  -7 9274.12 397.983   3
   7  -4  -7 7819.46 204.794   6
  -4  -7   7 7788.83 248.066   7
   4   7   7 8069.92 244.116   7
  -4  -7   7 7233.63 411.817  13
   4   7   7 6595.69 431.238  13
  -7   4  -7 7703.78 196.888   6
  -4  -7   5 12365.8 423.488   1
   7  -4  -5 11580.2 362.627   3
   4   7   5 10117.1 352.081  18
   4   7   5 9807.21 323.645  17
   4   7   5 11352.3 241.751   7
   7  -4  -5 10858.6 209.844   6
  -7   4  -5 11107.9 202.173   6
  -4  -7   5 10632.6 400.233  13
   4   7   5 10262.4 440.434  13
  -7   4  -5 10635.3 457.243  11
  -7   4  -3 5046.46 268.876  11
   4   7   3 4985.60 235.208  13
  -4  -7   3 4752.80 208.093  13
   7  -4  -3 5247.98 193.270   4
   4   7   3 4883.78 299.174  15
  -7   4  -1 109664. 1217.92  11
   4   7   1 104713. 1242.44  15
  -7   4  -1 106074. 968.703   2
   7  -4  -1 110809. 941.601   4
   4   7   1 105463. 1004.30  13
   4   7   1 101392. 1170.02  12
   4   7  -1 108483. 1143.37  15
   7  -4   1 105373. 1057.94  15
  -7   4   1 106436. 1116.41  14
   4   7  -1 113511. 1100.72   2
  -7   4   1 105913. 1043.35  12
  -4  -7  -1 100485. 1199.59  14
   4   7  -3 5371.62 230.195  15
   7  -4   3 5791.34 206.867   1
   4   7  -3 5819.40 228.102   2
  -4  -7  -3 5833.41 237.588   4
   7  -4   5 10556.3 299.710  18
   4   7  -5 10269.7 248.012  16
   4   7  -5 13758.7 438.436   2
  -4  -7  -5 12928.0 435.914   4
   7  -4   5 10796.3 222.772   7
  -7   4   5 11052.5 229.300   7
  -7   4   5 9836.00 414.427  13
   7  -4   5 9697.63 429.058  13
   4   7  -5 10906.9 204.433   6
   4   7  -7 6498.17 230.340  16
   7  -4   7 7429.90 221.715   7
  -7   4   7 7901.46 238.150   7
  -4  -7  -7 7708.50 228.362   6
  -4  -7  -7 9050.03 438.520   3
   4   7  -7 9192.30 418.887   2
   7  -4   7 6669.33 449.585  13
   4   7  -7 7963.34 203.535   6
   7  -4   9 4036.81 172.959   7
  -4  -7  -9 4269.42 170.558   6
  -7   4  11 9.65801 61.1050  10
   4   7 -11 59.2697 39.5820   6
  -4  -7 -11 56.6721 39.9272   6
  -7   3 -10 338.420 114.396  16
   3   7  10 337.186 97.7328  10
   7  -3 -10 232.087 53.1137   6
  -7   3 -10 274.694 57.2311   6
  -3  -7  10 301.143 81.6298   7
  -3  -7   8 6083.39 232.092   7
   7  -3  -8 5736.78 178.494   6
   3   7   8 5300.58 325.622  18
   7  -3  -8 6516.71 336.260   3
  -3  -7   8 4756.10 367.711  13
   3   7   8 4920.24 391.493  13
  -7   3  -8 5673.83 179.386   6
   3   7   6 246.686 150.933  18
   7  -3  -6 845.220 127.316   3
  -7   3  -6 907.102 131.593   3
   7  -3  -6 554.586 67.5378   6
   3   7   6 570.709 83.3655   7
  -7   3  -6 598.150 65.7597   6
  -3  -7   6 464.132 135.589  13
   3   7   6 377.804 142.663  13
  -7   3  -6 381.623 152.013  11
   7  -3  -4 2986.19 167.734   3
  -7   3  -4 2924.66 164.481   3
  -3  -7   4 4037.21 219.726  13
   3   7   4 4087.45 235.627  13
  -7   3  -4 4074.64 271.682  11
   3   7   2 19087.7 470.358  15
  -7   3  -2 20388.1 477.414  11
  -3  -7   2 20416.4 352.502  13
   3   7   2 20090.5 371.433  13
  -7   3  -2 14989.4 286.950   2
   7  -3  -2 14764.8 278.421   4
   7  -3   0 199413. 1695.16  15
  -3  -7   0 204328. 1928.47  14
   3   7   0 201132. 1823.00  15
   7  -3   2 23091.5 368.687  15
   3   7  -2 22213.0 405.502  15
   3   7  -2 15836.9 337.242   2
   7  -3   2 15375.3 287.552   1
  -3  -7  -2 16929.1 371.690   4
   3   7  -4 4429.54 209.495  15
   3   7  -4 3158.97 100.192   6
   7  -3   6 287.027 130.356  18
   3   7  -6 187.634 92.2394  16
   7  -3   6 428.730 76.0000   7
  -7   3   6 383.775 72.7255   7
   7  -3   6 185.352 137.248  13
  -7   3   6 222.452 132.005  13
   3   7  -6 435.345 63.7352   6
  -3  -7  -8 5133.63 464.729  11
  -3  -7  -8 5663.20 203.908   6
   7  -3   8 5535.22 204.654   7
  -7   3   8 5752.55 211.636   7
   7  -3   8 5017.79 405.429  13
   3   7  -8 5679.58 184.308   6
  -7   3  10 493.624 99.6327  10
   3   7 -10 343.359 63.6355   6
  -3  -7 -10 460.017 74.2009   6
   7  -3  10 351.344 74.1861   7
   2   7  11 1543.94 114.970  10
   7  -2 -11 1637.47 71.0094   6
  -7   2 -11 1835.36 80.3001   6
  -2  -7  11 1686.25 108.891   7
  -7   2  -9 450.657 69.9046   6
   7  -2  -9 451.062 67.0590   6
   7  -2  -7 4441.09 268.436   3
  -7   2  -7 4088.52 271.935   3
   2   7   7 4051.00 282.130  18
  -2  -7   7 3457.34 297.736  13
   2   7   7 3799.01 331.005  13
  -7   2  -7 3220.45 308.966  11
   2   7   7 3958.50 182.221   7
  -7   2  -7 3903.91 145.853   6
   7  -2  -7 3846.07 142.387   6
  -2  -7   7 3854.71 178.821   7
   7  -2  -5 40626.4 714.458   3
  -7   2  -5 41115.8 698.176   3
  -2  -7   5 40644.1 791.257   1
   2   7   5 41754.7 698.034  18
  -2  -7   5 35032.3 715.500  13
   2   7   5 35413.1 805.821  13
  -7   2  -5 36370.0 869.995  11
   2   7   5 38767.0 495.170   7
   7  -2  -5 37971.8 438.077   6
  -7   2  -5 37614.9 427.604   6
   2   7   3 61956.6 799.635  13
  -7   2  -3 60896.6 953.100  11
   7  -2  -1 35746.7 364.407   4
  -7   2  -1 33806.3 357.482   2
  -7   2  -1 35106.7 490.276  14
   2   7   1 33802.1 400.026  13
   2   7   1 32149.6 562.226  12
  -7   2  -1 35175.8 583.758  11
   2   7   1 34003.1 577.458  15
   7  -2   1 35856.2 564.835  15
   2   7  -1 36293.0 507.038  15
   7  -2   1 37530.1 373.383   1
   2   7  -1 34255.2 503.698   2
  -2  -7  -1 33430.1 502.304  14
   2   7  -3 67120.2 760.471  15
   7  -2   3 63465.9 793.108  15
   7  -2   3 63304.9 927.890  13
  -2  -7  -3 45409.9 741.538   4
   2   7  -3 44833.6 706.828   2
   7  -2   5 47178.8 687.723  18
   2   7  -5 43680.7 583.050  16
  -2  -7  -5 42134.4 814.074   4
   2   7  -5 48829.6 859.622   2
  -7   2   5 38197.3 825.016  13
   7  -2   5 37775.7 888.483  13
   2   7  -5 39619.2 462.622   6
   7  -2   7 3584.80 241.608  18
   2   7  -7 3481.32 188.591  16
   7  -2   7 3601.62 158.594   7
  -7   2   7 3515.64 160.421   7
  -2  -7  -7 3564.47 163.797   6
   7  -2   7 3037.11 327.067  13
   2   7  -7 4372.86 294.220   2
  -2  -7  -7 4245.89 306.924   3
   2   7  -7 3593.08 143.075   6
   2   7  -9 449.551 74.8600   6
  -2  -7  -9 364.621 81.1814   6
   7  -2  11 1397.25 95.6581  10
  -7   2  11 1477.38 103.094  10
   2   7 -11 1855.90 86.4194   6
  -2  -7 -11 1791.48 89.8911   6
  -7   1 -10 319.125 115.990  16
   1   7  10 384.145 103.264  10
  -7   1 -10 303.977 58.9331   6
   7  -1 -10 286.682 54.5953   6
  -1  -7  10 271.343 87.1335   7
   1   7   8 4287.55 358.662  13
  -1  -7   8 4464.08 355.584  13
   7  -1  -8 7120.15 356.354   3
  -1  -7   8 5896.11 231.580   7
   7  -1  -8 5846.84 179.166   6
  -7   1  -8 5831.80 181.627   6
   1   7   6 19892.8 507.470  18
   7  -1  -6 24315.1 573.177   3
  -7   1  -6 24395.8 581.589   3
  -7   1  -6 20810.5 317.948   6
   1   7   6 21538.7 381.230   7
   7  -1  -6 21262.9 317.048   6
   1   7   6 18350.4 614.952  13
  -1  -7   6 17317.2 566.179  13
  -7   1  -6 18459.1 669.677  11
  -7   1  -4 75445.0 919.516   3
  -1  -7   4 71459.1 1028.27   1
   7  -1  -4 79397.4 943.135   3
   1   7   4 81350.7 923.896  18
  -1  -7   4 69612.0 976.444  13
   1   7   4 69413.8 1036.31  13
  -7   1  -4 65461.7 1144.85  11
   1   7   2 112570. 1274.48  15
  -7   1  -2 114973. 1313.93  11
  -1  -7   2 115856. 1026.48  13
   1   7   2 114633. 1077.30  13
   7  -1  -2 102849. 956.866   3
  -7   1  -2 102528. 952.274   3
  -7   1   0 4943.78 193.529  11
  -7   1   0 5052.75 195.610  14
  -1  -7   0 4764.16 195.331  14
   7  -1   0 4790.68 174.468  15
   1   7   0 4882.03 176.577  15
   7  -1   2 125483. 1242.86  15
   1   7  -2 124537. 1116.27  15
   1   7  -2 115424. 1174.97   2
  -1  -7  -2 109338. 1203.71   4
   1   7  -4 64256.3 822.548  15
   1   7  -4 65150.0 605.614   6
   7  -1   6 21042.1 508.619  18
   1   7  -6 21534.3 431.096  16
  -7   1   6 22492.0 368.835   7
   7  -1   6 21895.4 357.848   7
   7  -1   6 19161.1 684.533  13
  -7   1   6 18919.8 632.075  13
   1   7  -6 22250.5 336.332   6
   1   7  -8 5794.47 184.073   6
   7  -1   8 4078.37 272.516  18
   1   7  -8 4252.21 215.534  16
   7  -1   8 5062.07 193.807   7
  -7   1   8 5254.35 202.514   7
  -1  -7  -8 5430.76 202.274   6
   1   7  -8 8073.71 423.820   2
  -1  -7  -8 7076.19 403.521   3
   7  -1   8 4213.81 381.939  13
  -1  -7  -8 4253.52 428.774  11
   1   7 -10 384.845 65.5848   6
  -1  -7 -10 327.492 70.4673   6
   7  -1  10 362.253 72.5882   7
   0   7  11 1576.62 118.662  10
   7   0 -11 1817.06 74.7596   6
   0  -7  11 1849.90 113.871   7
  -7   0  -9 578.873 74.7045   6
   7   0  -9 575.699 73.1522   6
   7   0  -7 3144.07 238.204   3
  -7   0  -7 3332.07 249.187   3
   0   7   7 3344.34 258.295  18
   0  -7   7 2573.20 256.740  13
   0   7   7 3018.56 287.379  13
  -7   0  -7 2658.48 291.582  11
   0  -7   7 3009.41 161.650   7
   7   0  -7 2931.91 126.728   6
  -7   0  -7 2921.04 129.748   6
   0   7   7 3166.47 166.636   7
   7   0  -5 18898.0 462.148   3
  -7   0  -5 18701.8 466.383   3
   0  -7   5 18783.1 525.446   1
   0   7   5 19430.1 549.998  13
  -7   0  -5 19375.2 646.288  11
   7   0  -5 19741.9 281.555   6
  -7   0  -5 19499.2 284.457   6
  -7   0  -3 94820.6 1311.24  11
   0  -7   3 98472.7 1066.52  13
  -7   0  -3 97023.1 995.750   3
   7   0  -3 96218.4 983.668   3
  -7   0  -1 55407.7 784.668  11
   0   7   1 53563.4 730.208  15
   7   0  -1 53321.8 706.117  15
   7   0  -1 66240.0 510.149   3
  -7   0  -1 63100.1 509.367   3
   0   7   1 56974.9 781.872  12
   0  -7   1 59707.7 523.996  13
  -7   0  -1 55025.6 718.924  14
   0   7   1 56126.2 549.634  13
   0   7  -1 49563.7 546.974  15
   7   0   1 51772.5 739.039  15
   7   0   3 96323.9 1175.34  15
   0   7  -3 99418.7 954.466  15
   7   0   3 99697.2 1261.03  13
   0   7  -3 94879.2 1082.20   2
   0  -7  -3 93369.2 1114.59   4
   0   7  -5 18689.6 286.783   6
  -7   0   5 19152.7 562.264  13
   7   0   5 19847.6 636.721  13
   0  -7  -5 17896.3 517.667   4
   0  -7  -7 3644.07 289.812   3
   0   7  -7 3881.91 289.083   2
   7   0   7 3594.15 261.689  18
   0   7  -7 3521.26 201.233  16
   7   0   7 3233.63 152.249   7
   0  -7  -7 3271.71 159.281   6
  -7   0   7 3402.63 157.786   7
   7   0   7 3208.76 341.270  13
   0   7  -7 3418.71 140.648   6
   0   7  -9 756.048 85.1160   6
   0  -7  -9 635.315 91.4599   6
   7   0  11 1401.84 97.1939  10
  -7   0  11 1504.78 104.118  10
   0   7 -11 2042.12 91.2942   6
   0  -7 -11 1929.40 92.8530   6
  -7  -1 -10 524.859 131.001  16
  -1   7  10 777.571 118.634  10
   7   1 -10 767.691 67.2281   6
  -7  -1 -10 687.959 71.5769   6
   1  -7  10 808.034 104.745   7
   1  -7   8 73.0858 83.1871   7
  -7  -1  -8-15.4979 123.279  11
  -7  -1  -8-4.89900 97.1601   3
  -1   7   8 59.0016 139.098  13
   1  -7   8 13.5889 134.165  13
   7   1  -8-3.79250 52.3827   6
  -7  -1  -8 11.2187 60.8227   6
  -1   7   6 4774.08 259.349  18
  -1   7   6 7520.77 222.518   7
  -7  -1  -6 7948.14 188.273   6
   7   1  -6 7815.01 179.905   6
  -7  -1  -6 5980.71 402.134  11
  -7  -1  -6 11264.3 393.183   3
   7   1  -6 10297.6 360.032   3
   1  -7   6 5830.75 338.110  13
  -1   7   6 5594.72 337.828  13
  -7  -1  -4 17876.7 582.486  11
  -7  -1  -4 19239.0 421.742   3
   7   1  -4 18214.9 391.391   3
   1  -7   4 17766.5 446.412  13
  -1   7   4 17698.7 458.383  13
  -7  -1  -2 124003. 1478.02  11
   1  -7   2 130013. 1197.96  13
  -1   7   2 126955. 1213.24  13
   7   1  -2 133221. 1118.40   3
  -7  -1  -2 137592. 1147.10   3
  -7  -1   0 57547.9 821.051  14
   7   1   0 57289.3 725.522  15
  -1   7   0 56789.8 633.788  15
   1  -7   0 57746.9 595.251  14
   7   1   2 127953. 1413.33  15
  -1   7  -2 122710. 1060.07  15
  -1   7  -2 149938. 1321.37   2
   1  -7  -2 142287. 1333.88   4
  -1   7  -4 14464.9 306.502  15
  -1   7  -4 14236.7 218.161   6
   7   1   6 4822.71 267.975  18
  -1   7  -6 5491.23 237.023  16
   7   1   6 7396.37 199.475   7
  -7  -1   6 7441.71 206.116   7
  -7  -1   6 6088.33 358.216  13
   7   1   6 6023.03 394.269  13
  -1   7  -6 8346.42 195.956   6
   7   1   8 277.042 155.051  18
  -1   7  -8 259.805 118.587  16
  -1   7  -8 5.80679 111.088   2
   1  -7  -8 5.71861 107.337   3
   7   1   8 69.2967 71.5465   7
  -7  -1   8 120.026 77.4269   7
   7   1   8 101.079 156.558  13
   1  -7  -8 83.8801 73.9791   6
  -1   7  -8 101.464 59.1008   6
  -1   7 -10 796.992 78.2909   6
  -1   7 -10 614.001 93.7750  16
   1  -7 -10 754.130 85.7464   6
  -7  -1  10 665.974 89.7172   7
  -7  -2 -11 968.819 59.7726   6
   7   2 -11 930.652 58.7748   6
   2  -7  11 859.812 88.2826   7
   7   2  -9 360.997 62.4266   6
  -7  -2  -9 420.734 70.8165   6
  -7  -2  -7 1565.79 257.582  11
  -2   7   7 2016.18 249.071  13
   2  -7   7 1979.80 236.813  13
  -7  -2  -7 2079.84 206.929   3
   7   2  -7 2129.05 202.188   3
   7   2  -7 1987.33 106.403   6
  -7  -2  -7 1982.05 113.214   6
   2  -7   7 2054.75 140.407   7
  -2   7   7 2003.89 141.803   7
   2  -7   5 8777.04 351.468   1
  -7  -2  -5 8725.44 323.766   3
   7   2  -5 8187.50 294.886   3
  -2   7   5 6260.20 262.046  18
   2  -7   5 6383.98 311.040  13
  -2   7   5 5956.31 307.660  13
  -7  -2  -5 5923.69 383.738  11
  -2   7   5 6924.83 192.401   7
  -7  -2  -5 6741.08 164.307   6
   7   2  -5 6524.32 151.633   6
  -7  -2  -3 112281. 1515.65  11
  -2   7   3 115411. 1257.84  13
   2  -7   3 116163. 1232.83  13
  -7  -2  -3 124975. 1195.00   3
   7   2  -3 121898. 1140.19   3
  -7  -2  -1 51752.9 727.668  11
   7   2  -1 51879.7 668.717  15
   7   2  -1 39170.3 417.852   2
  -7  -2  -1 41610.1 430.491   4
   2  -7   1 51996.3 466.743  13
  -7  -2  -1 50250.1 712.708  14
  -2   7   1 51409.5 716.443  12
  -7  -2   1 38652.2 395.108   1
  -2   7  -1 36979.5 537.722   2
  -2   7  -3 124455. 1061.94  15
   7   2   3 118904. 1468.55  15
   7   2   3 127870. 1514.13  13
   2  -7  -3 138411. 1388.24   4
  -2   7  -3 143141. 1372.26   2
  -2   7  -5 6931.76 245.055  16
   2  -7  -5 8603.69 344.460   4
   7   2   5 6623.58 377.516  13
  -7  -2   5 5656.09 318.264  13
  -2   7  -5 7458.59 169.981   6
   7   2   7 2396.85 239.905  18
  -2   7  -7 2431.22 193.415  16
  -2   7  -7 2102.32 114.318   6
   7   2   7 2175.30 129.005   7
  -7  -2   7 2140.21 134.301   7
   2  -7  -7 2113.40 127.889   6
   7   2   7 2078.10 294.138  13
   2  -7  -7 2068.67 222.570   3
  -2   7  -7 2293.68 230.245   2
  -2   7  -9 411.807 74.1956   6
  -2   7  -9 606.102 123.905  16
   2  -7  -9 403.030 82.0571   6
   2  -7 -11 839.764 66.2156   6
  -2   7 -11 957.799 69.2125   6
   7   2  11 573.626 76.5666  10
  -7  -2  11 631.387 78.8865  10
   3  -7  10 2621.62 144.331   7
  -3   7  10 2345.13 155.292  10
  -7  -3 -10 2682.78 114.913   6
   7   3 -10 2664.87 108.693   6
  -7  -3  -8 4009.25 384.061  11
   3  -7   8 4876.03 208.213   7
  -7  -3  -8 5156.21 176.243   6
  -7  -3  -8 6953.16 365.935   3
   7   3  -8 8135.25 415.884   2
   7   3  -8 3051.39 281.815  15
   3  -7   8 4020.08 334.910  13
  -3   7   8 4087.72 349.558  13
   7   3  -8 5263.70 164.659   6
  -7  -3  -6 5397.39 287.230   3
   7   3  -6 5758.67 280.928   3
  -3   7   6 6075.04 198.293   7
  -7  -3  -6 5514.13 166.045   6
   7   3  -6 5390.99 149.916   6
   3  -7   6 5788.12 336.905  13
  -3   7   6 5560.67 338.038  13
  -7  -3  -6 5458.36 409.309  11
  -3   7   4 92253.2 997.294  18
   3  -7   4 78438.2 1113.31  13
  -3   7   4 77357.5 1089.69  13
   7   3  -4 97966.4 1063.28   3
  -7  -3  -4 92820.0 1071.61   3
   7   3  -2 10260.0 304.318  15
  -7  -3  -2 11292.5 378.095  11
   3  -7   2 11128.7 259.196  13
  -3   7   2 11943.7 280.224  13
  -7  -3  -2 10546.6 344.509  14
  -7  -3   0 42532.6 584.533  11
   7   3   0 43103.1 643.995  15
  -3   7  -2 14357.0 317.544   2
  -7  -3   2 14177.5 268.089   1
   3  -7  -2 13551.4 319.037   4
  -3   7  -4 75622.3 1028.68  11
  -3   7  -4 79981.2 710.764   6
   7   3   6 7425.54 332.432  18
  -3   7  -6 7195.20 274.509  16
  -3   7  -6 7003.61 351.834   2
  -7  -3   6 6255.69 192.866   7
   7   3   6 6576.61 190.062   7
   7   3   6 5615.95 379.785  13
  -7  -3   6 5892.10 358.541  13
  -3   7  -6 6057.04 170.445   6
   7   3   8 3899.91 297.146  18
  -3   7  -8 4478.52 244.180  16
  -3   7  -8 6516.27 198.105   6
   7   3   8 5955.33 211.240   7
  -7  -3   8 5919.90 218.234   7
   3  -7  -8 6199.79 206.099   6
   7   3   8 4395.83 404.668  13
   3  -7  -8 8451.15 422.215   3
  -3   7  -8 9135.26 445.975   2
   7   3  10 2362.99 144.558  10
  -3   7 -10 2909.66 126.657   6
  -7  -3  10 2536.79 136.770   7
   3  -7 -10 2884.31 127.154   6
  -4   7  11 1022.81 103.383  10
  -7  -4 -11 1198.91 63.1742   6
   4  -7  11 1130.96 88.1671   7
  -4   7   9 3595.52 203.417  10
   7   4  -9 3439.49 135.290   6
  -7  -4  -9 3479.11 144.514   6
  -7  -4  -7 18279.9 577.264   3
   4  -7   7 16158.4 345.679   7
  -7  -4  -7 16043.5 306.859   6
  -4   7   7 15974.3 349.795   7
  -7  -4  -7 14141.8 684.957  11
   7   4  -7 12491.4 520.910  15
  -4   7   7 13174.3 576.608  13
   4  -7   7 13522.6 574.881  13
   7   4  -7 15443.7 277.967   6
  -7  -4  -5 7117.59 430.948  11
   7   4  -5 7473.30 162.914   6
  -7  -4  -5 7894.63 181.069   6
  -4   7   5 8309.61 208.830   7
   4  -7   5 7790.83 367.446  13
  -4   7   5 7170.22 347.375  13
  -7  -4  -5 8432.50 318.176   3
   4  -7   5 8648.75 349.757   1
  -4   7   3 2343.04 159.120  13
   4  -7   3 2394.94 159.737  13
  -7  -4  -3 1920.27 130.158   4
   7   4  -3 2286.66 177.924  15
  -7  -4  -1 84859.8 1026.30  11
   4  -7   1 85895.8 778.685  13
  -4   7   1 91092.3 1049.36  12
  -7  -4  -1 84111.9 1118.15  14
  -7  -4  -1 75955.2 734.640   4
   7   4  -1 68381.8 726.950   2
   7   4  -1 91268.1 1016.32  15
   7   4   1 85994.3 1073.91  15
   7   4   1 85460.3 838.560  12
   7   4   3 2074.33 201.175  15
   7   4   3 2288.40 193.060  13
  -7  -4   3 1848.35 128.848   1
  -4   7  -3 2062.17 144.596   2
   4  -7  -3 1882.39 143.124   4
  -4   7  -5 8502.71 347.292  11
   7   4   5 10343.0 294.301  17
  -4   7  -5 10258.6 375.806   2
   4  -7  -5 9125.54 357.684   4
   7   4   5 8667.45 198.566   7
  -7  -4   5 8464.15 200.303   7
   7   4   5 8190.40 423.698  13
  -7  -4   5 8525.52 374.932  13
  -4   7  -5 8350.77 181.549   6
   7   4   7 14348.3 508.204  18
  -4   7  -7 15218.2 424.014  16
  -4   7  -7 16043.5 303.393   6
   7   4   7 15478.6 329.776   7
  -7  -4   7 16050.3 339.637   7
   4  -7  -7 16062.2 321.864   6
   7   4   7 14424.7 680.551  13
   4  -7  -7 19240.8 617.288   3
  -4   7  -7 19213.9 606.190   2
   4  -7  -9 3014.84 143.395   6
  -4   7  -9 3371.63 143.545   6
   4  -7 -11 1178.19 68.5570   6
  -4   7 -11 1325.65 75.0655   6
  -7  -5 -10 437.446 61.9411   6
   5  -7  10 353.567 78.8016   7
  -5   7  10 304.542 95.0854  10
   7   5 -10 456.020 59.0542   6
  -7  -5  -8 4328.64 410.399  11
  -7  -5  -8 6827.45 204.788   6
   5  -7   8 6322.58 225.801   7
  -7  -5  -8 9189.14 417.713   3
   7   5  -8 9768.39 434.907   2
   5  -7   8 5006.08 386.396  13
   7   5  -8 6724.60 189.596   6
  -7  -5  -6 3092.18 326.674  11
  -7  -5  -6 4110.61 149.556   6
   5  -7   6 3807.05 156.931   7
  -5   7   6 3740.04 163.115   7
   7   5  -6 2602.47 239.402  15
  -7  -5  -6 6087.17 317.640   3
   7   5  -6 6775.69 336.287   2
   7   5  -6 4051.82 132.457   6
   5  -7   6 3105.35 282.259  13
  -5   7   6 2961.79 266.928  13
   5  -7   4 7634.34 322.604  13
  -5   7   4 8047.31 324.099  13
   7   5  -2 5831.33 247.171  15
   7   5  -2 3422.74 140.935   2
  -7  -5  -2 3392.64 145.388   4
  -5   7   2 4864.49 214.277  12
   5  -7   2 4957.77 183.602  13
  -7  -5  -2 4901.50 262.288  14
  -7  -5   0 3977.72 234.042  14
   7   5   0 3794.42 205.944  15
  -7  -5   0 4441.83 186.025  11
   7   5   2 7148.18 263.783  13
  -5   7  -2 4842.32 187.999   2
   5  -7  -2 4974.99 192.377   4
   7   5   2 7399.71 330.873  15
  -5   7  -4 7061.06 312.694  11
  -5   7  -4 7200.31 151.054   6
   5  -7  -6 5529.22 301.833   3
  -5   7  -6 6460.62 327.261   2
   7   5   6 2693.42 243.848  18
   7   5   6 3842.18 154.564   7
   5  -7  -6 3818.72 149.372   6
  -7  -5   6 4056.44 162.368   7
   7   5   6 2740.20 282.044  13
  -5   7  -6 4466.90 144.141   6
  -5   7  -8 9663.27 459.190   2
   5  -7  -8 8719.88 424.069   3
   7   5   8 2965.35 279.307  18
  -5   7  -8 3592.39 233.418  16
  -5   7  -8 6321.77 193.317   6
   7   5   8 4192.09 390.813  13
  -7  -5   8 5691.30 213.677   7
   5  -7  -8 5730.20 193.833   6
  -5   7 -10 265.138 93.4392  16
   7   5  10 386.008 87.2985  10
  -5   7 -10 387.443 62.4955   6
  -7  -5  10 331.591 76.7371   7
   5  -7 -10 432.541 65.1752   6
  -6   7  11 42.3558 72.2813  10
   6  -7  11 70.9607 52.2762   7
  -6   7   9 590.753 116.077  10
   7   6  -9 694.075 73.4953   6
  -7  -6  -9 752.489 83.2058   6
   6  -7   9 701.251 98.5945   7
   7   6  -7 749.777 147.543   2
  -7  -6  -7 649.540 140.427   3
   6  -7   7 378.656 83.3996   7
  -7  -6  -7 465.385 77.5456   6
  -7  -6  -7 328.773 190.329  11
   7   6  -7 310.468 134.429  15
   6  -7   7 254.362 143.767  13
   7   6  -7 425.648 66.5181   6
  -6   7   5 8673.76 214.367   7
   7   6  -5 6085.56 310.578  15
   7   6  -5 8847.68 177.240   6
  -6   7   5 7396.94 359.797  13
   6  -7   5 6484.00 345.332  13
   6  -7   5 11378.9 395.416   1
   7   6  -5 12267.6 400.851   2
   6  -7   3 34065.3 637.427  13
   7   6  -3 35186.6 676.919  15
   6  -7   3 42769.2 647.385   1
  -7  -6  -3 44957.5 664.815   4
   7   6  -3 43416.9 620.303   2
   7   6  -1 16201.2 405.500  15
  -6   7   1 14293.3 393.267  12
  -7  -6  -1 13744.2 480.917  14
  -7  -6   1 18163.9 535.620  14
   7   6   1 16016.3 443.801  15
  -7  -6   1 14480.5 245.827  11
   7   6   1 15979.7 360.892  12
   7   6   3 28891.2 729.739  15
   7   6   3 31766.1 662.097  13
  -6   7  -3 38980.6 606.457   2
  -7  -6   3 38588.5 606.043   1
   6  -7  -3 37314.9 610.651   4
   7   6   5 6494.49 270.804  17
  -6   7  -5 11271.2 385.417   2
   6  -7  -5 10831.2 383.105   4
   7   6   5 7859.53 197.101   7
   7   6   5 6676.60 383.236  13
  -6   7  -5 8443.96 181.452   6
   7   6   7 994.290 211.927  18
  -6   7  -7 861.638 158.609  16
  -6   7  -7 794.426 83.5218   6
   6  -7  -7 837.409 90.5748   6
  -7  -6   7 646.852 96.0860   7
   7   6   7 609.943 200.582  13
   6  -7  -7 1286.30 179.562   3
  -6   7  -7 1299.73 182.802   2
  -7  -6   9 635.849 98.5663   7
   6  -7  -9 718.632 81.5921   6
   7   6   9 642.679 108.535  10
  -6   7  -9 868.209 83.2511   6
   7   6  11 60.1468 60.8119  10
  -7   7  10 670.028 102.934  10
   7   7 -10 744.018 68.0390   6
   7  -7  10 672.572 80.2945   7
  -7  -7 -10 803.916 71.2388   6
   7  -7   8 3116.26 160.428   7
  -7  -7  -8 2596.57 338.259  11
   7  -7   8 3114.46 316.433  13
   7   7  -8 4426.38 306.372   2
  -7  -7  -8 4029.79 298.879   3
   7   7  -6 601.989 126.012   2
  -7  -7  -6 468.985 121.017   3
   7  -7   6 293.238 68.3438   7
   7   7  -6 151.130 113.351  15
  -7  -7  -6 206.061 159.890  11
   7  -7   6 228.353 145.740  13
  -7  -7  -6 246.534 68.8920   6
   7   7  -6 339.725 57.2720   6
   7   7  -4 7162.66 146.075   6
  -7   7   2 8007.13 289.213  12
   7  -7   2 8163.01 276.846  13
  -7  -7  -2 7563.88 345.986  14
   7   7  -2 8727.58 245.938   2
  -7  -7  -2 9206.25 258.996   4
   7   7  -2 8329.73 310.490  15
  -7  -7   0 22679.8 553.141  14
   7   7   0 21765.6 505.259  15
   7   7   2 9332.95 298.383  12
   7   7   2 9188.01 397.380  15
   7   7   2 9883.16 325.036  13
  -7   7  -2 10148.9 270.853   2
   7  -7  -2 10259.3 263.610   4
   7   7   4 4896.90 352.446  15
   7   7   4 5214.81 230.936  17
   7   7   6 269.138 166.667  18
   7  -7  -6 560.901 74.8770   6
  -7  -7   6 498.353 82.7050   7
   7   7   6 449.885 162.973  13
   7  -7  -6 966.142 143.823   3
  -7   7  -6 1003.52 152.123   2
  -7   7  -6 613.693 70.3438   6
  -7   7  -8 4527.92 317.214   2
   7  -7  -8 4097.76 289.538   3
   7   7   8 2707.12 319.915  13
  -7  -7   8 3386.97 171.364   7
  -7  -7  10 507.722 77.7315   7
   7  -7 -10 595.555 62.2354   6
  -7   7 -10 363.177 102.964  16
   7   7  10 449.994 92.4591  10
  -7   7 -10 558.857 65.4590   6
   7   8  11 83.6651 71.3223  10
  -7  -8   9 1611.42 125.233   7
   8  -7  -9 1716.42 99.5878   6
  -8   7  -9 1733.04 102.737   6
   7   8   7 892.273 219.378  18
  -8   7  -7 750.690 165.643  16
  -8   7  -7 762.248 80.2722   6
  -7  -8   7 775.616 103.067   7
   8  -7  -7 745.510 84.0038   6
   7   8   7 596.934 191.996  13
   8  -7  -7 920.553 150.863   3
  -8   7  -7 926.847 161.298   2
  -7  -8   5 7915.42 346.786   1
  -8   7  -5 8302.08 336.109   2
  -8   7  -5 7600.46 393.544  11
   7   8   5 7790.25 419.191  13
  -8   7  -5 7475.76 170.984   6
   7   8   5 8933.03 328.651  17
   7   8   3 30547.0 617.034  12
   7   8   3 32901.0 683.225  13
   8  -7  -3 36845.9 597.856   4
  -8   7  -3 38829.1 614.926   2
  -7  -8   3 37737.9 644.825   1
   7   8   1 62753.6 1004.31  15
   7   8   1 61583.7 860.503  12
   8  -7  -1 61232.2 691.721   4
  -7  -8  -1 61888.4 1053.84  14
  -7  -8  -1 61408.1 744.323   4
   8  -7   1 60702.9 607.342  15
   8  -7   3 29931.5 634.707  13
   7   8  -3 40187.5 641.289   2
   8  -7   3 39103.4 616.890   1
  -7  -8  -3 37374.1 654.879   4
   7   8  -3 31744.7 670.491  15
   7   8  -5 7467.56 171.752   6
   7   8  -5 7770.62 368.858  15
   8  -7   5 8056.64 399.748  13
  -7  -8  -5 8124.38 358.699   4
   7   8  -5 8921.73 355.382   2
  -7  -8  -7 510.626 207.820  11
  -7  -8  -7 491.888 86.5875   6
   8  -7   7 572.980 87.3547   7
   7   8  -7 568.037 147.327   2
  -7  -8  -7 505.433 142.002   3
   8  -7   7 407.724 170.721  13
   7   8  -7 435.403 69.9868   6
  -8   7   9 1572.91 138.525  10
   7   8  -9 2085.75 110.365   6
  -7  -8  -9 1970.54 114.338   6
   8  -7   9 1636.47 116.943   7
  -8   6 -10 1411.02 138.119  16
  -6  -8  10 1699.49 114.248   7
   8  -6 -10 1554.24 80.0528   6
   6   8  10 1495.94 123.676  10
  -8   6 -10 1541.06 87.3566   6
  -6  -8   8 55.3893 75.8810   7
   6   8   8 106.126 92.4207  10
   6   8   8 58.5296 151.512  13
  -8   6  -8 62.8264 93.8777   2
   8  -6  -8 83.4670 97.0252   3
  -8   6  -6 19383.7 308.835   6
   6   8   6 21060.6 581.016  18
  -8   6  -6 18698.0 649.104  11
   8  -6  -6 19580.1 322.963   6
   6   8   6 20772.5 734.929  13
  -8   6  -6 20595.3 570.792   2
   8  -6  -6 20813.4 563.116   3
  -8   6  -4 44415.4 452.895   6
   6   8   4 44448.5 690.558  17
   6   8   2 18869.2 461.157  12
   6   8   2 21561.9 460.436  13
   6   8   2 19433.8 573.686  15
  -8   6  -2 21277.6 380.657   2
   8  -6  -2 22474.7 383.122   4
   8  -6   0 7265.22 197.949  15
   6   8   0 7686.32 296.103  15
   6   8  -2 24795.9 534.185  15
  -8   6   2 24582.4 483.146  12
   8  -6   2 22482.6 478.673  13
  -6  -8  -2 23461.8 576.615  14
   6   8  -2 24522.9 455.372   2
  -6  -8  -2 26020.6 481.933   4
   6   8  -4 38870.4 768.763  15
   6   8  -4 42475.2 445.232   6
  -6  -8  -6 19452.1 350.428   6
   8  -6   6 19029.1 342.948   7
  -8   6   6 19952.3 360.186   7
  -6  -8  -6 20185.8 607.022   3
   8  -6   6 18317.1 654.862  13
   6   8  -6 18838.7 309.393   6
   8  -6   8 232.403 78.7802   7
   6   8  -8 386.011 136.401   2
  -6  -8  -8 242.287 124.140   3
   8  -6   8 193.753 151.018  13
  -6  -8  -8 171.815 183.147  11
  -8   6  10 1445.98 119.953  10
   6   8 -10 1390.36 84.4081   6
   8  -6  10 1445.14 97.3577   7
  -6  -8 -10 1462.72 91.3531   6
   5   8  11 542.183 95.2407  10
  -5  -8  11 648.191 74.6849   7
  -8   5  -9 859.207 149.772  16
   8  -5  -9 1150.19 87.5197   6
  -5  -8   9 1206.33 122.083   7
   5   8   9 1142.30 133.182  10
  -8   5  -9 1249.16 90.3069   6
   5   8   7 5792.62 348.151  18
   8  -5  -7 6878.49 346.133   3
  -8   5  -7 7020.03 360.311   2
  -5  -8   7 6213.22 224.993   7
   8  -5  -7 6118.45 181.701   6
   5   8   7 5610.84 405.245  13
  -8   5  -7 6268.18 179.103   6
  -8   5  -5 7198.92 161.753   6
  -5  -8   5 8698.47 365.698   1
   8  -5  -5 7979.21 304.505   3
  -8   5  -5 9273.61 354.737   2
   5   8   5 7760.88 325.826  18
   5   8   5 7418.57 292.748  17
   8  -5  -5 7205.44 172.775   6
   5   8   5 6672.43 369.939  13
  -5  -8   5 6984.91 335.381  13
  -8   5  -5 7018.31 382.415  11
  -8   5  -3 13894.1 445.966  11
   5   8   3 13355.4 495.672  15
  -8   5  -3 10567.9 280.996   2
   8  -5  -3 10441.6 282.140   4
   5   8   3 13609.0 394.665  13
  -5  -8   1 17141.4 516.694  14
   5   8   1 17975.8 476.827  15
   8  -5  -1 18550.7 289.210   4
  -8   5  -1 17246.7 315.283   2
   5   8   1 17035.3 442.996  12
   5   8   1 16501.0 319.717  13
   5   8  -1 18548.2 428.943  15
   8  -5   1 17853.6 359.403  15
  -8   5   1 17227.4 324.008  14
   5   8  -1 17436.9 386.907   2
  -8   5   1 17386.5 379.887  12
  -5  -8  -1 16258.2 464.779  14
   5   8  -3 13922.7 396.213  15
   8  -5   3 14144.5 427.476  13
   5   8  -3 12241.0 340.344   2
  -5  -8  -3 11641.5 350.884   4
   8  -5   3 11242.1 294.072   1
   5   8  -5 6594.33 192.908  16
  -8   5   5 7235.97 187.689   7
   8  -5   5 6879.49 177.791   7
  -5  -8  -5 8206.94 360.529   4
   5   8  -5 8875.69 354.194   2
   8  -5   5 6433.14 371.202  13
   5   8  -5 6876.11 165.893   6
  -5  -8  -7 5793.60 473.637  11
  -5  -8  -7 6559.34 213.931   6
  -8   5   7 6370.18 212.584   7
   8  -5   7 6102.81 204.096   7
  -5  -8  -7 7143.49 403.095   3
   8  -5   7 6099.27 436.918  13
   5   8  -7 6312.93 187.462   6
  -8   5   9 1118.73 125.329  10
   5   8  -9 1255.44 94.7998   6
   8  -5   9 1141.87 102.371   7
  -5  -8  -9 1225.00 105.478   6
  -8   5  11 418.254 64.8104  10
  -8   4 -10 169.008 103.312  16
  -4  -8  10 288.766 83.9861   7
   4   8  10 188.591 90.9650  10
   8  -4 -10 257.550 51.4198   6
  -8   4 -10 338.015 57.7833   6
  -8   4  -8 379.883 124.650   2
   8  -4  -8 358.182 110.497   3
   4   8   8 423.129 178.216  18
  -4  -8   8 441.229 96.0049   7
   8  -4  -8 349.489 65.1903   6
   4   8   8 279.987 166.520  13
  -8   4  -8 334.754 65.3584   6
   8  -4  -6 6429.52 304.623   3
   4   8   6 5842.65 315.088  18
   4   8   6 5126.01 351.854  13
  -4  -8   6 5174.88 321.576  13
  -8   4  -6 5157.39 352.604  11
  -8   4  -6 5559.18 155.256   6
   8  -4  -6 5763.81 164.227   6
  -4  -8   4 3652.52 212.406  13
   4   8   4 3426.98 228.869  13
   4   8   4 3667.03 202.019  17
   4   8   2 24547.7 593.671  15
   4   8   2 26527.3 535.815  12
  -8   4  -2 26029.7 573.886  11
   4   8   2 25213.2 451.952  13
  -8   4  -2 26302.4 389.335   2
  -8   4   0 11825.4 233.596  14
   8  -4   0 11591.5 260.374  15
  -4  -8   0 12425.4 366.361  14
   4   8   0 12015.8 333.905  15
   4   8  -2 27943.5 522.189  15
   8  -4   2 27973.4 422.038  15
   4   8  -2 27250.2 468.871   2
   8  -4   2 29237.1 417.258   1
  -4  -8  -2 28290.9 521.647   4
   4   8  -4 3856.90 216.046  15
   4   8  -4 3899.75 112.972   6
   4   8  -6 4544.74 183.379  16
  -8   4   6 4890.53 171.403   7
   8  -4   6 4987.00 167.542   7
   4   8  -6 5135.62 154.804   6
  -4  -8  -8 320.110 197.556  11
  -8   4   8 365.024 84.1018   7
   8  -4   8 317.785 80.7118   7
   4   8  -8 426.750 139.431   2
  -4  -8  -8 321.305 132.528   3
   8  -4   8 343.254 169.003  13
  -4  -8  -8 304.185 83.1291   6
   4   8  -8 331.765 66.6846   6
  -8   4  10 216.085 82.3053  10
  -4  -8 -10 210.021 63.1724   6
   4   8 -10 225.543 56.6000   6
   8  -4  10 199.100 61.8920   7
   3   8  11 1042.20 109.912  10
  -8   3 -11 955.889 93.9019  16
  -3  -8  11 1152.99 99.0439   7
  -8   3  -9 216.395 131.394  16
   8  -3  -9 349.599 60.6441   6
   3   8   9 477.483 110.002  10
  -8   3  -9 428.156 65.8296   6
   3   8   7 1999.22 230.731  18
  -8   3  -7 2336.81 111.871   6
   8  -3  -7 2335.58 113.771   6
  -3  -8   7 2394.10 152.759   7
  -3  -8   7 2016.76 241.582  13
   3   8   7 1930.79 258.318  13
  -8   3  -7 2209.76 263.461  11
   8  -3  -5 3667.77 211.155   3
  -8   3  -5 3493.55 204.601   3
  -3  -8   5 3714.79 247.418   1
   3   8   5 5639.14 270.698  18
   3   8   5 5039.31 238.360  17
   8  -3  -5 3584.92 119.028   6
  -8   3  -5 3305.32 109.683   6
  -3  -8   5 4154.79 252.758  13
   3   8   5 4093.90 278.965  13
  -8   3  -5 3872.05 295.119  11
   3   8   3 64921.8 884.397  13
  -3  -8   3 64410.6 827.934  13
  -8   3  -3 65040.6 1041.70  11
  -8   3  -1 107697. 1217.35  11
   3   8   1 105445. 1220.60  15
   8  -3  -1 107575. 869.949   4
   3   8   1 101364. 925.257  13
   3   8   1 103128. 1220.93  12
   3   8  -1 100587. 1060.80  15
  -8   3   1 94779.1 1102.57  14
   8  -3   1 93137.0 1071.60  15
   3   8  -1 90109.6 1027.99   2
   8  -3   1 100948. 825.317   1
  -8   3   1 93858.3 900.444  12
  -3  -8  -1 89209.0 1045.71  14
   3   8  -3 66112.3 887.813  15
   8  -3   3 67508.4 1048.95  13
   3   8  -3 85096.9 983.535   2
  -3  -8  -3 81149.1 1019.41   4
  -3  -8  -5 3954.86 257.598   4
   3   8  -5 4197.89 245.115   2
  -8   3   5 3980.98 138.819   7
   8  -3   5 4011.25 135.800   7
   8  -3   5 3960.42 301.308  13
   3   8  -5 3802.43 123.956   6
   3   8  -7 2207.10 150.785  16
  -8   3   7 2682.79 144.670   7
  -3  -8  -7 2809.11 151.144   6
   8  -3   7 2650.57 139.957   7
  -3  -8  -7 3534.56 284.602   3
   3   8  -7 4137.53 300.840   2
   8  -3   7 2135.99 293.447  13
   3   8  -7 2918.56 132.355   6
   3   8  -9 512.812 74.6041   6
  -3  -8  -9 417.102 80.4072   6
   8  -3   9 453.723 82.9752   7
   8  -3  11 1097.97 79.4491  10
  -8   3  11 1132.32 84.3943  10
  -3  -8 -11 1366.68 77.8279   6
  -2  -8  10 1251.61 120.016   7
   2   8  10 1211.96 128.155  10
   8  -2 -10 1229.04 76.6502   6
  -8   2 -10 1302.48 83.3166   6
  -2  -8   8 1291.86 132.506   7
   8  -2  -8 1364.08 93.5961   6
  -8   2  -8 1355.48 97.1826   6
  -2  -8   8 935.575 198.735  13
   2   8   8 771.557 187.247  13
   8  -2  -8 1843.46 192.418   3
  -8   2  -8 2237.09 234.713   2
   8  -2  -6 12463.2 409.566   3
  -8   2  -6 12444.1 410.857   3
   2   8   6 7939.49 347.626  18
   8  -2  -6 9428.97 203.352   6
  -8   2  -6 9740.09 207.219   6
  -2  -8   6 8222.46 395.444  13
   2   8   6 7918.83 409.442  13
  -8   2  -6 8231.92 447.206  11
   2   8   4 19637.3 421.479  17
   2   8   4 21720.9 449.514  18
  -2  -8   4 17816.8 439.344  13
   2   8   4 18659.7 506.949  13
   8  -2  -4 21255.4 438.738   3
  -8   2  -4 20685.3 424.567   3
  -2  -8   2 280799. 2222.47  13
   2   8   2 279029. 2277.87  13
   2   8   2 277395. 2464.80  12
  -8   2  -2 277344. 2574.32  11
  -8   2   0 50164.3 648.070  14
   2   8   0 49838.8 671.191  15
  -2  -8   0 50537.0 713.183  14
   8  -2   0 50321.6 641.525  15
  -2  -8  -2 281781. 2459.62   4
   8  -2   2 273156. 2397.39  15
   2   8  -4 17515.5 411.468  15
   2   8  -4 17348.2 252.178   6
   8  -2   6 8729.37 335.548  18
   2   8  -6 8638.40 268.224  16
  -8   2   6 9360.53 231.835   7
   8  -2   6 10135.6 233.591   7
   8  -2   6 8410.88 467.245  13
   2   8  -6 10453.6 224.853   6
  -2  -8  -8 772.927 229.529  11
   2   8  -8 864.028 121.574  16
   2   8  -8 2152.34 237.650   2
  -2  -8  -8 1887.09 227.300   3
   8  -2   8 1085.31 105.570   7
  -8   2   8 1191.99 112.998   7
  -2  -8  -8 1377.49 118.538   6
   2   8  -8 1324.99 104.247   6
   8  -2   8 965.389 227.476  13
   2   8 -10 1488.34 95.1918   6
  -2  -8 -10 1364.68 101.595   6
   1   8  11 551.161 98.3010  10
  -8   1 -11 438.473 85.0923  16
  -1  -8  11 677.410 92.9809   7
   1   8   9 2485.92 180.978  10
  -8   1  -9 2810.36 124.521   6
   8  -1  -9 2745.93 118.501   6
   8  -1  -7 4778.38 269.033   3
  -8   1  -7 5444.59 305.527   3
   1   8   7 4997.64 361.518  13
  -1  -8   7 5671.08 367.143  13
  -8   1  -7 4662.34 370.654  11
   8  -1  -7 5000.02 155.496   6
  -8   1  -7 5209.78 163.492   6
  -1  -8   7 5432.53 213.872   7
   8  -1  -5 4906.53 235.428   3
  -8   1  -5 4691.72 222.227   3
  -1  -8   5 5338.72 291.674   1
   1   8   5 2850.14 205.269  18
  -1  -8   5 2836.10 209.256  13
   1   8   5 3192.79 236.283  13
  -8   1  -5 2914.08 266.570  11
   1   8   5 3472.06 141.442   7
   8  -1  -5 3731.18 116.907   6
  -8   1  -5 3687.13 115.518   6
  -8   1  -3 6260.36 312.563  11
  -1  -8   3 6441.94 224.657  13
   1   8   3 7092.23 261.196  13
   8  -1  -3 7427.78 217.720   3
  -8   1  -3 7298.11 207.487   3
  -8   1  -1 10944.5 325.981  11
   8  -1  -1 11359.6 283.470  15
   1   8   1 11171.7 307.219  15
   1   8   1 11108.7 176.654  13
  -8   1  -1 11317.2 274.776  14
   1   8   1 10709.6 333.072  12
   8  -1   1 12878.6 346.256  15
   1   8  -1 12356.3 256.644  15
  -8   1   1 13276.5 382.780  14
  -1  -8  -1 11825.4 251.561  14
   8  -1   3 4304.13 223.701  15
   1   8  -3 4536.80 176.652  15
   8  -1   3 4721.22 268.728  13
  -1  -8  -3 5123.83 236.556   4
   1   8  -5 3877.34 179.289  16
   1   8  -5 6171.10 297.159   2
  -1  -8  -5 5589.92 295.257   4
  -8   1   5 4316.43 140.432   7
   8  -1   5 3639.52 292.806  13
   1   8  -5 4983.81 139.553   6
   8  -1   7 7227.29 333.608  18
   1   8  -7 6523.23 248.988  16
  -1  -8  -7 4836.92 324.009   3
   1   8  -7 5530.93 341.611   2
   8  -1   7 5562.96 190.164   7
  -1  -8  -7 5298.96 196.594   6
  -8   1   7 5464.17 192.431   7
   8  -1   7 5901.66 439.879  13
   1   8  -7 4898.97 168.111   6
   1   8  -9 2495.86 127.900   6
  -1  -8  -9 2362.02 137.483   6
   8  -1   9 2121.49 131.200   7
  -8   1  11 573.407 71.4550  10
   8  -1  11 554.485 67.7454  10
  -1  -8 -11 692.484 65.1444   6
  -8   0 -10 219.780 116.079  16
   0  -8  10 338.919 88.0592   7
   0   8  10 294.553 101.382  10
  -8   0 -10 373.369 57.6257   6
   8   0 -10 386.893 55.5999   6
  -8   0  -8 648.847 77.9325   6
   0  -8   8 744.690 111.833   7
   8   0  -8 627.649 72.1089   6
  -8   0  -8 568.262 181.193  11
   0   8   8 779.119 196.534  13
   0  -8   8 725.983 181.066  13
   8   0  -8 571.532 125.688   3
   0  -8   6 2308.96 230.962   1
   8   0  -6 2161.46 174.251   3
  -8   0  -6 2044.73 177.578   3
   0   8   6 1609.99 187.758  18
   8   0  -6 1786.05 92.0431   6
  -8   0  -6 1689.60 94.5173   6
   0   8   6 1656.51 120.330   7
   0   8   6 1408.20 194.957  13
   0  -8   6 1288.74 177.795  13
  -8   0  -6 1240.41 217.547  11
   8   0  -4 2277.98 145.254   3
  -8   0  -4 2275.88 150.680   3
   0   8   4 4424.66 204.417  17
   0  -8   4 3416.65 197.183  13
   0   8   4 3403.19 208.471  13
   0   8   4 5227.02 231.743  18
  -8   0  -2 22118.8 526.534  11
   0   8   2 22535.7 474.353  12
   0  -8   2 23256.2 351.167  13
   0   8   2 22068.5 367.889  13
   8   0  -2 22461.9 314.979   3
  -8   0  -2 21620.4 312.262   3
  -8   0   0 37835.4 572.297  11
   0  -8   0 37319.4 519.855  14
   0   8   0 38140.6 532.625  15
  -8   0   0 35980.6 622.275  14
   8   0   0 35936.0 565.699  15
   0  -8  -2 17530.7 399.393   4
   8   0   2 18149.8 435.966  15
   0   8  -2 18189.6 296.979  15
   0   8  -4 2255.87 90.9337   6
   0   8  -4 4669.62 179.465  16
   0   8  -6 2067.91 161.014  16
   8   0   6 2263.34 202.570  18
  -8   0   6 2185.98 118.353   7
   8   0   6 2113.09 116.219   7
   8   0   6 1883.52 256.631  13
   0   8  -6 2384.46 113.241   6
   0   8  -8 667.326 164.280   2
   0  -8  -8 679.333 163.116   3
   8   0   8 1248.89 189.201  18
   0   8  -8 963.969 135.895  16
   8   0   8 807.793 95.6267   7
   0  -8  -8 732.371 98.9803   6
  -8   0   8 731.516 95.8028   7
   8   0   8 893.788 226.840  13
   0   8  -8 733.299 84.1835   6
   0   8 -10 282.939 74.9371  16
   0   8 -10 403.693 66.0233   6
   0  -8 -10 406.384 73.4962   6
  -1   8  11 65.5649 84.6405  10
  -8  -1 -11 46.7543 77.2363  16
   1  -8  11 50.9615 72.5399   7
  -1   8   9 1809.11 161.865  10
   8   1  -9 2051.09 105.708   6
  -8  -1  -9 2075.76 109.102   6
  -8  -1  -7 7381.00 476.738  11
  -1   8   7 7773.35 442.277  13
   1  -8   7 6691.06 390.434  13
  -8  -1  -7 12387.7 451.370   3
   8   1  -7 12730.6 436.490   3
   1  -8   7 9089.77 271.146   7
  -8  -1  -7 9652.51 223.285   6
   8   1  -7 9504.94 213.647   6
  -8  -1  -5 3163.96 198.235   3
   8   1  -5 2900.79 176.467   3
   1  -8   5 3131.99 228.257   1
  -1   8   5 3172.17 230.561  13
   1  -8   5 3034.25 224.611  13
  -8  -1  -5 2930.60 275.981  11
   8   1  -5 2759.13 98.1792   6
  -8  -1  -5 2779.80 106.235   6
  -1   8   5 3184.46 136.525   7
  -8  -1  -3 10312.0 406.158  11
   1  -8   3 10428.6 285.912  13
  -1   8   3 10682.6 302.324  13
  -8  -1  -3 9322.26 251.144   3
   8   1  -3 8799.50 223.317   3
  -8  -1  -1 45302.4 700.378  11
   8   1  -1 47380.2 649.895  15
  -8  -1  -1 40545.3 378.657   3
   8   1  -1 38776.3 376.271   2
   1  -8   1 46574.5 390.118  13
  -8  -1  -1 43833.0 662.485  14
  -1   8   1 45821.7 736.054  12
  -1   8  -1 44365.5 476.884  15
  -8  -1   1 43936.6 780.446  14
   8   1   1 42282.7 694.192  15
  -1   8  -3 9502.65 200.280  15
   8   1   3 9969.88 356.925  15
   8   1   3 10198.1 382.896  13
  -1   8  -3 9346.15 298.059   2
  -1   8  -5 4224.17 251.875   2
   1  -8  -5 4170.56 256.307   4
   8   1   5 4331.20 317.322  13
  -1   8  -5 4041.08 128.983   6
   8   1   7 6746.98 353.730  18
  -1   8  -7 7112.26 285.404  16
  -1   8  -7 10480.0 240.940   6
   8   1   7 9049.81 240.122   7
   1  -8  -7 9402.05 255.168   6
  -8  -1   7 8989.27 248.874   7
   8   1   7 7144.22 496.683  13
   1  -8  -7 12582.1 503.993   3
  -1   8  -7 15248.1 555.460   2
  -1   8  -9 2184.08 122.322   6
   1  -8  -9 2008.69 125.675   6
   1  -8 -11 54.5039 44.2255   6
  -1   8 -11 81.5889 44.0119   6
   8   1  11 70.8043 53.9621  10
  -8  -1  11 94.4638 54.8027  10
   2  -8  10 941.294 107.639   7
  -2   8  10 971.371 121.776  10
  -8  -2 -10 1019.76 76.2343   6
   8   2 -10 1053.33 72.4583   6
  -8  -2  -8 1929.51 274.394  11
  -8  -2  -8 3362.46 140.520   6
   2  -8   8 2954.16 173.106   7
   8   2  -8 1646.78 222.287  15
   2  -8   8 2309.17 264.632  13
  -2   8   8 2240.08 278.277  13
   8   2  -8 3160.53 129.658   6
  -2   8   6 6357.46 294.380  18
  -8  -2  -6 6345.73 305.534   3
   8   2  -6 6370.52 288.132   3
  -8  -2  -6 5827.82 164.887   6
   8   2  -6 5659.42 152.622   6
   2  -8   6 5738.74 336.138  13
  -2   8   6 5574.39 336.216  13
  -8  -2  -6 5494.88 400.495  11
  -2   8   4 6245.21 242.071  18
  -2   8   4 6756.08 286.709  13
   2  -8   4 7330.60 297.452  13
  -8  -2  -4 12144.3 331.541   3
   8   2  -4 11621.5 298.402   3
  -2   8   2 53299.8 645.556  13
   2  -8   2 53447.3 616.584  13
   8   2  -2 52172.5 759.898  15
  -8  -2  -2 53410.1 885.167  11
  -2   8   2 53373.8 796.225  12
   2  -8   0 25022.2 277.566  14
  -8  -2   0 25340.5 547.548  14
   8   2   0 25902.3 497.341  15
   2  -8  -2 51787.8 726.249   4
   8   2   2 50081.5 835.924  15
   8   2   4 5854.63 325.690  15
  -2   8  -4 6158.63 216.172  16
   8   2   6 6201.55 310.573  18
  -2   8  -6 6075.28 254.795  16
   8   2   6 5666.01 178.825   7
  -8  -2   6 5751.29 183.073   7
   8   2   6 5790.88 407.616  13
  -2   8  -6 5750.81 168.957   6
   8   2   8 1380.06 203.198  18
  -2   8  -8 1709.61 168.491  16
  -2   8  -8 2869.55 139.576   6
   2  -8  -8 2453.10 144.667   6
   8   2   8 2153.91 135.637   7
  -8  -2   8 2289.91 142.782   7
   8   2   8 1813.93 288.555  13
  -2   8  -8 4901.87 336.592   2
   2  -8  -8 4042.88 312.257   3
  -2   8 -10 719.839 97.8468  16
   8   2  10 950.518 103.511  10
  -2   8 -10 1112.68 87.2879   6
   2  -8 -10 948.549 86.6615   6
  -8  -2  10 946.871 93.0987   7
  -3   8  11 134.724 88.5151  10
  -8  -3 -11 67.1123 81.3927  16
   3  -8  11 121.153 71.4599   7
   3  -8   9 2078.54 146.079   7
  -8  -3  -9 2395.84 118.149   6
  -3   8   9 2162.50 168.089  10
   8   3  -9 2217.18 108.388   6
   8   3  -7 3693.09 133.629   6
  -8  -3  -7 3578.52 144.533   6
   3  -8   7 3610.31 173.525   7
  -8  -3  -7 2385.85 309.680  11
   8   3  -7 2263.58 244.018  15
   3  -8   7 2574.00 271.387  13
  -3   8   7 2423.75 269.906  13
  -8  -3  -7 4615.43 283.906   3
  -8  -3  -5 29969.7 624.089   3
   3  -8   5 29151.0 673.195   1
   8   3  -5 30951.6 585.706   3
  -8  -3  -5 26278.5 353.807   6
   8   3  -5 25780.8 327.492   6
  -3   8   5 25865.5 528.445  18
  -3   8   5 23858.3 626.093  13
   3  -8   5 24725.3 628.749  13
  -8  -3  -5 23487.1 783.247  11
   3  -8   3 17411.5 383.376  13
  -8  -3  -3 16607.3 528.345  11
   8   3  -3 16105.4 439.561  15
  -8  -3  -1 30706.7 566.372  11
   8   3  -1 34552.5 553.215  15
  -3   8   1 32517.7 607.749  12
   3  -8   1 30907.4 329.491  13
  -8  -3  -1 31280.2 610.626  14
   8   3   1 32003.3 587.885  15
  -8  -3   1 35989.8 709.508  14
  -3   8  -1 18517.6 407.014   2
   8   3   1 31375.4 367.565  12
   8   3   3 14776.2 486.439  15
   8   3   3 15743.6 490.777  13
   3  -8  -3 20039.5 447.117   4
  -3   8  -3 20480.3 445.520   2
  -3   8  -5 25474.8 481.915  16
   3  -8  -5 26464.8 637.155   4
   8   3   5 24541.6 353.329   7
  -8  -3   5 24695.5 361.665   7
   8   3   5 23205.8 723.333  13
  -3   8  -5 25620.7 346.102   6
   8   3   7 2276.07 255.381  18
  -3   8  -7 2486.95 197.187  16
  -3   8  -7 3847.08 152.492   6
   8   3   7 3340.81 155.224   7
  -8  -3   7 3404.45 159.826   7
   3  -8  -7 3622.61 161.086   6
   8   3   7 2846.95 336.417  13
   3  -8  -7 4884.78 319.156   3
  -3   8  -7 5809.57 349.823   2
  -3   8  -9 2504.30 128.137   6
  -8  -3   9 2259.31 135.527   7
   3  -8  -9 2319.88 132.292   6
   3  -8 -11 154.535 44.6496   6
  -8  -3  11 103.358 55.0856  10
   8   3  11 116.843 52.2909  10
  -4   8  10 709.175 109.399  10
   8   4 -10 691.349 64.4090   6
  -8  -4 -10 698.796 66.2725   6
   4  -8  10 716.782 93.4663   7
  -8  -4  -8 4587.16 294.681   3
   8   4  -8 4780.49 297.287   2
   4  -8   8 3746.74 182.692   7
  -8  -4  -8 3766.93 150.619   6
  -8  -4  -8 2855.10 338.464  11
   8   4  -8 2440.21 257.092  15
   4  -8   8 2939.09 290.556  13
   8   4  -8 3739.25 139.397   6
   8   4  -6 36203.9 433.430   6
  -8  -4  -6 36782.6 469.333   6
   8   4  -6 29603.4 766.062  15
  -8  -4  -6 31724.7 998.964  11
  -4   8   6 32434.2 841.634  13
   4  -8   6 32571.0 809.117  13
  -4   8   4 9911.18 360.664  13
   4  -8   4 9661.54 342.778  13
   8   4  -2 59193.8 843.754  15
  -4   8   2 60299.0 867.240  12
  -8  -4  -2 53669.9 908.159  11
   4  -8   2 56430.7 686.107  13
  -8  -4  -2 54568.4 913.034  14
  -8  -4  -2 56742.9 649.273   4
   8   4  -2 54562.6 624.911   2
  -8  -4   0 54574.2 731.459  11
   8   4   0 57258.5 821.637  15
  -8  -4   0 55506.9 875.265  14
  -8  -4   2 49973.6 600.081   1
  -4   8  -2 49574.5 682.362   2
  -4   8  -4 11017.4 293.858  16
  -4   8  -4 12759.2 209.977   6
   8   4   6 32729.7 738.029  18
  -4   8  -6 34608.6 628.024  16
  -8  -4   6 34240.0 489.635   7
   8   4   6 35442.4 482.769   7
   8   4   6 30917.7 936.400  13
  -4   8  -6 36235.5 461.645   6
   8   4   8 3346.92 281.773  18
  -4   8  -8 3530.42 225.087  16
  -4   8  -8 4935.02 173.379   6
  -8  -4   8 4291.47 186.975   7
   4  -8  -8 4634.42 180.143   6
   8   4   8 4319.16 178.270   7
   8   4   8 4058.39 391.428  13
  -4   8  -8 6679.06 388.853   2
   4  -8  -8 5995.45 358.286   3
  -4   8 -10 454.994 92.4434  16
   8   4  10 568.877 91.7273  10
  -4   8 -10 718.756 76.2550   6
   4  -8 -10 645.129 75.8002   6
  -8  -4  10 538.624 78.2337   7
  -5   8  11 250.225 85.4641  10
   5  -8  11 290.985 67.7024   7
  -5   8   9 764.514 118.329  10
   8   5  -9 660.122 69.7146   6
  -8  -5  -9 683.035 77.6376   6
   5  -8   9 758.741 103.579   7
   8   5  -7 205.873 103.050   2
  -8  -5  -7 176.185 107.858   3
   5  -8   7 99.9806 77.5459   7
  -8  -5  -7 17.8596 160.119  11
   8   5  -7 72.8493 113.531  15
  -5   8   7 52.5699 128.616  13
   5  -8   7 145.208 130.544  13
   8   5  -7 86.1630 52.6092   6
  -8  -5  -7 96.7016 62.4788   6
   5  -8   5 31577.5 677.461   1
   8   5  -5 34758.7 678.246   2
  -8  -5  -5 28992.5 603.142   3
  -8  -5  -5 23911.3 343.789   6
   8   5  -5 18167.7 560.169  15
  -8  -5  -5 20039.7 713.637  11
   5  -8   5 21650.7 616.090  13
  -5   8   5 20363.6 597.381  13
   8   5  -5 24027.2 313.090   6
   5  -8   3 73778.6 961.373  13
  -8  -5  -3 75211.7 899.006   4
   8   5  -3 75656.0 863.193   2
   8   5  -3 73089.4 1035.92  15
  -8  -5  -1 148571. 1611.02  11
   5  -8   1 157627. 1329.39  13
  -5   8   1 166398. 1744.20  12
  -8  -5  -1 150014. 1820.67  14
   8   5  -1 145398. 1334.08   2
  -8  -5  -1 151084. 1295.00   4
   8   5  -1 159182. 1618.79  15
  -8  -5   1 143763. 1282.45  11
   8   5   1 137549. 1596.88  15
  -8  -5   1 153775. 1806.77  14
  -5   8  -1 141969. 1460.46   2
   8   5   1 149977. 1392.19  12
   8   5   3 68281.0 1190.27  15
   8   5   3 70096.4 1088.93  13
   5  -8  -3 69496.1 924.008   4
  -8  -5   3 69073.9 858.445   1
   8   5   5 21563.5 465.449  17
  -5   8  -5 23199.0 474.480  16
   5  -8  -5 31196.3 667.800   4
  -5   8  -5 34169.3 705.534   2
   8   5   5 23871.9 355.231   7
  -8  -5   5 24075.6 363.049   7
   8   5   5 21672.4 712.881  13
  -5   8  -5 25848.2 345.812   6
   8   5   7 296.568 180.381  18
  -5   8  -7 231.521 134.417  16
  -5   8  -7 322.938 140.426   2
   5  -8  -7 387.996 128.724   3
  -8  -5   7 158.796 73.1216   7
   8   5   7 144.095 74.0041   7
   8   5   7 105.734 166.186  13
  -5   8  -7 191.757 67.1732   6
   5  -8  -7 183.844 72.2195   6
   8   5   9 911.611 196.525  18
  -8  -5   9 818.486 97.1838   7
   5  -8  -9 768.350 86.6478   6
   8   5   9 854.188 111.567  10
  -5   8  -9 786.797 84.8918   6
  -5   8  -9 789.517 135.943  16
   8   5  11 199.324 57.7390  10
  -6   8  10 3558.56 173.302  10
   8   6 -10 3924.82 123.783   6
   6  -8  10 3561.57 146.983   7
  -8  -6 -10 3933.33 123.805   6
   6  -8   8 3463.96 169.976   7
  -8  -6  -8 2728.16 341.853  11
  -6   8   8 3731.52 208.292  10
   6  -8   8 3328.06 317.459  13
   8   6  -8 4490.57 305.227   2
  -8  -6  -8 3876.56 280.015   3
  -8  -6  -6 1524.94 174.292   3
   8   6  -6 1530.32 169.138   2
  -8  -6  -6 1113.83 92.4037   6
   8   6  -6 1010.01 175.159  15
  -8  -6  -6 940.852 218.685  11
   6  -8   6 1078.93 187.767  13
   8   6  -6 1123.82 78.5309   6
   6  -8   4 35514.2 713.226  13
   8   6  -4 31741.0 355.186   6
   6  -8   2 34828.3 558.070  13
  -6   8   2 34615.2 653.398  12
  -8  -6  -2 31222.6 742.132  14
  -8  -6  -2 38553.7 538.481   4
   8   6  -2 37115.5 508.271   2
   8   6  -2 35266.1 668.730  15
  -8  -6   0 307.173 121.602  14
  -8  -6   0 494.855 93.0459  11
   8   6   0 165.345 103.445  15
   8   6   2 27424.4 500.422  12
   8   6   2 26404.0 696.236  15
   8   6   2 26653.6 571.140  13
   6  -8  -2 31984.3 527.060   4
  -6   8  -2 31789.3 525.724   2
  -6   8  -4 47647.8 638.218  16
   8   6   4 44411.0 642.982  17
   8   6   4 36816.8 944.219  15
   8   6   4 35595.6 820.482  13
  -6   8  -4 34149.1 409.771   6
   8   6   6 719.873 192.928  18
  -6   8  -6 724.553 146.359  16
  -6   8  -6 1024.09 83.8005   6
   6  -8  -6 938.226 87.0598   6
  -8  -6   6 896.133 91.6706   7
   8   6   6 977.423 95.5859   7
   6  -8  -6 1550.15 178.093   3
  -6   8  -6 1726.76 191.806   2
   8   6   6 732.581 191.941  13
  -8  -6   8 3977.28 181.584   7
   8   6   8 3790.31 381.707  13
   6  -8  -8 4263.33 300.999   3
  -8  -6  10 3810.17 145.839   7
   6  -8 -10 3945.27 132.717   6
   8   6  10 3416.53 157.249  10
  -6   8 -10 4349.15 141.402   6
  -7   8  11 392.085 79.4081  10
  -7   8   9 388.137 100.118  10
   8   7  -9 556.712 67.1497   6
   7  -8   9 480.614 86.7510   7
  -8  -7  -9 561.456 73.8187   6
   8   7  -7 1528.63 187.027   2
  -8  -7  -7 1503.18 190.435   3
   7  -8   7 1268.88 112.544   7
  -8  -7  -7 1460.10 109.382   6
  -8  -7  -7 937.128 234.127  11
   7  -8   7 1152.64 203.366  13
   8   7  -7 1252.61 87.2604   6
   8   7  -5 11053.3 443.923  15
   8   7  -5 11948.5 214.382   6
   7  -8   5 11572.7 463.335  13
   8   7  -3 90771.6 1235.02  15
  -7   8   3 87515.2 1196.34  12
   7  -8   3 88222.6 1159.29  13
   8   7  -3 98765.2 1088.71   2
   7  -8   3 98275.0 1125.79   1
  -8  -7  -3 102150. 1141.17   4
  -8  -7  -1 32444.5 767.705  14
   8   7  -1 31466.6 641.281  15
   8   7   1 28657.0 646.170  15
  -8  -7   1 28084.6 406.030  11
  -7   8  -3 98434.4 1172.99   2
   7  -8  -3 95619.5 1145.58   4
  -8  -7   3 97150.4 1143.18   1
   8   7   5 11786.7 374.765  17
  -7   8  -5 12738.9 358.009  16
  -7   8  -5 14173.7 449.455   2
   7  -8  -5 13320.2 440.425   4
   8   7   5 11445.6 509.451  13
  -7   8  -5 11594.0 222.767   6
   8   7   7 1078.88 229.376  18
  -7   8  -7 1186.11 172.040  16
  -7   8  -7 1675.61 209.690   2
   7  -8  -7 1789.21 203.222   3
  -8  -7   7 1289.93 117.497   7
   7  -8  -7 1361.83 104.436   6
   8   7   7 1302.26 248.917  13
  -7   8  -7 1356.65 98.8300   6
   8   7   9 373.446 172.491  18
  -8  -7   9 547.825 86.3508   7
   7  -8  -9 566.947 73.4501   6
   8   7   9 546.760 102.843  10
  -7   8  -9 666.375 78.1963   6
  -7   8  -9 465.382 125.738  16
   8   7  11 394.794 65.8970  10
  -8   8  10 4.88876 73.0801  10
   8   8 -10 44.0441 44.0497   6
  -8  -8 -10 37.5155 41.6718   6
   8  -8  10 17.2238 51.2751   7
   8  -8   8 2735.49 148.808   7
  -8   8   8 2497.17 171.164  10
  -8  -8  -8 1770.02 290.954  11
   8  -8   8 1763.68 253.692  13
  -8  -8  -8 4929.36 317.303   3
   8   8  -8 5535.75 332.090   2
  -8  -8  -6 94.1555 91.9654   3
   8   8  -6 130.491 101.438   2
   8  -8   6 90.6882 63.6003   7
   8   8  -6 106.690 116.735  15
  -8  -8  -6 94.9769 150.646  11
   8  -8   6 211.281 137.579  13
  -8  -8  -6 101.688 63.8779   6
   8   8  -6 108.562 52.3820   6
   8   8  -4 12577.2 208.784   6
   8   8  -4 16095.2 427.534   2
   8  -8   4 15237.7 419.966   1
  -8  -8  -4 15108.7 431.672   4
   8   8  -4 11619.8 433.786  15
   8   8  -2 42452.9 804.254  15
  -8  -8  -2 58450.4 734.201   4
   8   8  -2 58415.5 746.102   2
   8  -8   2 42094.3 708.485  13
  -8  -8  -2 37367.1 881.641  14
  -8   8   2 42787.0 777.617  12
   8   8   0 24343.3 572.805  15
  -8  -8   0 26665.1 627.650  14
   8   8   2 43372.7 957.281  15
  -8  -8   2 44942.1 984.136  14
   8   8   2 47077.4 801.771  13
   8   8   2 43302.2 750.008  12
  -8   8  -2 59344.3 776.094   2
   8  -8  -2 56999.3 714.630   4
  -8   8  -4 12645.1 215.561   6
   8   8   4 13446.9 374.551  17
  -8   8  -4 15211.5 360.997  16
   8   8   4 11979.9 567.596  15
   8   8   4 12460.3 488.060  13
  -8   8  -4 15960.3 432.106   2
   8  -8  -4 14927.6 415.298   4
  -8   8  -6 178.213 54.1264   6
   8  -8  -6 154.593 60.4278   6
  -8   8  -6 191.029 105.405   2
   8  -8  -6 139.220 96.0953   3
   8   8   6 249.922 133.102  17
  -8   8  -6 243.469 131.161  16
   8   8   6 203.086 183.307  18
   8   8   6 249.649 160.679  13
  -8  -8   6 156.968 67.7086   7
   8   8   6 214.784 84.4298  10
  -8  -8   8 2827.46 153.205   7
   8   8   8 2447.30 163.930  10
   8   8   8 1713.91 268.335  13
  -8   8  -8 5393.30 342.036   2
   8  -8  -8 4925.93 310.384   3
  -8  -8  10 15.4854 54.0079   7
  -8   8 -10 110.967 86.1034  16
  -8   8 -10 60.7397 45.8937   6
   8  -8 -10 51.4470 40.5747   6
   8   8  10 55.3181 72.5090  10
  -9   8  -9 72.1607 109.626  16
  -8  -9   9 139.246 70.2394   7
   8   9   9 159.056 170.421  18
   9  -8  -9 123.496 52.0965   6
  -9   8  -9 119.081 53.5172   6
  -9   8  -7 10123.9 233.735   6
   8   9   7 6610.09 400.504  18
  -9   8  -7 7632.20 324.971  16
   8   9   7 8987.20 287.158  10
  -8  -9   7 9403.24 268.504   7
   9  -8  -7 9541.42 232.197   6
   8   9   7 7474.97 492.463  13
  -9   8  -7 14695.5 532.306   2
   9  -8  -7 12683.7 464.925   3
  -9   8  -5 3830.50 224.719  16
   8   9   5 3616.79 248.138  17
  -9   8  -5 10743.0 388.385   2
  -8  -9   5 10598.1 406.959   1
   8   9   5 4866.46 351.173  13
  -9   8  -5 7254.39 170.489   6
   8   9   3 15226.0 597.800  15
   8   9   3 17697.2 422.703  17
   8   9   3 16795.1 501.077  13
   8   9   3 16847.6 483.724  12
  -8  -9   3 16484.4 427.711   1
  -9   8  -3 16167.2 402.444   2
   9  -8  -3 16066.3 393.361   4
  -8  -9   1 1871.22 103.632  11
   8   9   1 2623.38 229.603  15
  -8  -9   1 2495.21 246.918  14
   8   9  -1 2802.36 218.833  15
  -8  -9  -1 2722.52 236.774  14
  -8  -9  -3 19253.8 468.267   4
   8   9  -3 18416.1 439.354   2
   9  -8   3 18575.7 428.355   1
   9  -8   3 17260.4 492.942  13
  -9   8   3 18099.1 500.691  12
   8   9  -5 2973.72 188.746  17
   8   9  -5 6714.85 164.192   6
   8   9  -5 3742.20 282.662  15
   9  -8   5 4182.47 313.728  13
  -8  -9  -5 9854.18 396.546   4
   8   9  -5 9998.15 383.869   2
   8   9  -7 14559.3 530.980   2
  -8  -9  -7 12563.8 511.769   3
   9  -8   7 8986.38 246.674   7
  -8  -9  -7 9458.20 250.229   6
   9  -8   7 7434.58 472.111  13
   8   9  -7 9781.03 228.507   6
  -8  -9  -7 6518.34 514.561  11
  -9   8   7 8433.05 278.164  10
   9  -8   9 55.8076 57.1940   7
   8   9  -9 121.568 54.9224   6
  -8  -9  -9 118.370 55.5812   6
  -9   7 -10 372.768 93.2772  16
  -7  -9  10 416.943 72.4191   7
   7   9  10 415.541 87.7753  10
   9  -7 -10 426.257 49.4570   6
  -9   7 -10 431.900 56.9455   6
  -9   7  -8 3425.13 270.734   2
   9  -7  -8 3005.89 230.312   3
  -7  -9   8 2209.81 144.764   7
   7   9   8 1484.71 256.641  13
   7   9   8 1738.43 151.460  10
   7   9   8 1325.92 229.888  12
  -9   7  -6 4564.40 144.889   6
  -9   7  -6 5953.92 312.483   2
   9  -7  -6 5595.38 295.219   3
   7   9   6 3963.29 300.285  18
   7   9   6 3966.31 268.545  17
   9  -7  -6 4284.23 149.009   6
   7   9   6 3675.78 334.785  13
   7   9   6 4297.17 194.813  10
  -9   7  -4 20312.8 622.550  11
  -9   7  -4 16690.2 248.164   6
   7   9   4 19233.9 710.731  15
  -7  -9   4 18011.4 497.279   1
   7   9   4 20387.2 604.259  13
   7   9   2 9660.58 441.321  15
  -9   7  -2 11103.0 299.734   2
   9  -7  -2 11207.4 277.045   4
   7   9   2 10612.2 342.338  13
   7   9   2 9723.95 352.971  12
   7   9   0 140165. 1593.49  15
  -7  -9   0 143770. 1658.51  14
   7   9  -2 9281.61 348.911  15
   9  -7   2 10232.2 334.754  13
  -9   7   2 10529.9 346.785  12
  -7  -9  -2 9649.04 412.848  14
   7   9  -2 12447.3 339.369   2
  -7  -9  -2 12080.7 332.470   4
   7   9  -4 22129.7 314.958  16
   7   9  -4 18217.0 274.806   6
   9  -7   4 22385.6 614.933  13
   7   9  -4 20161.4 501.220   2
  -7  -9  -4 19430.9 518.420   4
  -7  -9  -6 5494.93 334.618   3
   7   9  -6 6089.05 331.475   2
   7   9  -6 3631.97 204.349  17
   9  -7   6 3805.29 154.600   7
  -7  -9  -6 3910.98 163.564   6
   9  -7   6 3524.38 309.305  13
   7   9  -6 4165.58 143.200   6
   7   9  -8 4361.10 313.022   2
  -7  -9  -8 3527.36 289.248   3
   9  -7   8 2081.86 129.344   7
  -7  -9  -8 1371.07 272.861  11
  -9   7   8 2001.59 154.341  10
   9  -7   8 2023.40 270.042  13
  -9   7  10 311.443 81.4347  10
   9  -7  10 334.912 60.1370   7
  -7  -9 -10 389.990 56.2347   6
   6   9  11-50.0629 87.8115  10
  -9   6  -9 2166.23 189.834  16
  -6  -9   9 2460.24 150.912   7
   9  -6  -9 2429.78 109.650   6
   6   9   9 2517.37 165.788  10
  -9   6  -9 2350.07 114.376   6
  -9   6  -7 726.516 74.5975   6
   6   9   7 392.551 203.499  18
   9  -6  -7 1234.73 170.592   3
  -9   6  -7 1532.66 188.340   2
   9  -6  -7 580.897 76.5476   6
  -6  -9   7 567.291 100.104   7
   6   9   7 404.992 178.766  13
   6   9   7 495.828 111.862  10
  -9   6  -5 5880.02 149.032   6
   9  -6  -5 6137.61 271.320   3
  -9   6  -5 6571.72 296.712   2
  -6  -9   5 6581.65 331.257   1
   6   9   5 7149.98 308.640  17
   6   9   5 7247.89 334.617  18
   6   9   5 6158.05 358.373  13
  -9   6  -5 6538.72 382.184  11
   9  -6  -5 6128.90 158.564   6
  -9   6  -3 52340.1 730.440   2
   9  -6  -3 52192.6 725.302   4
  -9   6  -3 53095.7 967.816  11
   6   9   3 54487.9 891.323  12
  -6  -9   1 7723.53 369.842  14
   6   9   1 7843.24 355.079  15
   6   9   1 7708.18 232.476  13
   6   9   1 6917.61 292.530  12
   9  -6   1 8729.10 246.830  15
   6   9  -1 9649.42 341.655  15
  -9   6   1 9036.08 200.168  14
  -6  -9  -1 9105.82 372.818  14
   6   9  -3 55762.5 885.391  15
   9  -6   3 56218.9 945.839  13
   9  -6   3 52979.6 736.610   1
   6   9  -3 54059.6 793.062   2
  -6  -9  -3 54413.5 843.519   4
   6   9  -5 6989.10 322.291   2
  -6  -9  -5 6518.42 327.203   4
   6   9  -5 7524.55 261.863  17
   6   9  -5 6595.68 187.311  16
   6   9  -5 6003.49 322.623  15
   9  -6   5 6112.15 171.336   7
   9  -6   5 6559.25 378.650  13
   6   9  -5 5911.84 156.973   6
  -6  -9  -7 372.923 202.177  11
  -6  -9  -7 742.386 97.8522   6
   9  -6   7 646.714 85.4418   7
   6   9  -7 798.281 83.4174   6
   9  -6   7 669.872 201.213  13
   6   9  -9 2096.67 114.115   6
  -6  -9  -9 2206.34 124.893   6
   9  -6   9 2084.39 121.660   7
  -9   5 -10 67.9402 92.1699  16
  -5  -9  10 91.0494 69.0712   7
   5   9  10 70.6946 78.8355  10
   9  -5 -10 52.1580 39.9056   6
  -9   5 -10 59.8836 44.4799   6
  -5  -9   8 815.459 111.654   7
   5   9   8 715.135 124.015  10
   5   9   8 470.907 183.128  13
  -9   5  -8 1344.30 184.069   2
   9  -5  -8 1228.15 161.390   3
  -9   5  -6 3300.26 122.491   6
   5   9   6 3660.71 283.237  18
  -9   5  -6 3341.42 298.482  11
   9  -5  -6 3449.95 129.777   6
   5   9   6 3578.07 314.532  13
  -9   5  -6 3938.32 248.583   2
   9  -5  -6 3759.69 239.317   3
   5   9   4 19829.6 449.032  17
  -9   5  -4 18537.3 251.552   6
   5   9   2 32756.3 748.480  15
   9  -5  -2 30724.3 446.040   4
  -9   5  -2 33244.8 688.633  11
   5   9   2 32059.6 628.004  12
   5   9   2 32781.2 542.216  13
  -9   5   0 3421.58 125.605  14
   9  -5   0 2944.94 141.160  15
  -5  -9   0 3301.31 208.209  14
   5   9   0 3202.46 197.689  15
  -9   5   2 31784.1 528.778  12
  -5  -9  -2 29386.6 571.540   4
   9  -5   2 31605.0 436.918  15
   5   9  -2 30377.1 574.918  15
  -5  -9  -2 30518.7 638.603  14
   5   9  -2 29855.6 536.449   2
   9  -5   2 30143.4 445.048   1
   5   9  -4 24876.6 549.890   2
  -5  -9  -4 22088.0 563.527   4
   5   9  -4 20516.4 384.655  17
   5   9  -4 18085.6 304.263  16
   5   9  -4 16489.8 475.517  15
   9  -5   4 16592.3 536.962  13
   5   9  -4 18485.6 269.277   6
   5   9  -6 3310.81 156.739  16
  -9   5   6 3481.73 147.684   7
   9  -5   6 3221.09 140.628   7
   9  -5   6 3164.19 311.358  13
   5   9  -6 3509.24 132.415   6
   9  -5   8 758.495 91.1201   7
   5   9  -8 1475.07 198.100   2
  -5  -9  -8 1243.84 196.692   3
   9  -5   8 531.924 193.854  13
  -5  -9  -8 456.728 212.986  11
  -9   5  10 55.5437 73.0803  10
  -5  -9 -10 53.5601 52.0451   6
   5   9 -10 79.8908 51.4123   6
   9  -5  10 44.5788 52.3833   7
   4   9  11 25.8526 88.9100  10
  -4  -9  11 3.01360 63.9253   7
  -9   4  -9 341.472 135.669  16
  -4  -9   9 473.434 102.119   7
   9  -4  -9 458.914 62.6805   6
   4   9   9 548.404 112.421  10
  -9   4  -9 436.485 65.5747   6
  -9   4  -7 3613.92 136.308   6
   4   9   7 2008.14 243.797  18
   9  -4  -7 4486.82 269.228   3
  -9   4  -7 5099.34 304.977   2
  -4  -9   7 3506.86 182.110   7
   9  -4  -7 3422.02 134.523   6
   4   9   7 2579.93 285.704  13
  -9   4  -7 2520.11 277.670  11
  -9   4  -5 6958.98 156.754   6
  -9   4  -5 9416.76 351.437   2
   9  -4  -5 8532.04 318.743   3
  -4  -9   5 8673.50 383.139   1
   4   9   5 8215.05 329.241  18
   4   9   5 7752.88 305.588  17
   9  -4  -5 7414.79 170.095   6
   4   9   5 7452.42 379.700  13
  -4  -9   5 6779.18 329.726  13
  -9   4  -5 7280.39 397.972  11
  -9   4  -3 1749.90 185.204  11
   4   9   3 1638.33 209.921  15
  -9   4  -3 2226.98 127.478   2
   4   9   3 1777.08 158.440  13
   4   9   1 92763.8 1229.45  15
   4   9   1 90523.3 1217.20  12
   4   9   1 90220.4 919.495  13
  -9   4   1 89696.9 1003.97  14
   4   9  -1 88393.6 1038.47  15
   9  -4   1 85607.3 1031.75  15
  -4  -9  -1 82884.1 1073.31  14
  -9   4   1 82390.8 875.123  12
   4   9  -3 2417.72 172.989  15
   9  -4   3 2467.25 208.192  13
   4   9  -3 3005.83 183.797   2
   9  -4   3 2636.17 142.274   1
  -4  -9  -3 2797.36 192.308   4
   4   9  -5 8425.41 225.659  16
  -9   4   5 7982.24 197.354   7
   9  -4   5 8055.37 190.563   7
   9  -4   5 7899.35 416.985  13
   4   9  -5 8116.21 184.492   6
   4   9  -7 2461.65 153.995  16
   9  -4   7 3470.83 154.457   7
  -4  -9  -7 3686.58 169.223   6
  -9   4   7 3195.82 156.913   7
   4   9  -7 5982.05 359.143   2
  -4  -9  -7 4961.57 333.765   3
   9  -4   7 2692.19 320.780  13
   4   9  -7 3985.09 151.593   6
  -4  -9  -9 343.567 78.2606   6
   4   9  -9 428.846 72.8646   6
   9  -4   9 402.294 77.3824   7
   9  -4  11 51.2371 40.8425  10
  -9   3 -10 300.550 110.930  16
  -3  -9  10 528.175 93.1649   7
   3   9  10 432.060 101.282  10
   9  -3 -10 480.138 54.1297   6
  -9   3 -10 491.529 59.3501   6
   9  -3  -8 12002.3 445.541   3
  -9   3  -8 11868.1 469.977   2
   9  -3  -8 8356.28 204.412   6
  -3  -9   8 8306.76 275.587   7
   3   9   8 5796.54 344.771  18
   3   9   8 5964.23 413.458  13
   3   9   8 7859.61 291.079  10
   9  -3  -6 4695.49 263.258   3
   3   9   6 4443.65 282.546  18
  -9   3  -6 3949.78 130.881   6
   9  -3  -6 4021.76 134.327   6
  -3  -9   6 3697.42 279.410  13
   3   9   6 3870.51 302.516  13
  -9   3  -6 3801.45 326.193  11
   3   9   4 827.379 135.746  17
   3   9   4 638.216 132.583  18
  -3  -9   4 1032.83 128.641  13
   3   9   4 1006.16 147.124  13
   3   9   2 7439.57 327.061  15
  -9   3  -2 7149.01 307.564  11
   3   9   2 7020.57 217.316  13
   3   9   2 7223.02 292.888  12
   9  -3  -2 4297.10 142.640   4
  -9   3  -2 4033.97 136.949   2
  -9   3   0 63030.3 737.700  14
   3   9   0 60725.7 523.899  13
   3   9   0 63357.4 838.047  15
   9  -3   0 60362.8 750.661  15
  -3  -9   0 62294.9 854.252  14
   3   9  -2 9311.38 276.700  15
   9  -3   2 9483.86 278.188  15
  -3  -9  -2 5625.52 245.951   4
   9  -3   2 5410.04 156.940   1
   3   9  -2 5509.31 225.068   2
   3   9  -4 2071.01 89.7263   6
   3   9  -4 1189.84 100.904  16
   3   9  -4 1145.80 132.040  15
   9  -3   4 1182.75 172.015  13
   3   9  -4 3056.76 198.878   2
  -3  -9  -4 2681.28 203.906   4
   9  -3   6 3997.36 240.629  18
   3   9  -6 4073.68 180.993  16
   3   9  -6 3736.91 138.746   6
  -9   3   6 3598.66 147.323   7
   9  -3   6 3948.42 147.867   7
   3   9  -8 5763.17 220.919  16
   9  -3   8 6526.62 479.407  13
   9  -3   8 7623.89 228.605   7
  -9   3   8 7640.35 235.658   7
  -3  -9  -8 6065.05 500.059  11
  -3  -9 -10 444.378 75.1276   6
   9  -3  10 411.319 67.9580   7
  -9   3  10 463.899 86.9370  10
   3   9 -10 467.507 67.1865   6
   2   9  11 266.153 101.761  10
  -2  -9  11 434.260 94.3660   7
  -9   2 -11 171.475 71.2410  16
   9  -2  -9 1372.22 87.3748   6
  -2  -9   9 1447.73 134.033   7
   2   9   9 1147.26 138.968  10
  -9   2  -9 1562.62 96.5480   6
   2   9   7 4449.03 298.314  18
  -9   2  -7 5901.85 169.516   6
  -2  -9   7 6061.98 226.962   7
   9  -2  -7 5618.90 164.426   6
  -2  -9   7 4483.99 333.989  13
   2   9   7 4975.84 368.679  13
  -9   2  -7 4979.29 392.730  11
   9  -2  -5 10684.0 338.434   3
  -9   2  -5 10725.4 337.284   3
  -2  -9   5 10613.7 421.706   1
   2   9   5 8655.19 316.951  17
   2   9   5 9458.04 344.666  18
  -2  -9   5 8525.18 355.246  13
   2   9   5 8060.84 367.334  13
  -9   2  -5 7859.68 415.976  11
  -9   2  -5 8725.95 175.244   6
   9  -2  -5 8472.24 176.887   6
  -9   2  -3 14680.3 485.475  11
  -2  -9   3 16105.7 369.895  13
   2   9   3 16088.1 409.765  13
  -9   2  -3 20740.0 359.913   3
   9  -2  -3 20325.4 357.244   3
  -9   2  -1 60147.4 911.036  11
  -2  -9   1 60976.5 938.767  14
   2   9   1 59288.8 897.859  15
   9  -2  -1 56665.6 790.607  15
   2   9   1 57746.2 949.973  12
   2   9   1 61089.4 621.404  13
  -9   2  -1 59508.6 796.162  14
   2   9  -1 54638.8 705.298  15
   9  -2   1 54118.1 803.153  15
  -2  -9  -1 54229.8 715.182  14
  -9   2   1 53502.0 550.543  12
   2   9  -3 11431.2 312.762  15
   9  -2   3 12244.4 360.419  15
   9  -2   3 12004.7 428.296  13
  -2  -9  -3 16807.1 435.479   4
   2   9  -3 18900.4 430.522   2
   2   9  -5 8353.63 244.088  16
  -9   2   5 8051.84 190.756   7
   9  -2   5 8331.90 188.183   7
   2   9  -5 8534.17 190.198   6
   9  -2   7 3597.83 256.450  18
   2   9  -7 3509.62 190.676  16
   2   9  -7 7460.69 393.554   2
  -2  -9  -7 6167.73 374.846   3
  -9   2   7 4645.21 178.308   7
   9  -2   7 4409.96 171.067   7
  -2  -9  -7 4652.05 192.169   6
   9  -2   7 3724.91 373.955  13
   2   9  -7 5280.76 174.287   6
   2   9  -9 1493.50 104.929   6
   9  -2   9 1103.18 99.5991   7
  -2  -9  -9 1386.23 115.683   6
  -2  -9 -11 483.835 56.8992   6
   2   9 -11 627.810 56.7351   5
  -9   1 -10 204.125 112.680  16
  -1  -9  10 233.595 84.8440   7
   1   9  10 255.714 95.8441  10
  -9   1 -10 132.206 46.9937   6
   9  -1 -10 128.066 43.0529   6
   9  -1  -8 435.679 118.340   3
   1   9   8 278.210 108.964  10
  -9   1  -8 190.074 139.206  11
  -1  -9   8 221.072 91.9899   7
   1   9   8 156.579 143.975  13
  -1  -9   8 191.019 141.549  13
   9  -1  -8 201.636 59.3341   6
  -9   1  -8 248.864 60.0430   6
  -1  -9   6 4449.07 310.696   1
   9  -1  -6 3986.48 235.842   3
  -9   1  -6 4227.80 246.576   3
  -9   1  -6 4951.19 147.310   6
   9  -1  -6 5045.28 145.167   6
  -1  -9   6 5916.82 337.634  13
   1   9   6 5517.00 350.162  13
  -9   1  -6 5240.11 374.497  11
   1   9   4 1603.45 151.546  17
   1   9   4 1570.56 157.140  18
   1   9   4 1737.89 160.810  13
  -1  -9   4 1845.95 150.128  13
   9  -1  -4 2622.70 152.673   3
  -9   1  -4 2380.30 142.583   3
   1   9   2 92740.6 1247.97  15
   1   9   2 100417. 1246.81  12
  -9   1  -2 93741.2 1267.69  11
  -1  -9   2 102587. 967.820  13
   1   9   2 101596. 1021.21  13
  -9   1  -2 104330. 910.701   3
   9  -1  -2 106683. 917.432   3
  -9   1   0 10061.1 306.945  14
  -1  -9   0 9935.82 281.203  14
   9  -1   0 9313.11 279.852  15
   1   9   0 10086.3 282.344  15
   1   9  -2 90100.0 953.167  15
   9  -1   2 88736.4 1127.87  15
   1   9  -4 1772.40 122.689  16
   1   9  -4 2700.15 101.251   6
   9  -1   4 1762.56 205.466  13
   1   9  -4 3368.29 210.494   2
  -1  -9  -4 2634.96 205.710   4
   1   9  -6 5708.75 329.772   2
   9  -1   6 9263.27 351.579  18
   1   9  -6 8524.10 268.246  16
  -9   1   6 6439.43 191.791   7
   9  -1   6 6854.40 189.629   7
   9  -1   6 7136.41 458.737  13
   1   9  -6 6089.18 175.556   6
  -1  -9  -8 195.503 83.4520   6
   1   9  -8 299.091 69.9273   6
   1   9  -8 151.914 93.4076  16
   9  -1   8 83.2907 158.728  13
   1   9  -8 284.440 140.354   2
  -1  -9  -8 291.048 142.544   3
   9  -1   8 186.245 70.2546   7
  -9   1   8 166.673 71.4832   7
   1   9 -10 143.319 57.1738   6
  -1  -9 -10 164.872 65.2134   6
   0   9  11 62.1344 97.7408  10
  -9   0 -11 74.8912 74.4340  16
   0  -9  11 85.8383 86.7978   7
   0   9   9 148.805 99.5480  10
   9   0  -9 128.196 51.3147   6
  -9   0  -9 169.269 56.7102   6
   0  -9   9 193.315 89.9201   7
   9   0  -7 2086.22 192.665   3
  -9   0  -7 2207.66 200.158   3
   0   9   7 1746.49 218.613  18
   0   9   7 1583.21 229.914  13
   0  -9   7 1510.24 219.971  13
  -9   0  -7 1428.47 237.613  11
   9   0  -7 2043.65 105.527   6
  -9   0  -7 1996.55 106.603   6
   0  -9   7 1932.95 141.395   7
   9   0  -5 11754.4 351.779   3
  -9   0  -5 11445.5 353.475   3
   0  -9   5 12236.8 453.767   1
   0   9   5 12657.8 453.366  13
   0  -9   5 12370.8 418.266  13
  -9   0  -5 11413.9 516.610  11
   9   0  -5 11206.9 199.860   6
  -9   0  -5 11220.7 204.773   6
  -9   0  -3 6376.65 324.603  11
   0  -9   3 6738.93 229.170  13
   0   9   3 6127.33 234.649  13
   9   0  -3 6589.74 194.572   3
  -9   0  -3 6710.65 200.461   3
  -9   0  -1 12873.7 383.561  11
   9   0  -1 11382.3 323.357  15
   0   9   1 12379.3 353.113  15
   0   9   1 13098.6 416.309  12
   0   9   1 12991.0 187.422  13
  -9   0  -1 11966.9 338.311  14
  -9   0   1 12972.9 419.319  14
   0   9  -1 13444.2 277.840  15
   9   0   1 12801.0 379.924  15
   0   9  -3 4697.78 158.431  15
   9   0   3 4742.35 257.620  15
   9   0   3 4693.75 283.246  13
   0  -9  -3 4837.61 246.493   4
   0   9  -5 13143.5 243.449   6
  -9   0   5 14069.8 258.005   7
   9   0   5 14381.0 250.711   7
   9   0   5 14010.1 564.916  13
   0  -9  -5 14266.3 485.799   4
   0   9  -5 15291.9 477.257   2
   0  -9  -7 1595.88 212.971   3
   9   0   7 1327.30 206.949  18
   0   9  -7 1439.30 148.637  16
  -9   0   7 1514.12 111.052   7
   9   0   7 1580.06 110.589   7
   0  -9  -7 1465.50 125.028   6
   9   0   7 1196.49 250.456  13
   0   9  -7 1766.86 110.270   6
   0  -9  -9 194.882 78.3975   6
   0   9  -9 193.588 67.4389   6
  -9   0   9 199.156 73.7047   7
   9   0   9 198.448 71.8706   7
   0   9  -9 126.549 89.3381  16
   9   0  11 52.0063 45.2880  10
   0   9 -11 101.009 43.4690   5
   0  -9 -11 91.6226 47.2982   6
   1  -9  10 1887.98 131.911   7
  -1   9  10 1927.56 148.444  10
   9   1 -10 1946.43 88.2235   6
  -9  -1 -10 2052.90 92.7742   6
   9   1  -8 686.522 70.9853   6
   1  -9   8 714.236 108.868   7
  -9  -1  -8 747.544 79.8032   6
  -9  -1  -8 660.723 193.263  11
  -1   9   8 715.744 130.137  10
   9   1  -8 370.416 156.764  15
  -1   9   8 469.868 170.734  13
   1  -9   8 491.236 159.197  13
  -9  -1  -8 948.790 153.728   3
  -9  -1  -6 19860.0 522.288   3
   9   1  -6 20260.7 522.239   3
   1  -9   6 21158.3 644.182   1
   9   1  -6 19646.9 296.530   6
  -9  -1  -6 19446.3 305.603   6
   1  -9   6 19884.0 610.865  13
  -1   9   6 20148.1 623.433  13
  -9  -1  -6 19317.5 729.482  11
  -1   9   4 12765.2 334.500  17
  -1   9   4 14770.2 356.279  18
  -1   9   4 9932.74 347.117  13
   1  -9   4 10097.2 329.787  13
  -9  -1  -4 7760.20 264.837   3
   9   1  -4 7307.00 238.940   3
   9   1  -2 145258. 1486.17  15
  -1   9   2 147070. 1568.87  12
  -9  -1  -2 139094. 1604.26  11
  -1   9   2 140536. 1242.52  13
   1  -9   2 147042. 1207.99  13
  -9  -1  -2 128195. 1141.31   3
   9   1  -2 125198. 1120.48   3
  -9  -1   0 386655. 3176.41  11
  -9  -1   0 390389. 3315.67  14
   1  -9   0 387051. 2926.49  14
   9   1   0 376570. 3193.65  15
  -1   9   0 384970. 3059.57  15
   9   1   2 131532. 1515.88  15
  -1   9  -2 125534. 1019.18  15
   1  -9  -2 114507. 1339.01   4
  -1   9  -2 118961. 1284.73   2
  -1   9  -4 6900.64 158.327   6
  -1   9  -4 6282.53 280.717   2
   1  -9  -4 6175.17 296.743   4
   9   1   6 24910.0 592.056  18
  -1   9  -6 24291.5 479.583  16
  -1   9  -6 21890.2 633.190   2
   9   1   6 20342.5 342.780   7
  -9  -1   6 20541.6 351.496   7
   9   1   6 19495.2 744.180  13
  -1   9  -6 19815.2 331.160   6
   9   1   8 696.639 185.521  18
  -1   9  -8 697.458 128.873  16
  -1   9  -8 869.438 90.1035   6
  -9  -1   8 702.596 94.5268   7
   9   1   8 746.810 92.2967   7
   1  -9  -8 824.849 104.289   6
   9   1   8 707.568 222.349  13
  -1   9  -8 1389.03 204.848   2
   1  -9  -8 1247.90 206.290   3
  -1   9 -10 2288.34 113.785   6
   1  -9 -10 2200.76 119.392   6
  -2   9  11 653.649 109.606  10
  -9  -2 -11 539.498 92.5523  16
   2  -9  11 844.657 102.188   7
   2  -9   9 2202.91 149.420   7
  -9  -2  -9 2081.53 107.264   6
  -2   9   9 2154.16 171.167  10
   9   2  -9 2144.62 102.276   6
   9   2  -7 30755.5 406.261   6
  -9  -2  -7 30951.8 427.023   6
   2  -9   7 31548.4 519.260   7
  -9  -2  -7 25077.1 899.522  11
   9   2  -7 23208.3 744.347  15
   2  -9   7 25818.0 762.562  13
  -2   9   7 26410.6 823.820  13
  -9  -2  -7 37279.7 772.630   3
   9   2  -5 11161.8 339.008   3
  -9  -2  -5 11228.6 362.306   3
   2  -9   5 11661.1 433.035   1
   9   2  -5 10255.1 188.167   6
  -9  -2  -5 10543.0 202.612   6
  -2   9   5 10010.7 395.537  13
   2  -9   5 10874.0 398.174  13
  -9  -2  -5 10083.8 507.057  11
  -9  -2  -3 40962.8 868.103  11
  -2   9   3 43456.6 654.817  13
   2  -9   3 44732.9 654.286  13
  -9  -2  -3 46132.4 605.664   3
   9   2  -3 40584.0 538.745   3
   9   2  -3 43063.7 761.259  15
  -9  -2  -1 60474.6 845.162  11
   9   2  -1 65566.6 843.311  15
  -2   9   1 65420.6 963.720  12
  -9  -2  -1 61055.8 873.672  14
   2  -9   1 60951.2 451.592  13
   9   2   1 60456.9 881.508  15
  -9  -2   1 60692.8 980.687  14
   9   2   3 49498.0 928.920  15
   9   2   3 45379.8 896.907  13
   2  -9  -3 46244.8 762.022   4
  -2   9  -3 50900.3 766.290   2
  -2   9  -5 12639.2 329.347  16
   2  -9  -5 10991.5 419.618   4
  -2   9  -5 12449.0 430.021   2
   9   2   5 10715.5 215.961   7
  -9  -2   5 10816.1 224.123   7
   9   2   5 10524.5 502.482  13
  -2   9  -5 10446.8 214.508   6
   9   2   7 23593.7 663.097  18
  -2   9  -7 26623.5 552.541  16
  -2   9  -7 43544.0 955.112   2
   2  -9  -7 37884.8 890.653   3
   9   2   7 29720.6 458.375   7
  -9  -2   7 29952.4 469.747   7
   2  -9  -7 30800.5 486.483   6
   9   2   7 26129.6 951.880  13
  -2   9  -7 32960.3 461.163   6
  -2   9  -9 2232.81 123.139   6
  -9  -2   9 2118.47 129.366   7
   2  -9  -9 2043.58 126.612   6
  -2   9  -9 1824.89 150.880  16
  -9  -2  11 351.483 126.531  19
  -2   9 -11 697.520 59.1234   5
   2  -9 -11 612.395 61.1969   6
   9   2  11 387.753 54.7136  10
   3  -9  10 357.600 84.8949   7
  -3   9  10 307.411 94.5477  10
  -9  -3 -10 377.240 52.8694   6
   9   3 -10 324.267 50.5166   6
  -9  -3  -8 2241.22 295.251  11
  -3   9   8 3103.87 199.716  10
   3  -9   8 2791.82 166.745   7
  -9  -3  -8 2924.23 247.502   3
   9   3  -8 3020.93 241.115   2
   9   3  -8 2053.39 245.223  15
   3  -9   8 2166.71 257.563  13
  -3   9   8 2600.68 287.286  13
   9   3  -8 2479.68 114.586   6
  -9  -3  -6 7595.91 188.846   6
   9   3  -6 7322.02 171.348   6
   9   3  -6 5697.58 344.964  15
  -9  -3  -6 5951.27 427.658  11
   3  -9   6 5991.64 347.130  13
  -3   9   6 6592.25 371.982  13
   3  -9   6 9153.97 417.105   1
  -9  -3  -6 8907.52 362.902   3
  -9  -3  -4 7263.98 264.065   3
   3  -9   4 7674.31 322.706   1
  -3   9   4 6762.22 297.120  13
   3  -9   4 7018.13 295.689  13
   9   3  -4 6696.00 319.865  15
  -9  -3  -4 6440.73 380.518  11
   9   3  -2 12757.8 367.910  15
  -9  -3  -2 13013.8 433.674  11
   3  -9   2 12977.6 273.168  13
  -3   9   2 13186.7 401.190  12
  -9  -3  -2 12268.4 416.207  14
   9   3  -2 13545.0 248.204   2
  -9  -3   0 15218.3 429.598  14
   9   3   0 15503.0 393.820  15
  -9  -3   0 15299.7 351.866  11
   9   3   2 9472.30 390.321  15
  -9  -3   2 9267.59 209.289   1
  -3   9  -2 9919.58 295.467   2
   3  -9  -2 9639.86 302.479   4
  -3   9  -4 8736.97 256.294  16
  -3   9  -4 6920.79 158.862   6
   9   3   4 7151.57 372.349  13
  -3   9  -4 8759.55 331.280   2
   3  -9  -4 8487.32 334.832   4
  -3   9  -6 6001.82 256.972  16
   9   3   6 5484.38 317.987  18
   9   3   6 6143.94 183.313   7
  -9  -3   6 6028.99 188.148   7
   9   3   6 5616.00 417.993  13
  -3   9  -6 6735.45 184.240   6
   9   3   8 3208.73 285.562  18
  -3   9  -8 3082.39 209.161  16
   3  -9  -8 3853.95 308.569   3
   9   3   8 3169.22 365.351  13
  -9  -3   8 3279.51 161.493   7
   3  -9  -8 3327.05 162.211   6
   9   3   8 3322.31 156.598   7
  -3   9 -10 349.236 84.5046  16
   9   3  10 404.367 82.0581  10
  -3   9 -10 374.305 67.0259   6
   3  -9 -10 334.772 66.0441   6
  -9  -3  10 321.892 65.8789   7
  -4   9  11 270.485 98.4936  10
   4  -9  11 374.123 76.2385   7
  -4   9   9 700.724 118.524  10
   9   4  -9 754.999 72.0004   6
   4  -9   9 734.147 104.625   7
  -9  -4  -9 761.476 73.4048   6
  -9  -4  -7 8441.55 381.531   3
   9   4  -7 9823.88 417.813   2
  -9  -4  -7 6264.49 185.749   6
   4  -9   7 6298.64 223.177   7
  -9  -4  -7 5363.85 434.500  11
   9   4  -7 3802.10 305.796  15
  -4   9   7 4870.00 361.242  13
   4  -9   7 4882.45 360.313  13
   9   4  -7 6374.71 172.703   6
  -9  -4  -5 1163.08 215.250  11
   9   4  -5 879.744 154.637  15
  -9  -4  -5 1544.81 85.7673   6
   9   4  -5 1478.77 73.4164   6
   4  -9   5 1090.10 154.652  13
  -4   9   5 1096.05 159.214  13
  -9  -4  -5 2267.76 177.705   3
   4  -9   5 2768.20 217.328   1
  -4   9   3 91379.9 1111.57  13
   4  -9   3 91073.6 1086.54  13
  -9  -4  -1 27368.1 565.422  11
   4  -9   1 26219.9 342.357  13
  -9  -4  -1 26372.9 644.339  14
  -9  -4  -1 25542.4 329.167   4
   9   4  -1 26302.4 552.862  15
  -9  -4   1 25740.7 426.250  11
   9   4   1 25405.8 574.616  15
  -9  -4   1 26304.3 662.171  14
  -9  -4   1 25805.9 327.299   1
   9   4   1 25735.1 388.464  12
   9   4   3 87708.0 1448.35  15
   9   4   3 93259.9 1390.91  13
  -9  -4   3 103250. 1085.59   1
   4  -9  -3 100360. 1219.41   4
  -4   9  -5 959.332 131.511  16
  -4   9  -5 1258.26 84.0596   6
   9   4   5 993.493 79.8966   7
  -9  -4   5 1226.97 84.3388   7
   9   4   5 873.543 187.955  13
  -4   9  -5 2369.39 200.373   2
   4  -9  -5 2076.13 189.753   4
  -4   9  -7 10683.0 471.837   2
   4  -9  -7 8871.49 420.462   3
   9   4   7 4465.82 322.681  18
  -4   9  -7 5080.27 263.682  16
  -4   9  -7 7276.49 206.051   6
   9   4   7 5261.28 447.120  13
  -9  -4   7 6366.78 210.662   7
   4  -9  -7 6587.30 211.917   6
   9   4   7 6130.42 202.427   7
  -4   9  -9 542.889 119.412  16
  -4   9  -9 629.990 81.4688   6
   9   4   9 464.740 181.487  18
  -9  -4   9 616.232 86.2791   7
   4  -9  -9 629.747 85.9835   6
   9   4  11 225.787 49.2979  10
  -5   9  10 433.506 98.0855  10
  -9  -5 -10 458.220 53.5128   6
   9   5 -10 464.512 55.0592   6
   5  -9  10 406.397 78.2291   7
   5  -9   8 7786.59 252.585   7
  -9  -5  -8 6341.33 479.337  11
  -5   9   8 7631.80 284.716  10
   9   5  -8 5565.16 372.660  15
   5  -9   8 6219.68 403.357  13
  -9  -5  -8 9842.31 414.996   3
   9   5  -8 10579.1 439.819   2
  -9  -5  -6 28986.5 664.514   3
   9   5  -6 30186.6 665.724   2
  -9  -5  -6 23530.0 360.477   6
   9   5  -6 17870.3 606.597  15
  -9  -5  -6 19172.9 780.688  11
   5  -9   6 19850.9 641.148  13
  -5   9   6 19594.8 651.535  13
   9   5  -6 23231.3 327.246   6
   9   5  -4 3399.96 242.649  15
  -9  -5  -4 4080.03 309.023  11
   5  -9   4 3837.32 230.031  13
   5  -9   4 6142.39 284.462   1
   9   5  -4 5546.40 228.162   2
   9   5  -2 47719.5 797.808  15
  -9  -5  -2 46186.7 858.538  11
   5  -9   2 49955.2 653.426  13
  -9  -5  -2 44838.7 906.418  14
  -5   9   2 48069.7 830.351  12
   9   5  -2 50338.8 597.196   2
  -9  -5  -2 53223.7 628.024   4
   9   5   0 8073.09 317.658  15
  -9  -5   0 8585.84 346.075  14
   9   5   2 49136.6 665.809  12
   9   5   2 46707.6 965.064  15
   5  -9  -2 53015.4 757.525   4
  -9  -5   2 53961.5 638.100   1
  -5   9  -2 53365.9 762.020   2
  -5   9  -4 4616.36 128.261   6
  -5   9  -4 3697.13 187.579  16
   9   5   4 3287.26 297.271  15
   9   5   4 3461.64 275.862  13
  -5   9  -4 6041.07 276.989   2
   5  -9  -4 5324.00 260.787   4
  -5   9  -6 21221.2 486.591  16
   9   5   6 18900.3 576.483  18
   9   5   6 19127.1 765.234  13
  -9  -5   6 22813.4 380.635   7
   9   5   6 21624.6 366.307   7
  -5   9  -6 23941.6 364.255   6
  -5   9  -8 10582.6 486.857   2
   5  -9  -8 9204.23 439.931   3
   9   5   8 6048.38 479.209  13
  -9  -5   8 6717.83 222.491   7
  -5   9 -10 324.640 86.0833  16
   9   5  10 398.994 80.4025  10
  -5   9 -10 609.603 69.0763   6
  -9  -5  10 428.429 66.7431   7
   5  -9 -10 597.879 69.8546   6
  -6   9  11 324.340 95.1393  10
  -6   9   9 3060.86 180.583  10
   9   6  -9 2892.74 120.037   6
   6  -9   9 3053.75 156.711   7
  -9  -6  -9 3077.25 126.449   6
  -9  -6  -7 9729.55 427.987   3
   9   6  -7 9779.45 412.811   2
   6  -9   7 7536.84 238.486   7
  -9  -6  -7 7581.18 209.968   6
   9   6  -7 5348.76 370.358  15
  -9  -6  -7 6003.31 469.558  11
  -6   9   7 7685.15 274.440  10
   6  -9   7 6819.30 415.461  13
   9   6  -7 7350.16 188.885   6
   9   6  -5 38.4651 69.8919   2
  -9  -6  -5 26.8282 75.9594   3
   6  -9   5 88.3568 92.1745   1
   9   6  -5 87.3304 104.456  15
   6  -9   5 103.781 104.691  13
   9   6  -5 11.5511 37.8725   6
  -9  -6  -5 28.7506 49.9761   6
  -9  -6  -5 92.2651 137.037  11
  -6   9   3 46043.2 829.581  12
   6  -9   3 46003.7 728.007  13
   9   6  -3 37757.0 592.123   2
  -9  -6  -3 37575.0 604.181   4
  -9  -6  -1 17455.6 460.494  11
   6  -9   1 17568.6 324.569  13
  -6   9   1 17385.5 481.257  12
   9   6  -1 16790.7 472.323  15
   9   6   1 18032.2 510.671  15
  -9  -6   1 18870.3 583.412  14
  -9  -6   1 19339.1 345.838  11
  -6   9  -3 40102.3 688.917   2
   6  -9  -3 40800.0 700.860   4
  -6   9  -5 540.251 124.706  16
   9   6   5 489.743 124.520  17
  -6   9  -5 116.102 90.3881   2
   6  -9  -5 130.235 88.2000   4
  -9  -6   5 160.058 57.1942   7
   9   6   5 219.785 144.953  13
  -6   9  -5 135.184 50.6540   6
   9   6   7 7068.13 399.685  18
  -6   9  -7 7070.72 310.940  16
  -6   9  -7 10797.2 475.049   2
   6  -9  -7 10082.7 439.877   3
   6  -9  -7 7827.42 224.432   6
  -9  -6   7 7609.27 233.082   7
   9   6   7 6908.07 506.372  13
  -6   9  -7 8065.96 217.376   6
  -9  -6   9 2823.04 140.874   7
   6  -9  -9 2879.22 134.310   6
  -6   9  -9 2695.38 183.115  16
  -6   9  -9 3018.17 137.453   6
   9   6   9 2486.21 260.685  18
  -7   9  10 269.887 86.6603  10
  -9  -7 -10 365.097 48.3735   6
   9   7 -10 331.850 50.9712   6
   7  -9  10 320.674 66.7142   7
   7  -9   8 3127.47 161.854   7
  -9  -7  -8 2795.67 340.112  11
  -7   9   8 2605.95 293.264  12
  -7   9   8 3291.29 191.341  10
   7  -9   8 2767.47 289.962  13
   9   7  -8 3769.81 273.604   2
  -9  -7  -8 3666.96 262.157   3
   9   7  -6 9711.98 395.607   2
  -9  -7  -6 9534.06 406.568   3
  -9  -7  -6 8910.54 222.158   6
   9   7  -6 8218.61 431.067  15
  -7   9   6 10201.6 294.247  10
  -9  -7  -6 8084.92 520.336  11
   7  -9   6 9042.27 463.396  13
   9   7  -6 8349.34 193.184   6
   9   7  -4 8664.95 383.385  15
   9   7  -4 8622.72 164.391   6
  -7   9   2 1543.85 170.660  12
   7  -9   2 1407.87 127.169  13
  -9  -7  -2 1190.95 197.297  14
   9   7  -2 3345.94 159.986   2
  -9  -7  -2 3345.58 157.765   4
   9   7  -2 1278.90 161.626  15
  -9  -7   0 513.760 131.285  14
  -9  -7   0 581.824 98.8756  11
   9   7   0 646.193 135.326  15
   9   7   2 982.439 196.324  15
  -9  -7   2 923.833 194.034  14
   9   7   2 903.139 118.036  12
   9   7   2 978.844 137.062  13
   7  -9  -2 2489.84 158.709   4
  -7   9  -2 2984.98 182.918   2
  -7   9  -4 7605.05 168.564   6
  -7   9  -4 8839.22 280.940  16
   9   7   4 8013.40 292.320  17
   9   7   4 7407.20 456.946  15
   9   7   4 7727.82 392.194  13
  -7   9  -4 9936.02 356.297   2
   7  -9  -4 9389.61 341.786   4
   9   7   6 9970.67 440.733  18
  -7   9  -6 10100.0 342.181  16
  -7   9  -6 9535.25 421.012   2
  -9  -7   6 8247.76 228.009   7
   9   7   6 8437.22 494.920  13
  -7   9  -6 7968.90 203.601   6
  -9  -7   8 3135.87 155.066   7
   7  -9  -8 3567.41 275.042   3
   9   7   8 3004.05 352.776  13
   9   7   8 3087.47 175.506  10
   7  -9 -10 348.251 53.3536   6
  -9  -7  10 305.202 59.8443   7
   9   7  10 235.361 72.5183  10
  -7   9 -10 363.243 61.7914   6
  -7   9 -10 242.811 85.5547  16
   9   8  -9 1113.50 81.6835   6
  -9  -8  -9 1211.25 85.3201   6
   8  -9   9 1204.27 103.330   7
   9   8  -7 4257.29 148.811   6
   9   8  -7 3536.71 217.878  17
   8  -9   7 4016.07 171.727   7
  -9  -8  -7 4047.99 160.913   6
  -8   9   7 4200.19 209.883  10
  -9  -8  -7 3397.04 385.520  11
   8  -9   7 3164.88 306.432  13
   9   8  -7 6107.72 339.158   2
  -9  -8  -7 5295.12 316.158   3
   9   8  -5 7236.03 316.469   2
   8  -9   5 6845.12 314.214   1
  -9  -8  -5 2983.82 314.125  11
   9   8  -5 2755.74 246.135  15
   8  -9   5 3282.77 267.182  13
   9   8  -5 4620.81 134.537   6
   9   8  -3 1033.92 126.033  17
   8  -9   3 751.278 119.709  13
  -8   9   3 753.248 142.442  12
   9   8  -3 787.217 103.095   2
  -9  -8  -3 842.858 111.942   4
  -9  -8  -1 29905.8 763.378  14
   9   8  -1 34116.4 721.472  15
   9   8   1 33941.5 766.948  15
  -9  -8   1 35023.0 492.323  11
  -8   9  -3 1409.81 128.056  16
   8  -9  -3 1538.19 136.029   4
  -9  -8   3 1569.71 139.037   1
   9   8   3 1017.86 204.391  15
   9   8   3 1291.48 151.764  17
   9   8   3 1112.45 140.246  12
  -8   9  -5 3103.86 205.343  16
   9   8   5 2816.81 222.035  17
  -8   9  -5 7573.85 337.478   2
   8  -9  -5 6528.69 310.830   4
   9   8   5 3391.19 307.259  13
  -8   9  -5 4944.09 145.026   6
  -8   9  -7 4480.90 162.695   6
   9   8   7 3740.50 326.632  18
  -8   9  -7 4068.38 247.639  16
  -8   9  -7 6538.06 374.116   2
   8  -9  -7 5897.86 339.589   3
  -9  -8   7 4186.71 178.560   7
   8  -9  -7 4230.42 164.262   6
   9   8   7 3952.00 390.384  13
   9   8   7 4196.88 198.017  10
  -9  -8   9 1061.91 93.5720   7
   8  -9  -9 1097.72 84.5990   6
  -8   9  -9 949.577 140.318  16
  -8   9  -9 1235.61 91.9916   6
   9   8   9 933.843 216.172  18
   9  -9  10 268.846 55.3930   7
  -9  -9 -10 300.931 44.0165   6
   9   9 -10 296.732 48.5513   5
  -9   9  10 174.568 74.6023  10
  -9  -9  -8 2243.79 119.093   6
   9   9  -8 2479.03 120.050   6
   9   9  -6 4500.05 147.894   6
   9   9  -6 3365.98 211.752  17
  -9  -9  -6 4391.93 160.785   6
   9  -9   6 4194.11 165.145   7
   9   9  -6 3082.90 285.161  15
  -9   9   6 3244.89 292.290  12
  -9   9   6 4069.64 193.862  10
  -9  -9  -6 3139.99 356.052  11
   9  -9   6 3549.30 316.783  13
  -9  -9  -6 5663.97 313.806   3
   9   9  -6 6746.51 349.629   2
   9   9  -4 33124.1 395.813   6
   9   9  -4 32330.1 573.190  17
   9   9  -4 29228.9 742.136  15
   9  -9   4 29541.6 733.354  13
  -9   9   4 31678.7 762.449  12
   9   9  -4 41287.1 710.945   2
  -9  -9  -4 39489.7 728.505   4
   9  -9   4 40310.0 718.793   1
   9  -9   2 32131.3 631.204  13
  -9   9   2 31361.2 737.199  12
   9   9   0 7153.33 337.584  15
  -9  -9   0 8009.71 363.223  14
  -9  -9   0 8268.18 287.518  11
  -9   9  -2 43121.7 700.317   2
   9  -9  -2 38386.3 585.213   4
   9   9   2 30439.6 654.776  13
   9   9   2 27845.0 649.011  12
   9   9   2 31913.0 566.929  17
  -9   9  -4 40368.4 716.288   2
   9  -9  -4 38568.0 701.214   4
  -9  -9   4 39792.7 726.573   1
   9   9   4 28796.1 699.773  12
  -9   9  -4 33748.5 566.813  16
   9   9   4 29237.5 613.508  17
   9   9   4 26772.8 936.559  15
   9   9   4 29310.9 783.615  13
  -9   9  -4 32292.6 396.640   6
  -9   9  -6 4938.29 158.694   6
   9   9   6 3746.56 321.657  18
  -9   9  -6 4215.44 248.810  16
   9   9   6 3998.69 275.538  17
   9  -9  -6 4618.82 159.314   6
  -9  -9   6 4480.54 173.123   7
   9   9   6 4019.14 364.191  13
   9   9   6 4410.36 190.863  10
   9   9   8 1024.70 220.613  18
  -9   9  -8 1428.02 172.028  16
   9  -9  -8 2251.89 114.769   6
  -9   9  -8 2502.51 124.917   6
   9   9   8 1808.91 143.715  10
  -9   9 -10 221.790 86.1659  16
   9  -9 -10 303.776 43.3923   6
  -9  -9  10 246.606 53.8733   7
  -9   9 -10 356.161 52.4594   5
   9   9  10 193.018 74.2744  10
   9  10   9 435.714 194.733  18
  -9 -10   9 339.828 160.987  19
  -9 -10   9 379.326 71.8779   7
  10  -9  -9 366.095 54.0725   6
 -10   9  -9 510.669 121.660  16
   9  10   9 415.273 93.9330  10
 -10   9  -9 415.512 64.8163   6
  10  -9  -7 32.6461 55.3357   6
 -10   9  -7 45.8297 52.9996   6
   9  10   7 27.3334 197.082  18
 -10   9  -7 59.7242 128.816  16
   9  10   7 113.838 146.525  12
   9  10   7 15.3405 86.4530  10
  -9 -10   7 22.7367 67.0737   7
   9  10   7 79.9515 138.707  13
 -10   9  -7-24.3368 93.1145   2
  10  -9  -7 30.3767 81.8450   3
   9  10   5 19106.5 380.172  10
   9  10   5 18329.2 625.369  12
   9  10   5 17918.7 545.683  17
 -10   9  -5 19783.2 467.440  16
 -10   9  -5 26518.4 620.744   2
  -9 -10   5 26387.6 649.325   1
   9  10   5 18460.9 679.412  13
 -10   9  -5 21427.4 321.212   6
   9  10   3 972.750 156.029  17
   9  10   3 650.696 185.499  15
  -9 -10   3 708.425 201.745  14
 -10   9  -3 815.095 111.167  16
 -10   9  -3 492.940 52.2760   5
   9  10   1 6806.43 245.141  17
  10  -9  -1 5542.70 193.509   4
   9  10  -1 7366.51 238.602  17
  -9 -10  -1 5401.84 209.426   4
   9  10  -3 784.986 151.338  15
 -10   9   3 780.046 143.975  12
   9  10  -3 776.337 59.6967   5
   9  10  -5 21388.9 321.280   6
   9  10  -5 17650.0 443.504  17
 -10   9   5 19371.0 381.863  10
 -10   9   5 17998.7 613.867  12
   9  10  -5 16087.4 586.384  15
  10  -9   5 18285.8 633.653  13
  -9 -10  -5 26845.0 664.968   4
   9  10  -5 28079.4 643.791   2
 -10   9   7 92.4969 134.838  12
  -9 -10  -7 49.5520 162.906  11
 -10   9   7 39.5791 84.9128  10
  10  -9   7 33.2002 61.0529   7
   9  10  -7 58.6237 104.977   2
  -9 -10  -7 84.9429 108.448   3
  10  -9   7 14.4758 129.089  13
   9  10  -7 32.8182 54.6666   6
  -9 -10  -7 127.983 63.1344   6
  10  -9   9 482.814 72.1050   7
  -9 -10  -9 415.831 62.1183   6
 -10   9   9 339.164 90.1494  10
  -8 -10  10 3803.06 129.734   7
 -10   8 -10 3130.28 158.541  16
  10  -8 -10 3737.88 99.4218   6
   8  10  10 3262.39 150.471  10
   8  10   8 2566.72 284.266  18
 -10   8  -8 2938.16 219.491  16
  10  -8  -8 4071.00 142.740   6
   8  10   8 3777.19 197.066  10
 -10   8  -8 4354.16 153.770   6
 -10   8  -6 28486.6 401.345   6
   8  10   6 26085.9 709.316  18
 -10   8  -6 28628.7 604.867  16
   8  10   6 26158.6 671.047  17
  10  -8  -6 28388.8 406.132   6
   8  10   6 27745.9 891.481  13
   8  10   6 29479.3 505.314  10
   8  10   6 25567.7 781.388  12
   8  10   4 11097.5 443.716  12
   8  10   4 12178.0 388.310  17
 -10   8  -4 13221.0 347.747  16
   8  10   4 9971.37 551.055  15
   8  10   4 11624.6 472.449  13
 -10   8  -4 11394.7 206.084   6
 -10   8  -4 13881.5 397.488   2
  -8 -10   4 13993.6 442.212   1
  10  -8  -4 13430.6 384.891   4
  10  -8  -2 39218.2 569.731   4
 -10   8  -2 38367.4 624.621   2
   8  10   2 32711.9 657.139  13
   8  10   2 31393.2 723.924  12
   8  10   2 35639.1 600.873  17
   8  10   0 1831.72 192.278  15
  10  -8   0 1702.25 113.680  15
  -8 -10   0 1917.68 198.629  14
  -8 -10  -2 36949.4 618.544   4
   8  10  -2 39673.0 681.749   2
   8  10  -2 29635.3 690.554  15
  10  -8   2 29690.0 619.111  13
 -10   8   2 29496.2 657.869  12
   8  10  -2 32994.2 508.984  17
   8  10  -4 11602.3 212.722   6
   8  10  -4 14192.2 423.135   2
  10  -8   4 13389.6 387.629   1
  -8 -10  -4 13965.0 441.962   4
   8  10  -4 12882.8 343.070  17
   8  10  -4 10658.8 214.160  16
   8  10  -4 11079.9 444.597  15
  10  -8   4 11337.6 453.193  13
 -10   8   4 11040.9 425.978  12
   8  10  -6 29140.7 412.511   6
  -8 -10  -6 34282.4 819.184   3
   8  10  -6 37945.1 829.244   2
  -8 -10  -6 28564.8 447.098   6
  10  -8   6 28013.8 427.860   7
   8  10  -6 25981.1 540.022  17
  10  -8   6 25736.2 817.269  13
 -10   8   6 28647.9 495.198  10
  -8 -10  -6 23720.4 914.478  11
   8  10  -8 4506.78 157.241   6
  -8 -10  -8 4279.50 166.343   6
   8  10 -10 4101.01 121.964   5
  -8 -10 -10 4068.22 115.392   6
  -7 -10   9 76.8385 72.7045   7
 -10   7  -9 2.67367 114.267  16
 -10   7  -9 148.214 53.0849   6
  10  -7  -9 121.685 48.1364   6
 -10   7  -7 86.1345 53.3534   6
  10  -7  -7 122.408 56.3986   6
   7  10   7-15.0625 183.846  18
 -10   7  -7 58.0456 135.080  16
 -10   7  -7 163.893 112.060   2
  10  -7  -7 160.422 95.5539   3
  -7 -10   7 44.8226 77.6380   7
   7  10   7 45.4172 137.877  13
   7  10   7 43.3292 95.3409  10
   7  10   7 117.400 146.180  12
 -10   7  -5 6014.91 153.117   6
 -10   7  -5 7274.91 316.975   2
  10  -7  -5 6285.54 278.290   3
  -7 -10   5 7087.42 351.960   1
   7  10   5 7412.77 358.187  18
   7  10   5 6802.82 322.612  17
  10  -7  -5 6398.37 164.724   6
   7  10   5 6435.84 371.819  13
   7  10   5 6917.83 222.435  10
   7  10   5 5991.63 354.909  12
 -10   7  -5 6435.62 386.934  11
   7  10   3 933.686 199.606  15
   7  10   3 878.642 138.293  17
   7  10   3 893.133 135.990  13
 -10   7  -3 2092.61 144.010   2
  10  -7  -3 1745.62 128.429   4
   7  10   1 4912.51 300.909  15
  -7 -10   1 4989.74 313.729  14
  -7 -10   1 4447.94 163.110  11
   7  10   1 4865.86 202.511  13
   7  10  -1 6659.07 302.790  15
  -7 -10  -1 6045.10 316.246  14
   7  10  -3 500.276 103.081  17
   7  10  -3 554.827 131.810  15
 -10   7   3 667.313 122.050  12
   7  10  -5 6411.40 325.279   2
  -7 -10  -5 5787.51 322.554   4
   7  10  -5 6468.15 252.627  17
   7  10  -5 5352.89 164.030  16
  10  -7   5 5426.33 159.462   7
   7  10  -5 4971.46 311.772  15
  10  -7   5 5195.26 361.764  13
   7  10  -5 5195.13 153.411   6
  -7 -10  -7 48.5409 174.077  11
 -10   7   7 118.224 87.5723  10
  10  -7   7 126.986 67.9649   7
  10  -7   7 32.0731 141.464  13
   7  10  -7 271.302 129.296   2
  -7 -10  -7 201.205 120.289   3
   7  10  -7 195.090 64.8879   6
  -7 -10  -7 176.177 73.3388   6
  -7 -10  -9 147.819 60.0325   6
   7  10  -9 151.593 59.1249   6
  10  -7   9 111.751 58.9030   7
 -10   6 -10 294.580 98.5139  16
   6  10  10 302.327 87.7176  10
  10  -6 -10 373.929 45.3919   6
  -6 -10  10 358.697 70.7458   7
   6  10   8 67.8047 139.332  12
   6  10   8 119.802 98.2908  10
  -6 -10   8 61.4767 79.1923   7
   6  10   8 15.2948 133.427  13
 -10   6  -8 77.2847 49.1525   6
 -10   6  -6 6356.38 167.829   6
   6  10   6 6458.99 354.991  18
   6  10   6 6926.52 247.213  10
 -10   6  -6 5678.68 382.967  11
  10  -6  -6 6357.49 174.105   6
   6  10   6 6104.87 405.341  13
  10  -6  -6 7255.59 328.508   3
 -10   6  -6 8029.78 360.163   2
   6  10   4 1623.67 173.817  17
   6  10   4 1652.49 186.207  12
 -10   6  -4 1328.01 187.380  11
 -10   6  -4 1623.94 73.4334   6
   6  10   2 17812.9 413.329  13
   6  10   2 16944.9 496.797  12
 -10   6  -2 15025.9 328.199   2
  10  -6  -2 15915.7 316.700   4
   6  10   2 18161.1 597.688  15
  10  -6   0 7477.95 234.679  15
  -6 -10   0 7609.91 323.162  14
   6  10   0 7943.69 323.494  15
  -6 -10  -2 16539.1 423.290   4
   6  10  -2 18178.6 481.635  15
 -10   6   2 16740.4 413.012  14
  -6 -10  -2 16791.8 517.743  14
 -10   6   2 16186.5 402.430  12
  10  -6   2 16073.4 320.904   1
   6  10  -2 17498.3 441.146   2
   6  10  -4 2153.49 152.595  17
   6  10  -4 1740.03 99.1540  16
   6  10  -4 3093.68 208.022   2
  -6 -10  -4 2780.57 213.314   4
  10  -6   4 1482.27 192.265  13
   6  10  -4 2207.75 96.0002   6
   6  10  -6 5415.00 186.202  16
  10  -6   6 5927.11 181.203   7
  10  -6   6 5279.77 398.679  13
   6  10  -6 5995.82 177.056   6
   6  10  -8 129.286 111.386   2
  -6 -10  -8 124.401 118.504   3
  10  -6   8 96.9838 65.0131   7
  -6 -10  -8-72.0822 183.656  11
 -10   6   8 83.4320 84.0229  10
  10  -6   8 31.6874 142.045  13
 -10   6  10 373.213 78.8516  10
  10  -6  10 404.619 55.7431   7
  -6 -10 -10 523.898 63.8158   6
  -5 -10   9 2161.93 147.136   7
  10  -5  -9 2043.47 96.2415   6
 -10   5  -9 2198.02 107.653   6
 -10   5  -7 5678.83 165.967   6
   5  10   7 5757.32 351.903  18
  10  -5  -7 6329.06 315.466   3
 -10   5  -7 6690.84 346.575   2
  10  -5  -7 5538.45 164.932   6
  -5 -10   7 6198.85 232.739   7
   5  10   7 5107.88 391.170  13
 -10   5  -7 5100.37 376.857  11
   5  10   7 6368.97 255.333  10
 -10   5  -5 32465.0 387.024   6
  -5 -10   5 44656.0 882.346   1
 -10   5  -5 43109.7 740.845   2
  10  -5  -5 42735.2 727.783   3
   5  10   5 26883.0 603.552  17
   5  10   5 24625.1 615.410  18
  10  -5  -5 32162.6 398.915   6
   5  10   5 28061.6 778.777  13
 -10   5  -5 28525.0 810.702  11
   5  10   3 18445.9 468.328  13
  10  -5  -3 17226.5 369.565   4
 -10   5  -3 18072.6 376.657   2
   5  10   1 23689.8 392.461  13
  -5 -10   1 22878.1 617.302  14
   5  10   1 23717.5 592.370  15
  -5 -10  -1 24683.7 580.871  14
 -10   5   1 24659.2 425.119  14
  10  -5   1 24749.4 489.880  15
   5  10  -1 23950.5 511.390  15
   5  10  -3 17715.6 471.541  15
  10  -5   3 16176.0 346.817   1
   5  10  -5 27316.1 440.368  16
   5  10  -5 51697.4 896.275   2
  -5 -10  -5 43820.8 894.436   4
  10  -5   5 28063.4 823.965  13
   5  10  -5 36176.1 434.499   6
  10  -5   5 33158.0 424.952   7
 -10   5   5 31268.7 429.374   7
  -5 -10  -7 5720.58 362.763   3
  -5 -10  -7 5942.70 213.332   6
  10  -5   7 5543.08 186.668   7
   5  10  -7 5699.45 183.404   6
  10  -5   7 5709.99 450.090  13
   5  10  -9 2036.38 112.520   6
  10  -5   9 1659.18 107.045   7
  -5 -10  -9 1904.36 122.114   6
 -10   4 -10 616.681 116.562  16
  -4 -10  10 821.348 97.2598   7
   4  10  10 732.763 105.940  10
  10  -4 -10 745.194 55.0525   6
 -10   4 -10 705.303 60.4353   6
  -4 -10   8 101.072 86.7396   7
   4  10   8 80.2269 97.8141  10
   4  10   8 7.54249 134.524  12
   4  10   8-21.7451 129.278  13
 -10   4  -8 256.602 108.195   2
  10  -4  -8 302.804 99.3055   3
 -10   4  -6 12415.3 233.528   6
  10  -4  -6 15780.0 465.793   3
  -4 -10   6 17622.5 609.436   1
 -10   4  -6 16483.5 496.184   2
   4  10   6 10528.5 428.545  18
  10  -4  -6 12516.5 238.987   6
   4  10   6 10529.1 498.014  13
   4  10   6 12819.6 339.135  10
 -10   4  -6 11332.3 535.265  11
   4  10   4 18385.8 452.989  17
   4  10   4 17322.9 451.420  18
 -10   4  -4 18143.7 603.313  11
  -4 -10   4 27128.9 635.313   1
  10  -4  -4 23412.4 453.458   3
 -10   4  -4 24546.5 484.037   2
   4  10   2 26543.3 667.062  15
 -10   4  -2 29443.6 676.016  11
   4  10   2 30076.5 516.951  13
   4  10   2 28346.2 647.690  12
 -10   4  -2 36635.1 456.938   2
  10  -4  -2 38619.2 468.771   4
   4  10   0 6829.61 139.008  13
 -10   4   0 7663.05 216.006  14
  -4 -10   0 7321.98 290.531  14
   4  10   0 7790.45 298.483  15
  10  -4   0 7686.04 245.160  15
 -10   4   2 28467.3 484.647  12
 -10   4   2 27960.1 610.011  14
   4  10  -2 29889.3 582.931  15
  10  -4   2 28533.9 514.201  15
  -4 -10  -2 38429.4 675.830   4
  10  -4   2 39971.9 469.353   1
   4  10  -2 43028.8 668.311   2
   4  10  -4 15542.3 297.088  16
   4  10  -4 24419.0 561.977   2
  -4 -10  -4 22291.3 582.888   4
  10  -4   4 15227.7 534.571  13
   4  10  -4 18064.2 273.327   6
   4  10  -6 11367.6 289.831  16
  10  -4   6 13013.3 264.707   7
 -10   4   6 12296.0 271.167   7
  10  -4   6 11480.0 571.236  13
   4  10  -6 13801.2 268.715   6
  10  -4   8 172.839 69.0896   7
  -4 -10  -8 427.495 153.380   3
   4  10  -8 551.363 154.291   2
  10  -4   8 97.2104 158.466  13
  -4 -10  -8 62.5752 161.381  11
 -10   4  10 645.724 84.7914  10
   4  10 -10 658.380 70.7022   6
  -4 -10 -10 708.116 79.3594   6
   3  10  11 695.351 113.616  10
  -3 -10  11 656.277 87.2892   7
  10  -3  -9 1464.02 84.0281   6
  -3 -10   9 1664.27 137.472   7
   3  10   9 1539.88 149.139  10
 -10   3  -9 1615.85 93.8885   6
 -10   3  -7 10659.5 227.814   6
  10  -3  -7 12560.5 425.078   3
 -10   3  -7 14313.9 507.652   2
   3  10   7 9957.44 419.337  18
  10  -3  -7 10574.0 223.678   6
  -3 -10   7 11539.6 313.744   7
   3  10   7 10474.6 522.376  13
 -10   3  -7 9210.52 512.574  11
   3  10   7 11426.5 341.052  10
   3  10   5 8390.22 322.512  17
   3  10   5 8832.37 347.755  18
 -10   3  -5 8167.32 167.373   6
  10  -3  -5 8345.66 173.369   6
   3  10   5 7935.72 374.409  13
  -3 -10   5 8025.62 353.248  13
 -10   3  -5 8201.85 438.288  11
   3  10   3 55571.5 955.702  12
   3  10   3 55971.2 822.518  13
  10  -3  -3 55419.3 676.863   3
 -10   3  -3 56644.2 699.108   2
   3  10   1 2572.65 99.3391  13
 -10   3  -1 2651.22 152.950  14
   3  10   1 2214.86 198.221  12
   3  10   1 2515.53 201.088  15
  10  -3  -1 2082.17 150.106  15
  -3 -10   1 2491.83 209.991  14
 -10   3  -1 2574.12 192.286  11
  -3 -10  -1 2710.16 170.483  14
  10  -3   1 2758.03 188.989  15
   3  10  -1 2817.76 167.022  15
 -10   3   1 3137.04 185.767  14
   3  10  -3 54995.7 779.687  15
   3  10  -3 53367.6 536.900   6
   3  10  -5 7541.48 224.276  16
 -10   3   5 7374.51 186.548   7
  10  -3   5 7566.30 179.833   7
  10  -3   5 6982.77 418.540  13
   3  10  -5 7861.09 187.892   6
   3  10  -7 9446.20 283.689  16
 -10   3   7 10009.6 259.711   7
  10  -3   7 10075.6 249.975   7
  -3 -10  -7 10374.2 286.574   6
   3  10  -7 10953.6 254.781   6
  10  -3   7 9374.38 559.864  13
   3  10  -9 1491.77 103.247   6
  10  -3   9 1244.93 100.068   7
  -3 -10  -9 1364.22 117.019   6
  -2 -10  10 861.407 108.501   7
   2  10  10 659.595 106.712  10
  10  -2 -10 866.149 60.2960   6
 -10   2 -10 937.086 66.1339   6
  -2 -10   8 711.272 115.038   7
   2  10   8 693.753 130.689  10
 -10   2  -8 376.661 163.959  11
   2  10   8 531.863 177.123  13
 -10   2  -8 597.977 131.841   2
  10  -2  -8 605.175 121.280   3
  -2 -10   6 6621.85 377.349   1
  10  -2  -6 5994.43 277.311   3
   2  10   6 5633.66 303.198  18
  10  -2  -6 5669.26 152.748   6
 -10   2  -6 5534.87 152.123   6
   2  10   6 5283.58 353.678  13
  -2 -10   6 5330.26 323.621  13
 -10   2  -6 5299.03 395.287  11
   2  10   6 6283.93 240.434  10
   2  10   4 29119.8 556.015  18
   2  10   4 30027.0 554.680  17
 -10   2  -4 26421.9 730.727  11
  -2 -10   4 26826.8 564.199  13
   2  10   4 26174.8 601.827  13
  10  -2  -4 29132.0 503.676   3
 -10   2  -4 28905.2 507.864   3
  -2 -10   4 31033.2 688.435   1
   2  10   2 6034.89 314.627  15
 -10   2  -2 6234.08 308.078  11
   2  10   2 5800.48 290.103  12
   2  10   2 6177.52 203.534  13
 -10   2  -2 6789.34 162.108   2
 -10   2   0 5809.50 229.993  14
  -2 -10   0 5464.23 231.586  14
   2  10   0 5708.62 237.484  15
  10  -2   0 5510.61 223.792  15
   2  10  -2 4233.07 183.639  15
  10  -2   2 4453.98 234.970  15
  -2 -10  -2 4444.57 247.351   4
   2  10  -4 26768.0 413.895  16
   2  10  -4 30162.0 631.087   2
  -2 -10  -4 27467.9 660.367   4
  10  -2   4 23393.1 678.076  13
   2  10  -4 24161.2 331.301   6
  10  -2   6 6027.20 298.340  18
   2  10  -6 6103.10 228.079  16
 -10   2   6 6000.62 186.937   7
  10  -2   6 6185.30 180.348   7
   2  10  -6 6245.16 180.693   6
  10  -2   6 5844.86 418.220  13
  -2 -10  -6 6722.42 385.382   4
  10  -2   8 664.336 87.5191   7
 -10   2   8 611.618 90.2860   7
  -2 -10  -8 553.666 217.544  11
  10  -2   8 667.681 211.729  13
  -2 -10  -8 545.517 162.103   3
   2  10  -8 894.154 177.924   2
  -2 -10 -10 998.378 92.4662   6
   2  10 -10 1246.12 89.1847   6
  -1 -10  11 24.8273 90.1630   7
   1  10  11 38.3053 103.468  10
  -1 -10   9 551.303 107.152   7
   1  10   9 617.016 118.744  10
  10  -1  -9 492.279 60.2739   6
 -10   1  -9 533.163 65.1650   6
  10  -1  -7 6455.41 309.964   3
   1  10   7 7190.18 359.281  18
 -10   1  -7 5786.70 166.716   6
  10  -1  -7 5933.22 165.394   6
  -1 -10   7 6330.82 240.246   7
   1  10   7 5568.14 380.067  13
  -1 -10   7 5562.78 366.557  13
   1  10   7 7385.20 277.755  10
 -10   1  -7 6110.01 435.306  11
  -1 -10   5 18860.2 585.886   1
  10  -1  -5 16920.3 420.973   3
 -10   1  -5 17034.2 432.595   3
   1  10   5 18309.3 458.251  17
   1  10   5 20318.5 489.323  18
 -10   1  -5 16275.6 248.807   6
  10  -1  -5 16146.2 244.858   6
   1  10   5 16992.6 534.300  13
  -1 -10   5 16746.5 493.807  13
 -10   1  -5 15174.1 600.031  11
 -10   1  -3 45658.6 925.549  11
   1  10   3 49034.9 891.850  12
   1  10   3 47496.9 698.515  17
  -1 -10   3 51812.6 710.289  13
   1  10   3 48681.4 736.633  13
  10  -1  -3 67648.6 703.557   3
 -10   1  -3 64714.0 687.086   3
   1  10   1 84883.5 1089.82  15
  10  -1  -1 81797.6 1004.30  15
  -1 -10   1 88368.7 1133.81  14
 -10   1  -1 89163.2 1133.55  11
   1  10   1 85629.4 1202.73  12
   1  10   1 82761.8 669.422  13
 -10   1  -1 83659.3 1015.39  14
  -1 -10  -1 91724.5 966.817  14
 -10   1   1 96053.0 1217.88  14
  10  -1   1 89903.9 1162.97  15
   1  10  -1 93710.6 1002.30  15
   1  10  -3 45527.5 618.897  15
  10  -1   3 47842.3 825.835  15
   1  10  -5 17376.0 361.852  16
   1  10  -5 18384.4 535.881   2
  -1 -10  -5 16020.4 538.994   4
 -10   1   5 15627.6 271.076   7
  10  -1   5 15344.6 263.464   7
  10  -1   5 14483.0 597.761  13
   1  10  -5 15477.0 270.485   6
  10  -1   7 6801.33 340.909  18
   1  10  -7 6166.55 246.322  16
   1  10  -7 7197.44 399.346   2
  -1 -10  -7 5780.05 370.666   3
 -10   1   7 5403.00 190.797   7
  -1 -10  -7 5598.62 212.822   6
  10  -1   7 5452.48 184.755   7
  10  -1   7 5555.26 448.747  13
   1  10  -7 5786.19 185.496   6
   1  10  -9 553.339 80.3077   6
  10  -1   9 439.148 73.5191   7
  -1 -10  -9 458.071 89.3527   6
   1  10  -9 549.161 96.3144  16
   1  10 -11 113.732 40.3681   5
  -1 -10 -11 89.8093 44.8141   6
 -10   1  11 21.1232 113.689  19
 -10   0 -10-32.1264 109.879  16
   0 -10  10 14.6383 79.5062   7
   0  10  10 24.0210 86.2663  10
  10   0 -10 23.2255 34.8663   6
 -10   0 -10 24.4978 39.4924   6
  10   0  -8 90.8411 131.455  15
   0  10   8 14.6461 132.697  13
   0 -10   8 77.7555 92.1795   7
   0  10   8 68.1519 106.980  10
 -10   0  -8 7.98900 124.496  11
   0 -10   6 32187.8 812.472   1
  10   0  -6 31813.7 640.984   3
 -10   0  -6 31984.3 666.119   3
   0  10   6 20466.9 546.705  18
  10   0  -6 24870.4 338.602   6
 -10   0  -6 24864.5 349.703   6
   0  10   6 20830.0 659.346  13
   0 -10   6 21933.1 640.859  13
 -10   0  -6 20080.7 747.927  11
   0  10   6 25992.7 489.279  10
   0  10   4 12142.4 351.706  18
   0  10   4 11790.3 350.963  17
 -10   0  -4 12760.2 516.581  11
   0  10   4 13324.5 414.418  13
   0 -10   4 12715.9 371.903  13
   0 -10   4 27389.3 633.473   1
  10   0  -4 24697.3 433.777   3
 -10   0  -4 23962.2 431.511   3
  10   0  -2 10629.2 340.307  15
 -10   0  -2 11242.5 396.861  11
   0  10   2 11086.7 246.081  13
   0 -10   2 11976.0 231.350  13
   0  10   2 11281.6 392.908  12
  10   0  -2 11985.3 201.647   3
 -10   0  -2 11907.3 202.348   3
 -10   0   0 71845.7 949.499  11
 -10   0   0 71711.2 999.328  14
  10   0   0 69907.0 932.122  15
   0  10   0 71534.7 866.062  15
  10   0   2 9863.68 372.437  15
   0  10  -2 9094.12 212.531  15
   0 -10  -2 11462.0 369.290   4
   0  10  -2 11385.0 336.836   2
   0  10  -4 18369.1 270.180   6
   0  10  -4 13028.4 303.848  16
  10   0   4 11824.0 451.056  15
  10   0   4 11374.9 490.057  13
   0  10  -4 28245.9 600.781   2
   0 -10  -4 24072.5 607.514   4
   0 -10  -6 31281.6 809.421   4
   0  10  -6 34308.4 810.850   2
   0  10  -6 21790.0 452.391  16
  10   0   6 19773.8 554.159  18
 -10   0   6 23278.1 375.499   7
  10   0   6 22867.7 363.830   7
  10   0   6 20624.6 784.728  13
   0  10  -6 26334.2 384.933   6
   0  10  -8 66.3530 116.471   2
   0 -10  -8 121.693 137.537   3
  10   0   8 109.560 173.775  13
  10   0   8 57.5727 64.6651   7
 -10   0   8 55.9739 64.8228   7
  10   0  10-10.7347 60.7865  10
 -10   0  10 17.1279 63.2426  10
   0 -10 -10 14.0779 61.7217   6
   0  10 -10 37.2591 54.3113   6
   0  10 -10 21.2759 60.0899  16
   1 -10  11 1226.26 118.750   7
  -1  10  11 908.590 122.493  10
   1 -10   9 2895.76 170.833   7
  -1  10   9 2781.25 182.224  10
 -10  -1  -9 2791.75 116.509   6
  10   1  -9 2722.02 110.636   6
 -10  -1  -7 8180.84 201.029   6
   1 -10   7 8495.97 272.587   7
  10   1  -7 8275.41 190.571   6
  -1  10   7 8708.72 303.460  10
 -10  -1  -7 6538.78 456.235  11
  10   1  -7 6089.54 390.631  15
   1 -10   7 7303.02 413.430  13
  -1  10   7 7378.87 437.043  13
 -10  -1  -7 9585.33 388.540   3
   1 -10   5 17096.9 548.857   1
 -10  -1  -5 15089.9 406.294   3
  10   1  -5 15684.4 404.272   3
  -1  10   5 16234.0 424.741  18
  10   1  -5 13845.3 220.071   6
 -10  -1  -5 13602.0 225.552   6
   1 -10   5 13609.6 445.799  13
  -1  10   5 12483.8 443.143  13
 -10  -1  -5 12906.5 567.052  11
  -1  10   3 81981.9 913.577  17
 -10  -1  -3 71748.0 1196.22  11
  -1  10   3 75839.9 1136.71  12
   1 -10   3 76524.4 899.011  13
  -1  10   3 74727.0 925.783  13
 -10  -1  -3 76957.8 835.282   3
  10   1  -3 77662.3 818.015   3
  -1  10   1 67431.0 1043.77  12
   1 -10   1 67005.6 865.888  14
 -10  -1  -1 67412.3 952.002  11
  10   1   1 72017.0 1019.81  15
  -1  10  -1 70969.4 752.446  15
  10   1   3 75117.4 1178.09  15
  -1  10  -3 66301.7 633.023   6
  -1  10  -5 14475.9 348.026  16
   1 -10  -5 14443.5 504.173   4
  10   1   5 13135.4 238.044   7
 -10  -1   5 13045.9 244.264   7
  10   1   5 12172.9 554.791  13
  -1  10  -5 13440.6 250.921   6
  10   1   7 6311.29 358.606  18
  -1  10  -7 7284.88 277.219  16
   1 -10  -7 8491.78 440.801   3
  10   1   7 7484.44 215.704   7
 -10  -1   7 7367.39 218.426   7
   1 -10  -7 7566.23 243.766   6
  10   1   7 5991.20 479.056  13
  -1  10  -7 8279.74 221.835   6
  -1  10  -9 2950.26 139.712   6
 -10  -1   9 2555.44 135.242   7
   1 -10  -9 2711.84 148.910   6
   1 -10 -11 1217.54 76.0666   6
  -1  10 -11 1346.31 72.0130   5
 -10  -2 -10 145.143 118.789  16
   2 -10  10 307.625 84.4509   7
  -2  10  10 184.215 93.7009  10
 -10  -2 -10 279.841 46.6884   6
  10   2 -10 268.733 44.9688   6
   2 -10   8 1389.10 130.422   7
 -10  -2  -8 1797.33 190.603   3
  10   2  -8 2039.14 202.113   2
  10   2  -8 705.540 168.780  15
  -2  10   8 1064.75 211.833  13
 -10  -2  -8 1082.39 228.763  11
  -2  10   8 1353.03 154.091  10
 -10  -2  -6 6393.62 168.858   6
  10   2  -6 6417.83 156.909   6
  10   2  -6 4732.82 333.863  15
 -10  -2  -6 5534.12 413.826  11
  -2  10   6 6546.81 249.995  10
   2 -10   6 5844.03 339.446  13
  -2  10   6 5858.50 356.862  13
   2 -10   6 7475.70 396.084   1
 -10  -2  -6 7574.19 322.109   3
   2 -10   4 51272.4 891.721   1
 -10  -2  -4 49805.4 711.049   3
  10   2  -4 49404.8 676.780   3
  -2  10   4 51585.2 714.729  18
  -2  10   4 44509.6 783.933  13
   2 -10   4 43485.5 742.749  13
  10   2  -4 40447.0 832.610  15
 -10  -2  -4 42930.7 982.347  11
  10   2  -2 14299.1 408.938  15
 -10  -2  -2 15707.8 483.300  11
   2 -10   2 15638.7 278.086  13
  -2  10   2 15651.7 471.053  12
  -2  10   2 15558.5 316.536  13
 -10  -2  -2 13878.1 450.534  14
 -10  -2  -2 19811.6 282.547   3
  10   2  -2 19943.6 284.023   2
   2 -10   0 16594.3 223.498  14
 -10  -2   0 16781.8 402.865  11
 -10  -2   0 18088.1 477.312  14
  10   2   0 18817.0 465.557  15
  -2  10  -2 19270.8 447.969   2
   2 -10  -2 18745.7 462.830   4
  -2  10  -4 55414.1 679.579  16
  -2  10  -4 47318.9 523.246   6
  10   2   4 42556.4 979.645  13
  -2  10  -4 57544.6 907.834   2
   2 -10  -4 52310.0 924.521   4
   2 -10  -6 8325.62 416.933   4
  -2  10  -6 8977.36 419.592   2
  -2  10  -6 6168.99 254.632  16
  10   2   6 5135.20 314.518  18
  10   2   6 5346.03 428.272  13
  10   2   6 6072.70 180.055   7
 -10  -2   6 6079.45 186.717   7
  -2  10  -6 7029.09 192.111   6
  -2  10  -8 2489.47 265.613   2
   2 -10  -8 2131.04 254.798   3
  10   2   8 1214.97 273.835  13
 -10  -2   8 1476.00 115.338   7
  10   2   8 1402.45 107.078   7
  -2  10 -10 240.422 75.6500  16
   2 -10 -10 331.590 71.7099   6
  -2  10 -10 355.518 65.6300   6
  10   2  10 331.052 73.8559  10
  -3  10  11 64.4913 103.539  10
   3 -10  11-11.3639 77.0893   7
 -10  -3  -9 1670.16 93.3183   6
  10   3  -9 1702.82 91.1081   6
   3 -10   9 1483.58 130.120   7
 -10  -3  -7 4605.42 270.503   3
  10   3  -7 5676.46 318.263   2
   3 -10   7 2687.14 160.618   7
 -10  -3  -7 3087.43 127.075   6
  -3  10   7 2489.78 179.683  10
 -10  -3  -7 1969.48 287.242  11
  10   3  -7 1320.36 202.864  15
   3 -10   7 2094.36 243.195  13
  -3  10   7 2065.33 259.380  13
  10   3  -7 2971.69 119.466   6
 -10  -3  -5 20269.2 727.417  11
 -10  -3  -5 23808.2 323.342   6
  10   3  -5 22938.9 296.723   6
  10   3  -5 18270.3 589.429  15
  -3  10   5 21365.5 604.419  13
   3 -10   5 20994.5 572.777  13
   3 -10   5 32525.1 747.071   1
 -10  -3  -5 29423.7 586.416   3
  -3  10   3 11214.3 303.384  17
  -3  10   3 10516.4 402.428  12
   3 -10   3 10721.0 305.550  13
  -3  10   3 10609.0 317.184  13
 -10  -3  -1 6867.17 288.750  11
  10   3  -1 6346.06 281.159  15
  -3  10   1 7171.53 331.084  12
 -10  -3  -1 6199.84 306.453  14
   3 -10   1 7027.10 125.375  13
 -10  -3   1 7667.03 354.025  14
  10   3   1 6746.69 304.674  15
  10   3   3 12057.6 508.592  15
  -3  10  -3 12781.5 215.874   6
  -3  10  -5 23220.2 471.640  16
  10   3   5 22776.3 338.881   7
 -10  -3   5 23422.5 351.315   7
  10   3   7 1267.23 231.086  18
  -3  10  -7 1664.80 173.642  16
   3 -10  -7 4849.33 329.544   3
  -3  10  -7 6475.15 377.064   2
  10   3   7 2562.21 133.574   7
 -10  -3   7 2717.56 139.488   7
   3 -10  -7 2874.61 154.611   6
  10   3   7 1975.30 305.846  13
  -3  10  -7 3481.47 150.700   6
 -10  -3   9 1208.66 101.779   7
   3 -10  -9 1499.30 112.229   6
  -3  10  -9 659.416 116.319  16
  -3  10  -9 1738.24 112.067   6
  10   3   9 442.012 175.599  18
  -4  10  10 34.2851 85.1282  10
 -10  -4 -10 53.3482 37.3978   6
  10   4 -10 37.6068 37.2258   6
   4 -10  10 56.1506 68.2625   7
  10   4  -8 133.458 129.837  15
 -10  -4  -8 364.652 175.173  11
  -4  10   8 201.080 153.397  12
  -4  10   8 278.710 114.464  10
  10   4  -8 407.254 118.194   2
 -10  -4  -8 360.840 112.876   3
   4 -10   8 345.631 94.3623   7
   4 -10   6 2864.01 253.315   1
 -10  -4  -6 2885.82 220.201   3
  10   4  -6 3182.44 228.351   2
 -10  -4  -6 2528.91 115.712   6
  10   4  -6 2520.18 243.685  15
  -4  10   6 2974.65 175.622  10
 -10  -4  -6 2483.45 300.062  11
  -4  10   6 2607.47 256.237  13
   4 -10   6 2669.94 240.364  13
  10   4  -6 2332.65 101.228   6
  10   4  -4 6195.78 313.678  15
 -10  -4  -4 5908.79 375.256  11
   4 -10   4 6643.07 293.278  13
 -10  -4  -4 6574.54 249.262   3
   4 -10   4 6812.63 311.944   1
  10   4  -4 6841.73 252.066   2
  10   4  -2 247.914 110.477  15
 -10  -4  -2 190.502 113.743  11
   4 -10   2 248.171 61.3756  13
 -10  -4  -2 273.116 126.573  14
 -10  -4   0 16444.8 191.351   4
 -10  -4   0 15562.0 383.646  11
  10   4   0 16050.1 446.210  15
 -10  -4   0 16306.1 472.038  14
  10   4   2 895.197 86.5770  12
  10   4   2 916.490 180.813  15
 -10  -4   2 885.634 173.353  14
   4 -10  -2 2056.45 159.821   4
 -10  -4   2 2244.69 105.771   1
  -4  10  -2 2624.45 178.668   2
  -4  10  -4 5778.46 151.614   6
  -4  10  -4 8105.71 258.189  16
  10   4   4 5917.24 383.598  15
  10   4   4 6070.80 366.303  13
  -4  10  -4 7390.38 320.072   2
   4 -10  -4 6999.14 317.016   4
  -4  10  -6 2810.65 246.686   2
  -4  10  -6 2674.00 194.844  16
  10   4   6 2692.47 262.440  18
  10   4   6 2246.89 301.430  13
  10   4   6 2227.75 116.114   7
 -10  -4   6 2149.92 119.268   7
  -4  10  -6 2001.98 113.387   6
  -4  10  -8 324.217 138.105   2
   4 -10  -8 229.583 126.915   3
  10   4   8 80.7675 163.848  13
 -10  -4   8 203.531 72.0429   7
  -4  10 -10 44.2327 68.9528  16
   4 -10 -10 90.2530 55.8221   6
  -4  10 -10 65.1669 53.5420   6
  10   4  10 19.9372 60.1626  10
  -5  10  11 278.224 105.530  10
  -5  10   9 2523.27 175.284  10
  10   5  -9 2119.66 100.756   6
   5 -10   9 2672.27 152.023   7
 -10  -5  -9 2268.56 103.993   6
 -10  -5  -7 10950.7 426.517   3
  10   5  -7 11502.6 435.830   2
 -10  -5  -7 7230.99 195.900   6
   5 -10   7 6953.16 233.948   7
  -5  10   7 6470.17 263.462  10
 -10  -5  -7 5370.78 441.392  11
  10   5  -7 4000.41 323.378  15
   5 -10   7 5107.42 364.114  13
  10   5  -7 7313.46 182.656   6
 -10  -5  -5 662.419 112.399   3
   5 -10   5 597.125 129.875   1
  10   5  -5 610.659 105.261   2
 -10  -5  -5 597.030 64.5334   6
  10   5  -5 625.254 149.238  15
   5 -10   5 464.476 126.945  13
  10   5  -5 486.667 52.7011   6
 -10  -5  -5 556.675 173.857  11
   5 -10   3 19428.2 444.000  13
  10   5  -3 22807.3 413.185   2
 -10  -5  -1 69186.4 1039.33  11
 -10  -5  -1 68576.6 1162.34  14
  10   5  -1 69857.8 1076.52  15
 -10  -5   1 68231.0 1121.63  14
 -10  -5   1 64982.5 787.477  11
 -10  -5   3 18492.5 384.329   1
  -5  10  -3 19388.1 357.702  16
  -5  10  -5 903.871 139.496  16
  -5  10  -5 1104.85 154.117   2
   5 -10  -5 712.991 133.773   4
 -10  -5   5 722.545 72.1675   7
  10   5   5 819.592 194.505  13
  -5  10  -5 782.950 72.8514   6
  10   5   7 3836.36 324.011  18
  -5  10  -7 4918.63 262.744  16
   5 -10  -7 9867.26 446.276   3
  -5  10  -7 11905.6 504.472   2
   5 -10  -7 6807.57 216.757   6
 -10  -5   7 6135.15 204.447   7
  10   5   7 4848.55 450.787  13
  -5  10  -7 7721.81 213.868   6
 -10  -5   9 2581.50 130.928   7
   5 -10  -9 2738.74 133.677   6
  -5  10  -9 2405.19 171.986  16
  -5  10  -9 2657.22 128.717   6
  10   5   9 2493.28 256.180  18
  10   6 -10 1154.44 69.0340   6
  -6  10  10 1091.94 113.841  10
   6 -10  10 1136.90 93.2085   7
  10   6  -8 2424.61 188.859  17
  -6  10   8 2757.30 319.676  12
  -6  10   8 3151.51 195.719  10
 -10  -6  -8 2661.92 329.680  11
  10   6  -8 2619.64 117.224   6
   6 -10   8 2907.98 163.090   7
 -10  -6  -8 2744.32 124.152   6
   6 -10   6 15596.2 539.301   1
 -10  -6  -6 14925.5 474.281   3
  10   6  -6 15566.9 480.809   2
 -10  -6  -6 12082.5 250.464   6
  10   6  -6 10165.0 475.675  15
  -6  10   6 12520.3 334.720  10
 -10  -6  -6 10173.3 583.660  11
   6 -10   6 10867.0 478.381  13
  10   6  -6 11926.3 225.391   6
  10   6  -4 559.902 135.529  15
 -10  -6  -4 660.997 172.689  11
  -6  10   4 941.477 161.226  12
  10   6  -2 17891.6 505.207  15
 -10  -6  -2 16098.0 510.058  11
   6 -10   2 17612.2 367.146  13
 -10  -6  -2 15619.9 572.319  14
  -6  10   2 17320.8 523.157  12
  10   6  -2 17217.1 338.628   2
 -10  -6  -2 18620.8 352.392   4
 -10  -6   0 1114.42 159.201  14
  10   6   0 1004.70 155.766  15
 -10  -6   0 974.818 111.921  11
   6 -10  -2 16993.9 413.678   4
  10   6   2 16098.0 580.493  15
 -10  -6   2 15844.0 584.798  14
  10   6   2 15341.4 371.476  12
 -10  -6   2 17383.9 339.692   1
  -6  10  -2 17756.0 448.849   2
  -6  10  -4 2056.54 95.0256   6
  -6  10  -4 1133.34 134.496  16
  10   6   4 844.024 133.727  17
  10   6   4 1129.44 223.376  15
  10   6   4 1135.43 193.554  13
  -6  10  -4 3699.63 230.486   2
   6 -10  -4 2947.29 209.049   4
  10   6   6 12438.1 506.319  18
  -6  10  -6 13006.5 389.591  16
 -10  -6   6 12620.9 278.661   7
  10   6   6 12207.5 631.711  13
  -6  10  -6 13811.8 274.209   6
   6 -10  -8 2752.01 254.821   3
  -6  10  -8 3047.41 269.082   2
 -10  -6   8 2577.57 139.525   7
  10   6   8 2261.32 326.175  13
  10   6   8 2770.41 158.061  10
  -6  10 -10 878.399 101.784  16
  10   6  10 853.008 86.4305  10
  -6  10 -10 1205.32 81.8501   5
   6 -10 -10 1143.84 77.1510   6
  10   7  -9 1114.91 79.2827   6
   7 -10   9 1017.17 101.342   7
 -10  -7  -9 1065.03 77.3067   6
  10   7  -7 3461.09 255.833   2
 -10  -7  -7 3595.18 259.173   3
   7 -10   7 3038.04 156.990   7
 -10  -7  -7 2832.49 129.763   6
  -7  10   7 3350.46 194.618  10
 -10  -7  -7 2966.82 348.482  11
  -7  10   7 2874.68 302.480  12
  10   7  -7 2369.33 263.741  15
   7 -10   7 3187.66 290.480  13
  10   7  -7 2710.64 118.053   6
  10   7  -5 19894.2 508.680   2
 -10  -7  -5 17341.6 478.066   3
   7 -10   5 18830.3 547.929   1
 -10  -7  -5 15657.3 272.507   6
 -10  -7  -5 14066.6 641.909  11
  -7  10   5 16082.9 350.694  10
  -7  10   5 14228.4 548.551  12
  10   7  -5 13155.3 530.006  15
   7 -10   5 14558.5 526.880  13
  10   7  -5 15126.6 245.933   6
  10   7  -3 24480.1 450.875   2
 -10  -7  -3 23885.8 462.333   4
   7 -10   3 16027.1 437.412  13
 -10  -7  -3 14847.3 548.707  11
  10   7  -3 14393.7 492.002  15
 -10  -7  -1 8064.19 209.888   4
  10   7  -1 8778.21 358.650  15
 -10  -7  -1 8302.41 335.628  11
   7 -10   1 8546.01 235.767  13
 -10  -7  -1 8413.27 392.594  14
  10   7   1 7885.83 362.580  15
 -10  -7   1 8177.47 393.637  14
 -10  -7   1 7033.97 211.070  11
  10   7   3 14291.9 396.197  17
  -7  10  -3 17279.7 353.277  16
  10   7   3 13358.2 615.374  15
  10   7   3 14510.1 411.914  12
  -7  10  -3 18129.9 264.345   6
  -7  10  -5 17251.4 418.444  16
  10   7   5 16135.5 457.306  17
 -10  -7   5 16083.6 294.004   7
  10   7   5 15749.7 651.128  13
  -7  10  -5 17032.3 290.302   6
  -7  10  -7 2488.77 129.782   6
  10   7   7 2580.96 295.216  18
  -7  10  -7 2608.70 211.349  16
   7 -10  -7 2579.35 239.586   3
  -7  10  -7 2690.07 259.083   2
   7 -10  -7 2484.33 137.548   6
 -10  -7   7 2273.27 132.080   7
  10   7   7 2648.20 347.484  13
  10   7   7 2560.87 159.166  10
  10   7   9 802.592 211.152  18
  -7  10  -9 1005.48 133.785  16
   7 -10  -9 1402.02 94.6418   6
 -10  -7   9 1223.56 96.2837   7
  -7  10  -9 1457.55 99.7384   6
  10   7   9 1179.82 112.133  10
   8 -10  10 242.088 56.3569   7
  10   8 -10 203.816 41.5731   5
  -8  10  10 193.366 80.2707  10
 -10  -8  -8 986.858 81.0196   6
  -8  10   8 852.107 127.494  10
  10   8  -8 938.785 81.0169   6
  10   8  -6 6598.85 172.549   6
  10   8  -6 7403.51 306.619  17
 -10  -8  -6 7105.14 197.255   6
  10   8  -6 6134.70 394.027  15
 -10  -8  -6 6345.73 477.997  11
  -8  10   6 6451.23 418.640  12
  -8  10   6 7449.53 258.707  10
   8 -10   6 6447.08 398.034  13
  10   8  -6 8335.92 363.052   2
 -10  -8  -6 7835.90 365.371   3
  10   8  -4 1078.28 66.7857   6
  10   8  -4 660.412 123.098  17
  10   8  -4 389.455 138.780  15
   8 -10   4 644.544 130.425  13
  -8  10   4 592.645 147.159  12
 -10  -8  -4 535.224 161.040  11
  10   8  -4 1742.97 146.657   2
   8 -10   4 2148.15 176.586   1
 -10  -8  -4 1599.56 148.729   4
 -10  -8  -2 43126.9 635.349   4
  10   8  -2 41341.4 664.494   2
 -10  -8  -2 41035.6 863.049  11
   8 -10   2 46812.7 723.952  13
  -8  10   2 46190.0 918.558  12
 -10  -8   0 22213.7 611.562  14
  10   8   0 22842.7 600.240  15
 -10  -8   0 21656.4 470.650  11
   8 -10  -2 42681.5 681.416   4
  10   8   2 40908.6 787.799  13
  10   8   2 42269.4 756.966  12
  -8  10  -4 1312.15 147.742   2
 -10  -8   4 1194.01 133.261   1
   8 -10  -4 1191.06 140.444   4
  10   8   4 242.637 106.197  12
  10   8   4 325.524 127.761  17
  -8  10  -4 371.975 112.656  16
  10   8   4 352.744 181.477  15
  10   8   4 325.949 138.346  13
  -8  10  -4 699.551 64.1698   6
  -8  10  -6 5887.09 179.075   6
  10   8   6 6628.51 395.020  18
  -8  10  -6 7004.51 298.035  16
  -8  10  -6 7537.77 378.286   2
 -10  -8   6 5637.23 189.316   7
  10   8   6 5996.07 440.580  13
  10   8   6 6244.79 218.135  10
  10   8   8 611.845 208.528  18
  -8  10  -8 751.067 144.600  16
   8 -10  -8 1028.90 90.9313   6
  -8  10  -8 1084.14 90.4992   6
  10   8   8 955.183 112.906  10
 -10  -8  10 211.795 134.516  19
  10   8  10 169.406 67.2521  10
   8 -10 -10 157.183 41.1336   6
  -8  10 -10 160.443 48.5134   5
  -8  10 -10 208.320 74.7623  16
   9 -10   9 82.3805 59.2114   7
  -9  10   9 119.544 83.8644  10
  10   9  -9 18.3936 47.3545   6
 -10  -9  -9 70.7997 44.9865   6
 -10  -9  -7 84.4084 156.111  11
  -9  10   7 141.589 160.136  12
  -9  10   7 132.112 89.2060  10
  10   9  -7 65.8845 115.711  17
  10   9  -7 283.967 103.751   2
 -10  -9  -7 382.281 111.069   3
   9 -10   7 193.236 70.3334   7
  10   9  -7 204.271 58.2458   6
 -10  -9  -7 195.794 64.9827   6
  10   9  -5 4729.91 141.149   6
  10   9  -5 4548.60 261.801   2
   9 -10   5 4232.42 262.095   1
  10   9  -5 6100.07 367.426  15
  10   9  -5 7960.23 304.495  17
   9 -10   5 5896.93 354.648  13
 -10  -9  -5 5512.96 410.457  11
  -9  10   5 6382.82 385.945  12
  -9  10   5 6221.87 220.062  10
   9 -10   3 8149.72 328.466  13
  10   9  -3 8647.89 284.822  17
  10   9  -3 8355.97 392.255  15
 -10  -9  -1 27348.0 634.143  11
 -10  -9  -1 30366.2 495.238   4
  10   9   1 36277.9 553.682  17
   9 -10  -1 29993.3 521.014   4
 -10  -9   3 9010.59 336.657  19
  10   9   3 7966.21 318.291  17
  -9  10  -3 8955.98 261.943  16
  -9  10  -3 9593.84 184.645   5
 -10  -9   3 7574.66 465.865  14
  10   9   3 7185.19 477.677  15
  10   9   3 7233.09 328.367  12
  10   9   5 7025.34 376.362  12
  10   9   5 7147.30 219.196  10
  10   9   5 8199.49 378.134  17
  -9  10  -5 8737.84 310.368  16
   9 -10  -5 5515.05 293.250   4
  -9  10  -5 5279.70 295.749   2
  10   9   5 7058.29 439.313  13
  -9  10  -5 5439.74 162.161   6
  -9  10  -7 196.073 63.6445   6
   9 -10  -7 188.204 66.0890   6
   9 -10  -7 312.910 121.990   3
  -9  10  -7 346.456 127.594   2
  10   9   7-95.2011 203.481  18
  -9  10  -7 73.7423 127.196  16
  10   9   7 115.492 87.9807  10
  10   9   7 72.7298 128.834  12
  10   9   7 150.138 157.516  13
 -10  -9   7 113.460 69.2894   7
  10   9   9 208.098 186.460  18
 -10  -9   9 164.185 169.747  19
 -10  -9   9 177.700 60.0321   7
  10   9   9 172.412 80.6325  10
   9 -10  -9 195.445 52.2210   6
  -9  10  -9 184.149 105.875  16
  10 -10  10 29.5115 38.2056   7
 -10 -10  -8 390.808 63.4810   6
  10 -10   8 384.618 74.4066   7
 -10  10   8 387.292 101.945  10
  10  10  -8 503.687 68.7652   6
  10  10  -6 11781.2 238.803   6
  10  10  -6 5836.60 280.153  17
 -10 -10  -6 10299.6 240.397   6
  10 -10   6 9588.61 242.475   7
  10  10  -6 6001.80 394.777  15
 -10 -10  -6 7028.99 511.562  11
 -10  10   6 8336.99 276.340  10
 -10  10   6 7514.81 447.083  12
  10 -10   6 7849.89 459.264  13
 -10 -10  -6 16333.3 517.264   3
  10  10  -6 19147.3 563.089   2
  10  10  -4 6265.49 291.563   2
 -10 -10  -4 5256.00 264.939   4
  10 -10   4 5638.97 270.548   1
  10  10  -4 3111.23 194.891  17
  10  10  -4 2967.27 264.168  15
 -10  10   4 2786.39 252.683  12
  10 -10   4 3176.66 253.153  13
  10  10  -4 4225.32 130.610   6
  10  10  -2 8487.21 394.853  15
  10 -10   2 8903.00 333.506  13
 -10 -10  -2 7847.10 436.415  14
  10  10  -2 8865.82 277.878  17
  10  10   0 4265.76 198.226  17
 -10 -10   0 3706.46 207.627  11
 -10  10  -2 8233.82 221.524  16
 -10 -10   2 7949.01 260.281  19
  10  10   2 7707.08 288.692  17
 -10 -10   2 7631.55 447.588  14
  10  10   2 7029.31 431.791  15
  10  10   2 8017.66 343.570  13
 -10  10  -4 5542.53 282.008   2
 -10 -10   4 5259.37 262.555   1
  10 -10  -4 5019.77 249.484   4
 -10 -10   4 3000.09 240.456  19
  10  10   4 2589.61 227.447  17
 -10  10  -4 3105.74 188.288  16
  10  10   4 2460.28 342.082  15
  10  10   4 2895.95 264.666  13
  10  10   4 2559.06 233.636  12
 -10  10  -4 3762.82 128.622   6
 -10  10  -6 10571.0 232.854   6
  10  10   6 4237.16 347.618  18
 -10  10  -6 5891.64 285.894  16
  10  10   6 4919.53 333.021  17
  10 -10  -6 14182.1 465.666   3
 -10  10  -6 17369.2 556.805   2
 -10 -10   6 8481.13 230.890   7
  10 -10  -6 8855.03 216.435   6
  10  10   6 6427.41 453.670  13
  10  10   6 7198.49 247.165  10
  10  10   6 6422.68 404.557  12
  10  10   8 341.445 197.213  18
 -10  10  -8 489.348 133.970  16
  10  10   8 350.759 95.0023  10
  10 -10  -8 523.624 66.1129   6
 -10 -10   8 508.483 78.3574   7
 -10  10  -8 618.324 75.5474   6
 -10  10 -10 58.5690 69.2975  16
 -11  10  -9 345.384 107.686  16
  10  11   9 429.541 187.308  18
  10  11   9 338.190 89.4267  10
 -10 -11   9 406.500 64.1307   7
  11 -10  -9 360.706 48.9523   6
 -10 -11   7 1021.46 97.9153   7
  10  11   7 986.116 206.559  12
  10  11   7 1214.74 225.742  13
  10  11   7 1069.35 123.416  10
  10  11   5 290.061 141.071  12
  10  11   5 408.439 91.1302  10
 -11  10  -5 626.828 139.087  16
  10  11   5 715.324 191.292  17
 -11  10  -5 336.649 107.709   2
 -10 -11   5 271.782 106.268   1
  10  11   5 449.774 155.712  13
 -11  10  -5 230.748 59.2510   6
 -11  10  -3 6400.15 224.519  16
 -10 -11   3 5229.68 423.575  14
  10  11   3 4499.33 389.111  15
  10  11   3 5391.55 312.874  13
  10  11   3 5132.68 323.018  12
  10  11   3 5506.55 291.136  17
 -10 -11   3 6299.68 270.853  19
  10  11   1 3835.10 207.367  17
  10  11   1 4302.51 320.317  15
 -10 -11   1 4246.82 305.872  14
  10  11  -1 3552.12 190.572  17
  10  11  -1 3873.03 271.762  15
 -10 -11  -1 3502.78 272.262  14
  10  11  -3 4729.86 217.949  17
  10  11  -3 5680.09 148.552   5
  10  11  -3 4084.55 300.804  15
  11 -10   3 4421.68 272.443  13
 -10 -11  -3 7483.29 300.678   4
  10  11  -3 8973.14 354.141   2
  10  11  -5 283.675 103.696   2
  10  11  -5 664.972 135.640  17
  10  11  -5 393.818 149.508  15
  11 -10   5 415.167 154.357  13
 -10 -11  -5 278.404 169.998  11
 -11  10   5 286.506 144.787  12
  10  11  -5 202.633 57.4745   6
 -10 -11  -7 564.091 205.129  11
 -11  10   7 893.041 116.994  10
  10  11  -7 482.582 133.675   2
 -10 -11  -7 533.462 130.359   3
 -10 -11  -9 375.584 53.0326   6
  11 -10   9 298.684 57.2509   7
 -11  10   9 303.305 83.7986  10
  10  11  -9 293.873 55.8876   5
 -11   9 -10 73.1741 68.7934  16
   9  11   8 46.7059 182.356  18
 -11   9  -8 100.286 117.782  16
  -9 -11   8 104.075 68.1849   7
   9  11   8 107.225 91.7557  10
  11  -9  -8 150.797 50.4809   6
 -11   9  -8 127.412 53.9164   6
 -11   9  -6 20448.9 332.410   6
  11  -9  -6 25107.1 626.525   3
 -11   9  -6 26561.2 673.589   2
   9  11   6 17146.4 601.976  18
 -11   9  -6 20015.5 498.916  16
   9  11   6 17381.6 591.610  17
  11  -9  -6 20620.6 331.327   6
   9  11   6 20380.2 761.646  13
   9  11   6 17952.8 682.830  12
   9  11   6 19743.8 419.255  10
  -9 -11   4 371.593 158.055  19
   9  11   4 373.478 143.718  17
 -11   9  -4 605.548 119.683  16
  -9 -11   4 3602.52 231.600   1
 -11   9  -4 3350.23 212.615   2
  11  -9  -4 3039.63 193.540   4
   9  11   4 637.560 221.692  15
   9  11   4 758.659 157.306  13
   9  11   4 675.987 151.999  12
 -11   9  -2 19356.7 342.323  16
  -9 -11   2 16600.7 644.680  14
   9  11   2 17257.7 660.541  15
   9  11   2 18002.0 489.231  13
   9  11   2 18199.4 438.664  17
  11  -9  -2 18520.8 389.431   4
  -9 -11   0 1851.42 155.441  11
   9  11   0 2432.10 162.418  17
  11  -9   2 17146.3 477.702  13
  -9 -11  -2 16483.4 604.305  14
   9  11  -2 18408.0 384.047  17
   9  11  -4 2120.22 100.131   6
   9  11  -4 376.854 116.547  17
   9  11  -4 647.118 148.505  15
  11  -9   4 794.747 157.949  13
 -11   9   4 915.404 161.249  12
  11  -9   4 3371.67 201.069   1
   9  11  -4 3617.15 239.057   2
  -9 -11  -4 3214.48 222.940   4
   9  11  -6 22479.0 359.439   6
  -9 -11  -6 26746.0 700.996   3
   9  11  -6 30531.5 747.529   2
  -9 -11  -6 22564.2 382.778   6
  11  -9   6 21178.7 359.144   7
  11  -9   6 19112.3 715.930  13
  -9 -11  -6 18612.2 816.555  11
 -11   9   6 18704.3 683.881  12
 -11   9   6 20554.0 418.262  10
   9  11  -6 18330.5 454.124  17
 -11   9   8 95.1100 82.9023  10
  -9 -11  -8 102.734 59.4695   6
   9  11  -8 121.854 60.3603   6
   9  11 -10 55.9521 36.9375   5
 -11   9  10 2.35730 113.768  19
  -8 -11   9 2481.52 129.137   7
  11  -8  -9 2325.14 93.5692   6
   8  11   9 2331.07 152.387  10
 -11   8  -9 2535.49 112.370   6
 -11   8  -9 2086.64 169.956  16
 -11   8  -7 3047.69 127.500   6
   8  11   7 2197.77 275.108  18
 -11   8  -7 2315.37 203.306  16
  -8 -11   7 2626.68 147.763   7
  11  -8  -7 2869.01 120.991   6
   8  11   7 2278.83 279.601  13
   8  11   7 2296.13 280.909  12
   8  11   7 2410.09 170.019  10
 -11   8  -5 14957.4 255.180   6
  11  -8  -5 17902.2 469.541   3
 -11   8  -5 20345.3 527.213   2
  -8 -11   5 20899.5 595.140   1
   8  11   5 11494.3 457.372  18
   8  11   5 10762.3 430.131  17
 -11   8  -5 12628.3 377.503  16
  11  -8  -5 14242.9 251.956   6
   8  11   5 11919.6 522.881  13
   8  11   5 12960.3 319.762  10
   8  11   5 11849.7 519.021  12
 -11   8  -3 29728.4 481.157  16
   8  11   3 22704.1 787.093  15
 -11   8  -3 25565.8 532.404   2
  11  -8  -3 26378.9 505.115   4
   8  11   3 25959.3 558.523  17
  -8 -11   3 32997.5 584.891  19
   8  11   3 22598.2 655.917  12
  11  -8  -1 66116.6 751.650   4
   8  11   1 63717.2 863.909  13
   8  11  -1 73093.8 830.826  17
  -8 -11  -1 65656.1 869.185   4
   8  11  -3 25472.9 345.173  16
  11  -8   3 28024.0 515.905   1
  -8 -11  -3 26767.5 591.354   4
   8  11  -3 29577.7 642.813   2
   8  11  -3 28972.7 492.582  17
 -11   8   3 24040.9 604.420  12
   8  11  -3 23886.6 328.424   5
   8  11  -5 14017.8 261.088   6
   8  11  -5 9717.91 322.753  17
 -11   8   5 10274.3 457.867  12
  11  -8   5 11122.2 519.893  13
   8  11  -5 19608.8 561.170   2
  -8 -11  -5 18470.0 558.319   4
  -8 -11  -7 3901.71 291.342   3
   8  11  -7 3953.04 288.938   2
  -8 -11  -7 2220.21 325.253  11
 -11   8   7 2444.58 158.860  10
  11  -8   7 2287.83 291.209  13
  11  -8   7 2409.64 127.802   7
  -8 -11  -7 2805.16 144.126   6
   8  11  -7 2803.81 131.889   6
 -11   8   9 2032.82 135.933  10
  11  -8   9 2132.67 106.629   7
  -8 -11  -9 2411.06 111.253   6
 -11   7 -10 173.286 84.2652  16
  -7 -11  10 302.905 59.9255   7
   7  11  10 204.461 81.7723  10
   7  11   8 308.691 187.137  18
 -11   7  -8 243.503 130.397  16
   7  11   8 305.342 101.741  10
  11  -7  -8 276.353 55.3577   6
 -11   7  -8 247.520 56.4719   6
 -11   7  -6 13615.3 253.901   6
 -11   7  -6 18115.3 537.729   2
  11  -7  -6 17346.4 497.024   3
   7  11   6 12181.8 461.601  17
 -11   7  -6 12529.2 404.024  16
   7  11   6 11877.0 477.217  18
  11  -7  -6 13914.6 258.319   6
   7  11   6 13103.1 586.561  13
   7  11   6 14094.9 354.798  10
   7  11   6 12723.6 575.020  12
   7  11   4 563.885 148.004  17
   7  11   4 596.675 137.502  13
   7  11   4 559.677 147.676  12
   7  11   2 1762.46 165.811  17
   7  11   2 1497.74 185.555  12
   7  11   2 1362.77 136.072  13
  11  -7   0 35008.1 576.692  15
  -7 -11   0 37532.2 776.372  14
   7  11   0 37130.0 763.389  15
   7  11  -2 2058.45 143.177  17
   7  11  -2 1860.54 192.889  15
 -11   7   2 1838.89 161.387  12
  -7 -11  -2 4991.08 236.575   4
  11  -7   2 5289.12 183.795   1
   7  11  -2 5703.52 262.573   2
   7  11  -4 986.862 74.3736   6
   7  11  -4 497.925 69.5373  16
   7  11  -4 466.589 105.155  17
   7  11  -4 556.267 134.899  15
  11  -7   4 584.736 152.006  13
   7  11  -4 1485.16 164.658   2
  -7 -11  -4 1378.76 162.538   4
 -11   7   6 13532.3 321.307  10
  11  -7   6 12910.7 272.950   7
  11  -7   6 12626.2 598.599  13
  -7 -11  -8 263.477 69.8208   6
   7  11  -8 120.908 58.0972   6
 -11   7   8 250.248 87.6896  10
  -7 -11 -10 340.487 50.0256   6
   7  11 -10 345.068 53.2418   5
  -6 -11   9 256.979 79.8392   7
  11  -6  -9 200.760 45.9092   6
 -11   6  -9 213.141 51.8692   6
 -11   6  -9 138.513 121.496  16
 -11   6  -7 1114.19 83.9333   6
   6  11   7 852.455 214.417  18
 -11   6  -7 922.292 168.806  16
  11  -6  -7 1030.00 79.2645   6
  -6 -11   7 1080.36 117.535   7
   6  11   7 975.838 206.985  13
   6  11   7 1119.82 137.516  10
   6  11   7 923.370 211.820  12
 -11   6  -5 485.068 56.0209   6
 -11   6  -5 776.732 120.067   2
  11  -6  -5 716.169 110.913   3
  -6 -11   5 705.857 147.622   1
   6  11   5 501.928 169.171  18
   6  11   5 554.921 150.640  17
 -11   6  -5 501.500 161.106  11
   6  11   5 475.195 95.4598  10
   6  11   5 641.546 160.661  12
   6  11   5 522.592 148.615  13
  11  -6  -5 520.000 61.2070   6
   6  11   3 4889.17 240.011  17
 -11   6  -3 9834.46 275.019   2
  11  -6  -3 9345.29 264.361   4
   6  11   3 5258.02 263.724  13
 -11   6  -3 5372.36 328.469  11
   6  11   3 4575.30 345.365  15
   6  11   1 8729.94 400.907  15
  11  -6  -1 7739.82 267.139  15
  -6 -11   1 8227.81 383.581  14
  11  -6  -1 8860.96 195.954   4
   6  11   1 8670.16 250.480  13
  -6 -11  -1 10564.1 393.407  14
   6  11  -1 10595.4 375.733  15
  11  -6   1 11304.1 328.101  15
   6  11  -3 6038.06 214.735  17
   6  11  -3 6387.95 166.247  16
 -11   6   3 6378.73 273.202  12
   6  11  -3 6185.59 299.965  15
   6  11  -5 340.953 71.7989  16
   6  11  -5 365.239 104.178  17
  -6 -11  -5 444.768 128.096   4
   6  11  -5 699.741 132.789   2
  11  -6   5 257.875 141.606  13
   6  11  -5 474.120 65.3792   6
  -6 -11  -7 932.653 239.792  11
 -11   6   7 983.284 116.356  10
  -6 -11  -7 1066.32 111.976   6
  11  -6   7 924.113 90.9534   7
  -6 -11  -7 1345.11 201.015   3
  11  -6   7 928.232 227.261  13
   6  11  -7 1186.33 99.4906   6
  11  -6   9 151.827 56.7140   7
   6  11  -9 238.266 65.3364   6
  -6 -11  -9 186.072 65.7357   6
 -11   6   9 119.760 76.6730  10
 -11   5 -10 1181.54 126.758  16
   5  11  10 1466.56 122.138  10
   5  11   8 2075.59 240.733  18
 -11   5  -8 2422.71 210.520  16
  -5 -11   8 3474.69 188.490   7
   5  11   8 3145.29 190.954  10
 -11   5  -8 3170.86 126.438   6
 -11   5  -6 2489.28 104.888   6
  -5 -11   6 3505.76 297.297   1
  11  -5  -6 3065.13 210.262   3
 -11   5  -6 3004.24 221.493   2
   5  11   6 2681.03 260.745  18
  11  -5  -6 2649.99 109.652   6
   5  11   6 2339.40 256.437  13
   5  11   6 2382.83 270.602  12
   5  11   6 2775.01 175.360  10
 -11   5  -6 2693.53 287.796  11
  -5 -11   4 2282.58 208.464   1
   5  11   4 2869.82 253.969  12
 -11   5  -4 2643.90 252.915  11
  -5 -11   2 17778.9 606.876  14
   5  11   2 20106.9 421.203  17
   5  11   2 18438.7 407.242  13
   5  11   2 18125.7 554.262  12
 -11   5  -2 23857.7 384.428   2
  11  -5  -2 23862.4 361.886   4
   5  11   0 1620.25 83.2135  13
 -11   5   0 1588.65 108.350  14
  11  -5   0 1514.93 128.221  15
   5  11   0 1817.95 179.516  15
  -5 -11   0 1674.77 171.111  14
  -5 -11  -2 27368.5 571.463   4
   5  11  -2 21725.3 524.100  15
 -11   5   2 20727.6 510.257  14
 -11   5   2 19496.9 424.958  12
  11  -5   2 28800.7 396.809   1
   5  11  -2 30686.9 606.119   2
  11  -5   4 2533.52 244.819  13
   5  11  -4 1988.90 97.0774   6
   5  11  -4 2325.55 188.270   2
  -5 -11  -4 2238.42 210.942   4
   5  11  -6 2756.80 146.983  16
  11  -5   6 2776.34 308.911  13
   5  11  -6 3012.88 132.987   6
 -11   5   8 2922.73 166.024  10
   5  11  -8 3486.62 149.339   6
  -5 -11  -8 3322.83 167.339   6
   5  11 -10 2264.46 103.273   5
  -5 -11 -10 2089.96 101.410   6
  -4 -11   9 1421.27 136.152   7
 -11   4  -9 1277.49 82.5982   6
  11  -4  -9 1265.87 75.0571   6
 -11   4  -7 1205.66 83.5104   6
   4  11   7 303.654 185.367  18
  11  -4  -7 1064.56 79.2053   6
  -4 -11   7 1016.85 119.968   7
   4  11   7 772.622 193.609  13
   4  11   7 903.661 135.661  10
   4  11   7 638.107 186.268  12
 -11   4  -7 413.957 154.221  11
   4  11   5 10029.3 379.424  18
   4  11   5 10019.2 370.165  17
   4  11   5 9523.70 455.819  12
   4  11   5 10699.3 290.858  10
 -11   4  -5 9841.63 486.018  11
   4  11   5 9894.08 434.626  13
  11  -4  -5 11784.7 353.596   3
 -11   4  -5 12008.0 370.626   2
   4  11   3 33322.4 570.366  17
 -11   4  -3 32524.3 500.566   2
  11  -4  -3 32191.7 477.760   3
   4  11   3 31294.4 596.192  13
   4  11   1 13016.2 451.133  15
  -4 -11   1 12817.7 450.551  14
  11  -4  -1 13173.0 192.004   4
   4  11   1 12914.8 244.809  13
  -4 -11  -1 14756.7 422.213  14
   4  11  -1 15308.1 403.921  15
  11  -4   1 14752.2 405.227  15
 -11   4   1 15532.1 377.298  14
   4  11  -3 35524.9 664.801  15
   4  11  -3 37142.4 450.831  16
   4  11  -5 11870.0 241.669   6
   4  11  -5 10692.6 265.935  16
  11  -4   5 10082.6 513.258  13
  -4 -11  -5 12753.1 505.155   4
   4  11  -7 1069.84 97.3120   6
   4  11  -7 302.335 91.7190  16
  11  -4   7 667.529 213.421  13
  -4 -11  -7 851.440 110.274   6
  11  -4   7 709.285 82.9209   7
  -4 -11  -7 1872.89 236.208   3
   4  11  -7 2192.76 244.582   2
   4  11  -9 1273.82 98.4629   6
  11  -4   9 1046.76 88.0917   7
  -4 -11  -9 1204.91 108.010   6
  -3 -11  10 1528.99 119.563   7
 -11   3 -10 1126.40 132.814  16
   3  11  10 1332.06 124.666  10
  -3 -11   8 522.568 105.517   7
  11  -3  -8 474.311 163.017  15
   3  11   8 585.057 172.668  13
   3  11   8 661.750 204.132  12
   3  11   8 610.648 122.850  10
 -11   3  -6 11484.5 218.589   6
  -3 -11   6 14812.8 568.043   1
  11  -3  -6 12871.6 398.760   3
 -11   3  -6 14856.9 468.748   2
   3  11   6 10220.9 418.278  18
  11  -3  -6 11650.6 220.678   6
   3  11   6 11392.4 505.833  13
 -11   3  -6 10581.8 545.422  11
   3  11   6 12506.4 338.415  10
   3  11   4 91.9195 120.748  18
   3  11   4 117.501 121.186  17
 -11   3  -4 93.0831 115.906  11
   3  11   4 80.9376 108.918  12
   3  11   4 14.4869 84.1989  13
  -3 -11   4 398.907 116.050   1
  11  -3  -4 217.718 65.4831   3
   3  11   2 100620. 1392.99  15
 -11   3  -2 99209.9 1346.66  11
   3  11   2 95729.5 1359.88  12
   3  11   2 103173. 1017.28  13
  11  -3  -2 91545.0 842.159   3
 -11   3  -2 86199.6 844.178   2
 -11   3   0 19335.1 411.649  14
  -3 -11   0 19589.8 465.761  14
  11  -3   0 18923.4 432.562  15
   3  11   0 20657.6 492.269  15
 -11   3   2 86458.4 1235.42  14
   3  11  -2 82816.2 1005.02  15
  11  -3   2 84693.0 1095.06  15
 -11   3   2 81273.5 863.270  12
  -3 -11  -2 81942.7 1154.90   4
   3  11  -4 67.3080 47.9391   6
   3  11  -4 79.5499 72.1051  16
  11  -3   4 107.705 129.475  13
  -3 -11  -4 153.545 112.055   4
   3  11  -4 171.863 98.6997   2
   3  11  -6 10911.2 290.413  16
 -11   3   6 11016.4 251.139   7
  11  -3   6 10035.2 559.272  13
   3  11  -6 12273.1 260.140   6
  -3 -11  -6 13098.7 554.460   4
   3  11  -8 306.152 129.979   2
  -3 -11  -8 189.764 143.582   3
  -3 -11  -8 169.220 181.400  11
  11  -3   8 579.884 215.981  13
  -3 -11 -10 1479.15 100.799   6
   2  11  11-85.6946 109.357  10
  -2 -11  11 11.2453 81.7361   7
 -11   2  -9 517.698 143.025  16
  -2 -11   9 586.952 107.603   7
   2  11   9 497.307 118.408  10
 -11   2  -9 460.045 59.9289   6
  11  -2  -9 478.049 56.3101   6
 -11   2  -7 1218.78 84.5656   6
 -11   2  -7 1565.39 183.383   2
   2  11   7 1179.62 199.978  18
  11  -2  -7 1246.66 83.5660   6
  -2 -11   7 1209.21 131.757   7
   2  11   7 1203.07 204.363  13
   2  11   7 1419.42 149.201  10
 -11   2  -7 1129.69 221.398  11
   2  11   5 13123.5 419.850  18
   2  11   5 13129.8 411.687  17
   2  11   5 12943.9 472.611  13
  -2 -11   5 20085.5 619.960   1
  11  -2  -5 17826.1 421.781   3
 -11   2  -5 13106.1 577.340  11
   2  11   5 15497.9 348.834  10
  11  -2  -3 17668.2 324.388   3
 -11   2  -3 18786.3 350.874   2
   2  11   3 17592.1 410.124  13
   2  11   3 19537.1 419.190  17
  11  -2  -1 12739.0 355.488  15
  -2 -11   1 14470.4 439.967  14
   2  11   1 13728.9 414.788  15
 -11   2  -1 13321.7 426.345  11
   2  11   1 13265.9 438.385  12
 -11   2  -1 14100.6 373.564  14
  -2 -11  -1 14452.4 345.641  14
 -11   2   1 13934.1 400.627  14
  11  -2   1 14066.2 422.270  15
  11  -2   3 17547.2 473.605  15
   2  11  -3 16667.1 258.945   6
   2  11  -5 13474.2 315.845  16
   2  11  -5 15773.7 278.453   6
  11  -2   5 12068.5 568.721  13
  -2 -11  -5 17183.2 591.482   4
   2  11  -7 1247.36 129.253  16
   2  11  -7 1233.79 100.694   6
 -11   2   7 1152.41 103.151   7
  11  -2   7 1156.20 97.1878   7
  -2 -11  -7 1129.70 120.843   6
  11  -2   7 1096.28 249.023  13
  -2 -11  -7 1270.38 212.295   3
   2  11  -7 1357.28 206.693   2
   2  11  -9 465.591 74.8291   6
  -2 -11  -9 578.712 95.3117   6
  11  -2   9 448.661 69.2873   7
   2  11  -9 441.543 82.6080  16
  -1 -11  10 512.783 97.1948   7
 -11   1 -10 213.288 113.552  16
   1  11  10 409.557 99.0649  10
  11  -1  -8 804.697 182.531  15
   1  11   8 902.279 202.413  13
  -1 -11   8 971.921 129.425   7
   1  11   8 904.011 213.971  12
   1  11   8 1183.77 144.724  10
 -11   1  -8 839.400 190.129  11
  -1 -11   6 26226.8 763.102   1
  11  -1  -6 23522.2 539.578   3
   1  11   6 16045.4 490.993  18
 -11   1  -6 18493.3 286.939   6
  11  -1  -6 18593.2 282.316   6
   1  11   6 15922.4 576.418  13
   1  11   6 19862.5 429.397  10
 -11   1  -6 16170.1 686.828  11
   1  11   4 256.362 121.366  18
   1  11   4 379.119 119.825  17
   1  11   4 432.995 133.488  12
 -11   1  -4 388.986 138.177  11
   1  11   4 509.767 111.878  13
 -11   1  -4 1428.31 116.310   3
  11  -1  -4 1269.54 105.863   3
  11  -1  -2 65854.0 962.324  15
 -11   1  -2 68896.1 1103.11  11
   1  11   2 72185.1 753.898  13
   1  11   2 73692.7 1139.20  12
  11  -1  -2 67995.6 626.965   3
 -11   1   0 49265.1 787.184  14
  11  -1   0 48565.0 767.262  15
  -1 -11   0 52031.3 714.789  14
   1  11   0 52965.9 771.342  15
  -1 -11  -2 67186.9 1050.48   4
 -11   1   2 64316.1 1091.02  14
   1  11  -2 62677.1 766.903  15
  11  -1   2 66038.2 1068.39  15
   1  11  -4 1043.78 77.0776   6
   1  11  -4 339.373 87.5691  16
  11  -1   4 487.028 157.996  13
   1  11  -4 1893.54 178.282   2
  -1 -11  -4 1482.55 183.836   4
  11  -1   6 15709.7 495.046  18
   1  11  -6 16318.9 378.089  16
 -11   1   6 16988.4 312.911   7
  11  -1   6 15398.7 712.599  13
  11  -1   8 746.561 234.790  13
 -11   1   8 891.105 94.9427   7
   1  11  -8 973.187 183.449   2
  -1 -11  -8 809.500 189.040   3
  -1 -11 -10 566.034 81.8479   6
   0 -11  11 225.341 108.583   7
   0  11  11 150.822 116.190  10
   0 -11   9 183.269 96.8552   7
   0  11   9 262.098 111.175  10
  11   0  -9 148.012 44.1098   6
 -11   0  -9 172.023 47.3945   6
  11   0  -7 370.966 152.830  15
   0  11   7 723.105 177.669  13
  11   0  -7 1639.43 89.0738   6
 -11   0  -7 1695.78 95.4349   6
 -11   0  -7 781.074 204.076  11
   0  11   7 1100.37 140.824  10
   0  11   5 9034.21 337.218  18
   0  11   5 9598.29 392.543  13
   0 -11   5 16166.7 553.686   1
 -11   0  -5 14677.8 395.392   3
 -11   0  -5 9266.75 480.130  11
   0  11   5 11211.2 298.247  10
  11   0  -3 44445.0 513.676   3
 -11   0  -3 44520.8 525.243   3
   0 -11   1 60323.3 877.818  14
   0  11   1 57260.1 865.173  15
  11   0  -1 59407.2 872.739  15
 -11   0  -1 59992.8 926.683  11
 -11   0  -1 56296.6 870.254  14
   0  11   1 57564.0 975.792  12
 -11   0   1 59940.3 960.778  14
   0  11  -1 61170.1 747.308  15
  11   0   3 27779.2 707.866  15
   0  11  -3 28889.6 437.229  16
   0  11  -5 9824.40 283.709  16
   0  11  -5 12443.5 243.904   6
  11   0   5 9064.02 503.135  13
   0  11  -5 17115.0 540.057   2
   0 -11  -5 14191.2 527.756   4
   0 -11  -7 3312.41 307.070   3
   0  11  -7 4223.25 323.689   2
  11   0   7 406.566 183.000  18
   0  11  -7 659.825 123.893  16
  11   0   7 1377.70 102.574   7
 -11   0   7 1440.49 109.573   7
   0 -11  -7 1655.66 134.857   6
   0  11  -7 2185.49 126.410   6
  11   0   7 817.065 232.505  13
   0 -11  -9 182.394 81.4555   6
   0  11  -9 162.519 63.5161   6
   0  11  -9 160.870 85.5903  16
   1 -11  10 1629.45 127.254   7
  -1  11  10 1306.67 125.652  10
  11   1  -8 937.982 190.382  15
 -11  -1  -8 1120.33 225.816  11
  -1  11   8 1816.17 166.192  10
  -1  11   8 1500.52 263.550  12
  -1  11   8 1444.21 230.781  13
   1 -11   8 2035.32 158.810   7
   1 -11   6 12055.8 509.788   1
 -11  -1  -6 11500.6 387.834   3
  -1  11   6 6317.27 311.436  18
 -11  -1  -6 8341.31 186.003   6
  11   1  -6 8024.33 175.892   6
  11   1  -6 5583.38 359.743  15
  -1  11   6 6750.57 382.740  13
  -1  11   6 8130.81 278.726  10
 -11  -1  -6 6254.61 437.784  11
  -1  11   4 71345.1 887.556  18
  -1  11   4 65362.7 889.845  17
  11   1  -4 54906.0 1019.79  15
  -1  11   4 61782.3 1115.20  12
 -11  -1  -4 56970.0 1176.79  11
  -1  11   4 59355.4 927.013  13
 -11  -1  -4 66696.2 824.873   3
  11   1  -4 67839.4 806.466   3
  11   1  -2 13874.2 411.441  15
 -11  -1  -2 14050.5 457.673  11
  -1  11   2 14542.6 484.115  12
  -1  11   2 15180.8 291.482  13
 -11  -1  -2 13610.8 212.317   3
  11   1  -2 14510.7 223.594   2
   1 -11   0 98633.3 931.659  14
 -11  -1   0 99094.2 1187.78  11
 -11  -1   0 96135.8 1261.13  14
  11   1   0 100573. 1243.13  15
  -1  11   0 95761.1 1080.18  15
 -11  -1   2 15666.5 532.168  14
  11   1   2 14886.7 525.485  15
   1 -11  -2 16067.7 479.031   4
  -1  11  -4 69618.7 793.700  16
  -1  11  -4 75832.9 1107.24   2
   1 -11  -4 68960.3 1128.92   4
  11   1   4 56266.4 1189.68  13
  -1  11  -4 62237.1 652.852   6
  11   1   6 5114.56 319.402  18
  -1  11  -6 5873.74 249.286  16
  -1  11  -6 7902.02 210.815   6
 -11  -1   6 6524.23 189.530   7
  -1  11  -6 11376.0 473.400   2
   1 -11  -6 9952.33 471.494   4
  11   1   6 5958.22 457.026  13
 -11  -1   8 1501.54 109.493   7
  11   1   8 1285.35 288.309  13
   1 -11  -8 2457.72 273.203   3
  -1  11  -8 2870.53 272.520   2
  -1  11 -10 1083.52 90.7129  16
   1 -11 -10 1192.29 97.7629   6
   2 -11  11 123.731 86.6654   7
  -2  11  11 180.522 115.399  10
   2 -11   9 87.3959 84.6429   7
  -2  11   9 91.2593 102.100  10
 -11  -2  -9 20.8499 41.3861   6
  11   2  -9 29.3493 39.3089   6
  -2  11   7 6868.32 273.959  10
 -11  -2  -7 4767.22 415.185  11
 -11  -2  -7 5840.81 168.027   6
   2 -11   7 6188.71 239.937   7
  11   2  -7 4376.95 339.196  15
  11   2  -7 5749.48 156.695   6
  -2  11   7 5719.83 383.192  13
 -11  -2  -7 6797.02 325.490   3
  11   2  -7 7387.13 354.171   2
  -2  11   5 1103.65 150.527  18
 -11  -2  -5 1110.49 206.490  11
  -2  11   5 1503.19 132.005  10
  11   2  -5 956.430 167.157  15
   2 -11   5 2018.14 210.385   1
 -11  -2  -5 1930.97 149.328   3
  -2  11   5 1096.42 160.614  13
 -11  -2  -3 40739.2 555.800   3
  11   2  -3 42719.2 575.766   2
  -2  11   3 42129.8 662.200  13
   2 -11   1 19647.1 402.336  14
  11   2  -1 18784.3 483.425  15
 -11  -2  -1 18703.5 485.654  11
  -2  11   1 19239.6 535.439  12
 -11  -2   1 19275.9 543.280  14
  11   2   1 17381.5 488.926  15
  11   2   3 35666.0 887.380  15
  -2  11  -3 31174.1 393.524   6
  -2  11  -5 1334.17 138.009  16
  -2  11  -5 1865.22 102.624   6
  11   2   5 1495.31 247.118  13
  -2  11  -5 2590.48 230.305   2
   2 -11  -5 2203.10 217.401   4
   2 -11  -7 7118.01 419.277   3
  11   2   7 6188.96 367.924  18
  -2  11  -7 6717.60 271.226  16
  -2  11  -7 6832.45 207.417   6
  11   2   7 5392.65 470.152  13
  11   2   7 6024.47 191.875   7
 -11  -2   7 6365.39 200.539   7
   2 -11  -7 6342.24 228.229   6
  -2  11  -9 137.593 88.0023  16
  -2  11  -9 78.7376 62.4348   6
   2 -11  -9 83.1149 72.3932   6
 -11  -2   9 104.506 59.5537   7
  11   2   9 75.3856 150.023  18
  -3  11  10 1899.25 142.817  10
   3 -11  10 2131.59 131.146   7
  11   3  -8 708.075 171.123  15
   3 -11   8 766.514 111.684   7
 -11  -3  -8 665.962 199.850  11
  -3  11   8 801.300 135.723  10
  -3  11   8 904.638 228.795  12
 -11  -3  -6 5670.28 423.757  11
  -3  11   6 6978.93 263.586  10
 -11  -3  -6 6721.38 169.727   6
  11   3  -6 5563.19 350.341  15
  11   3  -6 6394.73 156.480   6
  -3  11   6 6164.95 366.816  13
   3 -11   6 8180.09 417.475   1
 -11  -3  -6 7907.11 328.556   3
  11   3  -6 8880.58 358.556   2
 -11  -3  -4 3992.69 188.030   3
   3 -11   4 4082.42 263.531   1
  11   3  -4 4420.42 200.618   2
  -3  11   4 4366.83 211.241  18
  -3  11   4 3998.21 233.791  13
  11   3  -4 3537.14 248.062  15
 -11  -3  -4 3714.31 299.695  11
  -3  11   4 4201.34 293.383  12
  11   3  -2 36438.9 747.008  15
 -11  -3  -2 36442.0 792.891  11
 -11  -3  -2 35862.7 812.596  14
  -3  11   2 38150.7 836.409  12
 -11  -3  -2 53363.1 536.876   3
  11   3  -2 49664.6 513.332   2
 -11  -3   0 10284.2 325.729  11
  11   3   0 10372.2 366.457  15
 -11  -3   0 10324.0 387.445  14
  11   3   2 32803.1 466.061  12
 -11  -3   2 35051.1 843.882  14
  11   3   2 31433.5 822.081  15
   3 -11  -2 48123.2 799.247   4
  -3  11  -2 56120.0 845.628   2
  -3  11  -4 3061.25 117.151   6
  -3  11  -4 3538.53 176.228  16
  11   3   4 2587.48 281.461  15
  11   3   4 2864.92 281.780  13
  -3  11  -4 3486.68 229.944   2
   3 -11  -4 3315.69 243.305   4
  -3  11  -6 6866.00 271.134  16
  -3  11  -6 7119.51 200.080   6
 -11  -3   6 6325.41 186.294   7
  -3  11  -6 9253.28 442.004   2
   3 -11  -6 8036.67 416.780   4
  11   3   6 5566.66 450.814  13
 -11  -3   8 764.106 87.0290   7
  11   3   8 753.478 247.095  13
  -3  11  -8 716.962 160.393   2
   3 -11  -8 829.665 182.507   3
  -3  11 -10 1476.92 108.777  16
   3 -11 -10 2110.48 112.524   6
   4 -11   9 3117.61 168.667   7
 -11  -4  -9 2793.12 107.357   6
  11   4  -9 2830.88 107.835   6
 -11  -4  -7 5323.48 160.096   6
   4 -11   7 5517.91 218.779   7
  11   4  -7 4053.07 321.633  15
  -4  11   7 5367.77 410.393  12
  -4  11   7 6294.48 261.065  10
 -11  -4  -7 4727.28 415.798  11
  11   4  -7 5241.16 149.571   6
 -11  -4  -7 5736.27 297.335   3
  11   4  -7 6355.51 321.262   2
 -11  -4  -5 4279.03 348.634  11
  -4  11   5 4935.64 201.959  10
  -4  11   5 4647.28 326.607  12
  -4  11   5 4100.04 277.076  13
   4 -11   5 6412.96 348.341   1
 -11  -4  -5 6119.47 268.026   3
  11   4  -5 5933.41 257.917   2
  11   4  -5 3604.04 283.338  15
  11   4  -3 513.742 72.9065   2
 -11  -4  -3 567.166 75.1158   3
  11   4  -1 7622.67 322.728  15
 -11  -4  -1 7832.77 315.199  11
 -11  -4  -1 7778.89 364.872  14
  11   4   1 6586.47 315.496  15
 -11  -4   1 7469.24 360.612  14
  -4  11  -3 2671.79 144.131  16
  -4  11  -3 1275.81 79.2601   6
  -4  11  -5 5748.79 240.543  16
  -4  11  -5 8725.10 390.392   2
   4 -11  -5 7376.69 367.809   4
  11   4   5 4757.24 382.527  13
  -4  11  -5 6221.76 176.994   6
  11   4   7 4701.00 352.498  18
  -4  11  -7 5879.83 266.054  16
   4 -11  -7 5420.77 352.742   3
   4 -11  -7 4979.16 198.652   6
 -11  -4   7 4790.37 174.194   7
  11   4   7 4670.19 449.089  13
  -4  11  -7 5323.76 188.054   6
 -11  -4   9 2854.31 128.855   7
   4 -11  -9 3097.15 148.545   6
  -4  11  -9 2565.77 170.679  16
  -4  11  -9 3381.77 145.228   6
  11   4   9 2264.26 257.086  18
  -5  11  10 1066.66 116.966  10
   5 -11  10 1210.31 97.6779   7
  -5  11   8 154.727 108.441  10
 -11  -5  -8 34.0316 47.1021   6
   5 -11   8 62.1642 74.7047   7
 -11  -5  -6 2471.47 112.324   6
  11   5  -6 2166.67 248.695  15
  -5  11   6 2922.95 177.246  10
 -11  -5  -6 2177.11 293.415  11
  -5  11   6 2302.44 271.528  12
   5 -11   6 3081.91 263.992   1
 -11  -5  -6 3008.35 220.217   3
  11   5  -6 3187.64 219.432   2
  11   5  -6 2468.81 101.322   6
  11   5  -4 12805.1 481.082  15
   5 -11   4 15058.2 477.360   1
 -11  -5  -4 12390.5 556.306  11
  -5  11   4 15080.3 550.173  12
 -11  -5  -2 7180.14 342.525  11
  -5  11   2 7034.17 369.944  12
  11   5  -2 10829.3 245.848   2
 -11  -5  -2 11593.9 246.190   4
 -11  -5   0 30405.4 691.983  14
  11   5   0 30136.7 669.612  15
 -11  -5   0 30356.8 568.722  11
   5 -11  -2 10321.6 337.041   4
  11   5   2 5092.07 350.029  15
  11   5   2 5714.55 211.557  12
 -11  -5   2 9979.54 223.281   1
  -5  11  -2 10330.1 358.438   2
  -5  11  -4 12261.4 234.791   6
  -5  11  -4 15573.4 352.115  16
  11   5   4 13852.2 365.307  17
  11   5   4 11519.2 588.266  15
  11   5   4 12032.0 533.276  13
  -5  11  -4 13536.4 438.397   2
   5 -11  -4 14670.8 473.909   4
  -5  11  -6 2365.98 124.438   6
  -5  11  -6 2674.25 195.609  16
   5 -11  -6 2800.48 256.213   4
  -5  11  -6 3305.25 271.792   2
  11   5   6 2011.06 300.335  13
 -11  -5   6 2107.46 117.812   7
 -11  -5   8 23.0303 58.9513   7
  -5  11  -8 106.950 110.571  16
  -5  11  -8 112.040 63.5762   6
   5 -11  -8 64.9480 69.3247   6
  11   5   8 159.024 200.533  18
  -5  11 -10 861.485 96.0101  16
   5 -11 -10 1605.55 91.4936   6
 -11  -5  10 545.968 164.299  19
  -5  11 -10 1879.77 97.7461   5
 -11  -6  -9 358.215 52.8622   6
   6 -11   9 303.344 82.8823   7
  11   6  -9 338.048 53.2432   6
 -11  -6  -7 1406.90 256.509  11
  -6  11   7 1924.03 160.753  10
  -6  11   7 1682.48 259.964  12
  11   6  -7 1150.11 204.926  15
 -11  -6  -7 1982.67 103.838   6
   6 -11   7 1786.81 134.099   7
  11   6  -5 22252.3 522.065   2
 -11  -6  -5 20214.1 511.294   3
   6 -11   5 20614.2 599.517   1
  -6  11   5 14791.2 598.338  12
 -11  -6  -5 12692.5 618.845  11
  -6  11   5 15969.2 366.730  10
  11   6  -5 12858.2 529.634  15
 -11  -6  -3 31921.2 827.729  11
  11   6  -3 32340.8 753.264  15
  11   6  -1 4831.14 281.260  15
 -11  -6  -1 5458.31 324.594  14
 -11  -6   1 4988.32 312.066  14
  11   6   1 4396.64 281.619  15
 -11  -6   1 5169.53 200.560  11
  -6  11  -3 29649.3 384.408   6
  11   6   3 32631.7 599.011  17
  -6  11  -3 34819.5 505.102  16
  11   6   3 27911.6 557.986  12
  11   6   3 26712.5 882.119  15
  11   6   3 29390.9 781.282  13
 -11  -6   3 32935.0 535.660   1
  -6  11  -3 34912.9 693.030   2
  -6  11  -5 16681.8 415.402  16
  -6  11  -5 18220.1 311.283   6
   6 -11  -7 2545.90 249.326   3
  -6  11  -7 3129.95 271.737   2
  11   6   7 1428.54 249.440  18
  -6  11  -7 1948.92 184.140  16
  -6  11  -7 2168.39 126.819   6
  11   6   7 1608.35 300.246  13
   6 -11  -7 2120.68 135.037   6
 -11  -6   7 1927.36 116.607   7
  -6  11  -9 198.399 100.417  16
   6 -11  -9 300.590 67.5903   6
  -6  11  -9 389.139 71.2113   6
 -11  -6   9 309.724 62.1352   7
  11   6   9 214.934 178.879  18
   7 -11  10 1877.76 100.031   7
  -7  11  10 1604.30 123.468  10
 -11  -7  -8 2921.91 120.759   6
  -7  11   8 3112.55 192.369  10
 -11  -7  -6 7258.59 189.524   6
  11   7  -6 5364.21 368.749  15
 -11  -7  -6 5737.86 443.696  11
  -7  11   6 7086.17 445.897  12
  -7  11   6 7192.25 262.173  10
  11   7  -6 7012.19 173.212   6
  11   7  -6 9312.33 373.511   2
   7 -11   6 8752.41 412.483   1
 -11  -7  -6 8448.50 355.769   3
  11   7  -4 15320.7 547.807  15
  -7  11   4 16570.2 580.937  12
 -11  -7  -4 14613.4 607.850  11
  -7  11   2 8820.53 414.547  12
 -11  -7  -2 8399.16 241.443   4
 -11  -7   0 4308.10 211.797  11
 -11  -7   0 5697.32 155.308   4
 -11  -7   2 6920.32 220.439   1
  -7  11  -2 10530.4 243.050  16
 -11  -7   2 12024.9 353.984  19
  11   7   2 9621.22 297.231  17
  11   7   2 7912.69 289.336  12
   7 -11  -2 7934.36 294.353   4
  -7  11  -4 19258.5 533.901   2
   7 -11  -4 18600.3 525.439   4
  11   7   4 17208.9 464.678  17
  -7  11  -4 19020.1 406.994  16
  11   7   4 14356.6 690.188  15
  11   7   4 16348.0 621.157  13
  -7  11  -4 15841.3 273.835   6
  -7  11  -6 7557.67 308.274  16
 -11  -7   6 7624.73 211.059   7
  11   7   6 7371.29 506.169  13
  -7  11  -6 8493.18 221.146   6
   7 -11  -8 2871.97 141.640   6
  -7  11  -8 2451.78 192.856  16
  -7  11  -8 3111.07 141.868   6
  11   7   8 2234.92 289.311  18
   7 -11 -10 1792.48 82.9724   6
  -7  11 -10 1110.34 101.759  16
  -7  11 -10 2204.56 97.0542   5
 -11  -7  10 793.186 151.342  19
  -8  11   9 1123.86 123.463  10
 -11  -8  -9 1208.11 73.7813   6
   8 -11   9 1184.97 96.7758   7
  11   8  -7 235.254 142.497  15
   8 -11   7 255.654 78.3460   7
  11   8  -7 285.819 125.573  17
 -11  -8  -7 136.198 164.540  11
  -8  11   7 249.806 160.776  12
  -8  11   7 307.658 106.207  10
  11   8  -5 575.979 171.385  15
 -11  -8  -5 2456.96 184.513   3
  11   8  -5 2797.68 201.854   2
   8 -11   5 2905.76 224.144   1
  11   8  -5 453.622 135.194  17
  -8  11   5 910.225 190.023  12
 -11  -8  -5 798.556 205.954  11
  -8  11   5 1155.15 118.471  10
  11   8  -3 7826.53 272.640  17
  11   8  -3 7366.48 367.173  15
  -8  11   3 7575.06 393.184  12
 -11  -8  -3 7161.47 397.503  11
 -11  -8  -1 14521.9 461.263  11
 -11  -8  -1 13055.2 287.710   4
  11   8   1 24429.9 437.963  17
   8 -11  -1 15808.9 386.465   4
   8 -11  -3 8481.40 318.830   4
  -8  11  -3 8882.09 361.125   2
 -11  -8   3 7847.62 268.694   1
  11   8   3 7466.94 316.772  17
 -11  -8   3 8266.42 335.071  19
  -8  11  -3 8200.54 249.511  16
 -11  -8   3 6537.60 440.910  14
  11   8   3 7331.13 495.268  15
  11   8   3 6929.42 378.605  13
  -8  11  -3 7281.11 169.688   5
  11   8   5 672.959 138.963  12
  11   8   5 505.547 167.018  17
  -8  11  -5 534.872 127.656  16
  -8  11  -5 2594.32 222.937   2
   8 -11  -5 2077.03 198.993   4
 -11  -8   5 994.355 83.4135   7
  11   8   5 672.962 195.481  13
  -8  11  -5 1402.79 93.7645   6
  11   8   7 410.197 219.240  18
  -8  11  -7 417.263 140.721  16
  -8  11  -7 161.191 113.089   2
   8 -11  -7 168.832 108.722   3
 -11  -8   7 248.298 68.0534   7
  11   8   7 266.244 174.982  13
   8 -11  -7 315.530 73.1258   6
  -8  11  -7 237.555 66.5303   6
 -11  -8   9 1311.79 88.9535   7
   8 -11  -9 1433.49 90.6270   6
  -8  11  -9 1367.19 136.322  16
  -8  11  -9 1597.84 99.0274   5
  11   8   9 1134.14 229.733  18
 -11  -8   9 959.697 196.636  19
   9 -11  10 398.559 53.0683   7
   9 -11   8 1401.70 106.936   7
 -11  -9  -8 1376.22 87.7722   6
  -9  11   8 1212.56 133.662  10
  11   9  -6 2443.50 111.781   6
 -11  -9  -6 2520.21 217.065   3
  11   9  -6 2639.46 216.844   2
 -11  -9  -6 3007.47 127.952   6
  11   9  -6 3949.51 233.777  17
  11   9  -6 3091.27 297.758  15
  -9  11   6 3454.34 325.536  12
 -11  -9  -6 2908.87 349.420  11
  -9  11   6 3369.40 186.353  10
  11   9  -4 36819.1 656.779  17
  11   9  -4 32282.5 844.704  15
 -11  -9  -4 47234.0 787.835   4
   9 -11   4 48121.8 835.365   1
  11   9  -4 48007.8 794.871   2
  -9  11   4 33957.7 883.270  12
 -11  -9  -4 32499.1 942.516  11
 -11  -9  -2 46066.6 1092.29  14
  11   9  -2 49594.0 984.455  15
  11   9   0 10111.9 284.834  17
 -11  -9   0 8928.75 309.253  11
  11   9   2 51250.6 1146.67  15
 -11  -9   2 48836.6 1147.76  14
 -11  -9   2 66216.0 793.122  19
  11   9   2 57087.4 803.128  17
  -9  11  -2 48952.8 516.787   5
  -9  11  -2 63381.7 680.300  16
 -11  -9   4 45171.6 757.614   1
  -9  11  -4 50849.3 899.423   2
   9 -11  -4 47346.8 839.361   4
 -11  -9   4 42301.4 788.656  19
  11   9   4 35220.7 741.251  17
  -9  11  -4 40419.6 640.670  16
  11   9   4 32336.1 1104.44  15
  11   9   4 37073.2 937.428  13
  -9  11  -4 40452.6 493.987   6
  -9  11  -6 2848.99 132.969   6
  11   9   6 4181.11 355.505  18
  -9  11  -6 4371.89 244.377  16
  -9  11  -6 2759.42 249.898   2
 -11  -9   6 2993.48 136.323   7
  11   9   6 3101.82 335.252  13
  11   9   6 3220.94 285.937  12
 -11  -9   8 1374.90 101.214   7
   9 -11  -8 1400.76 96.7829   6
  -9  11  -8 1211.01 153.359  16
  -9  11  -8 1510.61 104.197   6
  11   9   8 1219.00 247.050  18
   9 -11 -10 521.797 45.3991   6
  -9  11 -10 404.488 79.1051  16
  10 -11   9 1699.85 97.9394   7
 -10  11   9 1546.60 128.338  10
 -10  11   7 441.489 108.922  10
 -11 -10  -7 232.138 166.520  11
 -10  11   7 410.960 174.117  12
  10 -11   7 437.557 77.9012   7
  11  10  -5 2723.52 205.601  17
  10 -11   5 2625.56 212.680   1
  11  10  -5 3131.17 230.430   2
  11  10  -5 2507.91 270.014  15
 -10  11   5 2486.48 265.916  12
 -11 -10  -5 2096.37 288.009  11
 -10  11   5 2687.74 162.341  10
  11  10  -3 114.909 106.187  15
 -11 -10  -3 283.167 133.647  11
 -10  11   3 146.981 126.353  12
  11  10  -3 425.028 116.637  17
  11  10  -1 18924.3 590.120  15
 -11 -10  -1 17494.6 585.621  14
 -11 -10  -1 17359.5 521.384  11
 -11 -10   1 16321.9 582.395  14
  11  10   1 17259.6 602.150  15
  10 -11  -1 16754.5 389.633   4
  10 -11  -3 563.572 104.103   4
 -10  11  -3 912.328 134.754   2
 -10  11  -3 612.123 100.419  16
  11  10   3 558.944 146.080  17
 -11 -10   3 865.076 155.688  19
  11  10   3 413.971 205.542  15
 -11 -10   3 457.821 198.326  14
  11  10   3 248.948 122.100  13
 -10  11  -3 475.071 57.7312   5
 -10  11  -5 2183.04 182.253  16
  11  10   5 2082.29 246.811  17
  10 -11  -5 2320.99 200.863   4
 -10  11  -5 2420.29 222.761   2
  11  10   5 1782.33 221.500  12
  11  10   5 1722.77 247.518  13
 -10  11  -5 1961.35 107.506   6
 -11 -10   7 802.192 86.1436   7
  11  10   7 532.885 198.596  13
  10 -11  -7 1323.72 172.523   3
 -10  11  -7 1609.89 207.855   2
  10 -11  -9 1903.32 87.1147   6
  11  10   9 781.642 212.320  18
 -11 -10   9 861.687 165.953  19
 -10  11  -9 2145.72 103.309   5
 -10  11  -9 1314.37 133.820  16
 -11 -11  -8 85.2500 46.8073   6
  11  11  -8 78.3607 50.0748   5
  11 -11   8 90.0492 57.9239   7
  11  11  -6 4738.26 253.615  17
 -11 -11  -6 6785.70 191.474   6
  11 -11   6 6148.60 191.346   7
 -11  11   6 5007.30 393.895  12
 -11 -11  -6 5132.86 444.257  11
 -11  11   6 5518.07 230.041  10
  11  11  -4 20532.7 309.419   5
  11  11  -4 18051.1 447.753  17
  11  11  -4 16906.8 615.046  15
  11  11  -4 27770.2 647.186   2
  11 -11   4 25557.9 576.601   1
 -11 -11  -4 25566.2 586.023   4
 -11  11   4 16564.1 632.254  12
 -11 -11  -4 16953.5 687.917  11
  11  11  -2 3500.29 195.298  17
 -11 -11  -2 3092.40 293.238  14
 -11 -11  -2 2898.89 249.452  11
  11  11  -2 3219.01 274.075  15
  11  11   0 52130.3 1041.10  15
 -11 -11   0 52694.8 1044.76  14
  11  11   0 53240.3 751.090  17
 -11 -11   2 3382.08 314.059  14
 -11 -11   2 4247.54 197.848  19
  11  11   2 3925.07 223.585  17
 -11  11  -2 3697.82 157.475  16
 -11 -11   4 25151.9 574.604   1
 -11  11  -4 27495.3 666.643   2
  11 -11  -4 24688.5 562.450   4
 -11 -11   4 19309.1 518.063  19
  11  11   4 16533.1 542.757  17
 -11  11  -4 20022.1 439.738  16
  11  11   4 17084.7 831.913  15
 -11 -11   4 17487.4 795.409  14
  11  11   4 18573.8 649.858  13
  11  11   4 16371.8 595.323  12
 -11  11  -4 20265.4 313.791   5
 -11 -11   6 5087.68 342.015  19
  11  11   6 5031.54 378.861  18
 -11  11  -6 6045.52 281.560  16
  11  11   6 4616.47 354.782  17
  11 -11  -6 7816.66 346.643   3
 -11  11  -6 8448.53 411.158   2
  11  11   6 6096.75 438.097  13
  11 -11  -6 6355.19 181.863   6
 -11 -11   6 6249.58 196.202   7
 -11 -11   8 70.6346 53.6465   7
  11  11   8 36.9845 184.106  18
 -11 -11   8-3.86681 152.710  19
  11 -11  -8 68.1890 45.2118   6
 -11  11  -8 53.4090 52.5844   5
 -11  11  -8 71.9121 105.035  16
 -11  11 -10 471.161 72.6678  16
  11  12   9 441.121 165.820  18
 -12  11  -9 699.079 103.806  16
 -12  11  -7 521.460 129.001  16
  11  12   7 319.762 208.815  18
  11  12   5 4068.58 330.819  17
 -12  11  -5 4587.40 234.169  16
 -11 -12   5 3914.18 437.912  14
  11  12   5 4241.24 346.457  13
  11  12   5 4075.31 344.309  12
 -11 -12   5 4003.19 280.337  19
 -11 -12   3 2556.33 318.970  14
  11  12   3 2269.77 306.978  15
 -12  11  -3 2657.34 155.098  16
  11  12   3 2717.46 225.010  17
 -11 -12   3 2935.04 186.994  19
  11  12   1 5656.00 247.932  17
 -11 -12   1 4985.37 339.345  14
  11  12   1 4932.01 363.550  15
 -11 -12  -1 4285.81 299.066  14
  11  12  -1 4387.45 310.701  15
  11  12  -1 5089.39 230.075  17
  11  12  -3 2734.29 264.190  15
  11  12  -3 2756.58 183.832  17
 -11 -12  -3 2433.48 259.614  11
  11  12  -5 4191.65 231.929  17
 -11 -12  -5 4478.81 396.839  11
  11  12  -5 3940.14 329.954  15
  11  12  -7 873.452 82.8073   5
 -12  10 -10 1105.34 89.2929  16
 -12  10  -8 1045.16 141.493  16
  10  12   8 757.737 209.139  18
  10  12   6 13665.0 552.538  18
  10  12   6 12588.3 529.059  17
 -10 -12   6 12255.6 285.737   7
  10  12   6 12197.9 588.435  12
  10  12   6 12840.5 337.769  10
 -10 -12   4 1110.40 180.982  19
  10  12   4 1126.93 207.828  17
 -12  10  -4 1596.74 150.087  16
  10  12   4 1434.40 299.227  15
 -10 -12   4 1329.31 280.062  14
  10  12   4 1384.28 213.602  12
  10  12   4 1492.56 128.288  10
 -10 -12   2 10549.0 526.707  14
  10  12   2 10629.4 549.639  15
  10  12   2 12555.7 379.353  17
 -12  10  -2 11983.3 268.205  16
 -10 -12   0 3124.85 260.371  14
  10  12   0 2473.68 172.485  17
  10  12   0 2996.75 257.373  15
  10  12  -2 10487.3 457.716  15
 -10 -12  -2 10585.3 494.306  14
  10  12  -2 9254.36 160.038   5
  10  12  -4 1161.58 143.036  17
  10  12  -4 2971.31 235.722   2
 -10 -12  -4 2677.13 209.053   4
  10  12  -4 1360.16 202.884  15
  12 -10   4 1197.48 188.202  13
  10  12  -4 1987.06 101.945   5
 -10 -12  -6 12699.6 277.674   6
  10  12  -6 11862.6 362.778  17
 -10 -12  -6 11061.6 636.224  11
  12 -10   6 12591.3 578.501  13
 -10 -12  -6 13764.2 489.936   3
  10  12  -8 2132.14 110.832   5
 -10 -12  -8 1855.02 101.427   6
 -12   9  -9 466.644 110.831  16
  -9 -12   9 691.150 76.5211   7
   9  12   9 443.306 99.7969  10
  -9 -12   7 187.121 74.7418   7
   9  12   7 121.024 91.7173  10
   9  12   7 7.65267 140.822  12
   9  12   5 4729.55 318.625  17
 -12   9  -5 5124.94 250.364  16
  -9 -12   5 5305.09 306.928   1
   9  12   5 4400.73 335.414  13
   9  12   5 4091.14 333.960  12
   9  12   5 4631.00 199.361  10
 -12   9  -3 1622.38 132.956  16
  -9 -12   3 1481.79 268.002  14
   9  12   3 1163.01 233.348  15
   9  12   3 1545.02 185.482  17
   9  12   3 1236.28 193.605  12
   9  12   1 3543.52 199.885  17
   9  12   1 3190.26 289.775  15
  12  -9  -1 2778.53 173.894  15
  -9 -12   1 3379.45 270.557  14
   9  12  -1 3353.03 252.831  15
  -9 -12  -1 3368.70 254.778  14
   9  12  -1 4054.24 200.023  17
  -9 -12  -3 908.194 128.383   4
   9  12  -3 878.599 139.172   2
 -12   9   3 1320.34 171.387  19
   9  12  -3 1201.86 130.595  17
   9  12  -3 1026.82 177.584  15
  12  -9   3 892.959 152.071  13
   9  12  -3 850.081 69.8373   5
  12  -9   5 4437.97 345.748  13
   9  12  -5 4604.30 233.208  17
   9  12  -5 6006.96 331.736   2
  -9 -12  -5 5527.77 318.795   4
  -9 -12  -7 199.059 166.710  11
  12  -9   7 276.733 151.820  13
   9  12  -7 669.821 156.346   2
  -9 -12  -7 553.775 140.340   3
  -9 -12  -9 732.690 65.8117   6
   9  12  -9 808.169 74.8566   5
 -12   8 -10 209.076 78.3205  16
  -8 -12  10 213.614 48.4064   7
  -8 -12   8 1211.69 110.709   7
   8  12   8 1281.97 234.449  18
   8  12   8 1195.13 133.907  10
 -12   8  -8 1386.14 166.651  16
   8  12   6 2094.48 261.791  18
 -12   8  -6 2025.82 193.001  16
   8  12   6 1886.82 248.968  17
   8  12   6 1785.38 258.863  12
   8  12   6 1894.77 247.201  13
   8  12   6 1955.58 157.154  10
   8  12   4 1894.34 292.410  15
   8  12   4 2048.86 241.866  12
 -12   8  -4 2326.81 168.761  16
   8  12   4 1830.74 202.477  17
   8  12   2 9831.07 333.437  17
  -8 -12   2 8826.63 475.235  14
   8  12   2 8857.79 488.801  15
   8  12   0 1887.36 152.834  17
  -8 -12  -2 9485.25 450.244  14
   8  12  -2 9615.06 176.401   5
   8  12  -4 1739.46 99.9840  16
   8  12  -4 1619.58 200.974  15
  12  -8   4 1829.77 221.464  13
   8  12  -4 1610.85 147.257  17
   8  12  -4 3563.22 250.855   2
  -8 -12  -4 3564.73 243.010   4
  12  -8   6 2101.31 275.951  13
   8  12  -6 2561.49 130.136   6
  -8 -12  -8 879.993 89.6534   6
  -8 -12 -10 247.853 40.5084   6
   8  12 -10 200.783 41.9040   5
 -12   8  10 108.991 116.933  19
   7  12   9 1195.69 129.166  10
 -12   7  -9 952.206 136.656  16
  -7 -12   7 513.328 95.5698   7
 -12   7  -7 670.708 154.481  16
   7  12   7 1001.90 220.776  18
   7  12   7 640.798 117.307  10
   7  12   7 550.978 194.803  12
   7  12   5 97.2840 147.093  17
  -7 -12   5 63.6007 96.1813   1
   7  12   5 85.1142 156.695  18
   7  12   5-6.33935 122.963  12
   7  12   5 3.99481 81.9374  10
   7  12   3 13787.6 619.426  15
  -7 -12   3 15062.9 642.072  14
   7  12   3 14284.8 542.652  12
   7  12   1 5273.72 227.452  17
  12  -7  -1 4512.92 215.361  15
   7  12  -1 5126.26 206.079  17
   7  12  -1 4573.50 271.132  15
  -7 -12  -1 4394.52 274.124  14
   7  12  -3 12296.0 429.417   2
  -7 -12  -3 12109.0 417.402   4
   7  12  -3 14093.2 252.083  16
  12  -7   3 14261.8 525.066  13
   7  12  -3 11159.8 222.249   5
   7  12  -5 18.4415 52.8372   6
   7  12  -5 115.808 99.8749  17
   7  12  -5 76.9365 61.7042  16
  12  -7   5 20.0948 122.633  13
  -7 -12  -5 64.9723 96.5009   4
   7  12  -5-27.6188 90.4953   2
  -7 -12  -7 536.759 200.015  11
  -7 -12  -7 550.807 144.827   3
   7  12  -7 718.802 159.689   2
  -7 -12  -7 514.212 92.5055   6
   7  12  -7 500.280 77.0097   6
  12  -7   7 585.505 198.540  13
   7  12  -9 2286.37 114.234   5
  -7 -12  -9 1987.27 107.453   6
   6  12  10 1811.28 127.959  10
  -6 -12  10 2054.49 104.788   7
 -12   6  -8 294.424 134.750  16
   6  12   8 451.519 186.570  18
   6  12   8 255.160 106.722  10
   6  12   6 7747.37 394.100  18
  -6 -12   6 5322.42 361.827   1
   6  12   6 7022.78 362.519  17
   6  12   6 5938.49 389.710  13
   6  12   6 5895.87 426.583  12
   6  12   6 6587.58 255.664  10
 -12   6  -6 5916.81 411.749  11
   6  12   4 5247.48 341.251  12
 -12   6  -4 5222.78 356.655  11
   6  12   4 4782.66 269.836  17
   6  12   2 47093.8 723.430  17
  12  -6   0 169.908 81.3738  15
   6  12   0 138.987 116.391  15
  -6 -12   0 141.586 105.415  14
   6  12   0 178.108 98.6043  17
   6  12  -2 39419.0 766.975  15
   6  12  -2 40344.5 473.044  16
   6  12  -2 39654.5 447.790   5
   6  12  -4 4964.44 202.812  17
   6  12  -4 5136.40 166.498  16
  12  -6   4 5193.54 346.442  13
   6  12  -4 6329.19 170.431   6
   6  12  -4 8339.48 360.055   2
  -6 -12  -4 7955.09 372.430   4
   6  12  -6 5922.52 196.134  16
   6  12  -6 5366.21 337.529   2
  12  -6   6 5862.46 434.016  13
   6  12  -6 4934.81 171.074   6
  -6 -12  -8 484.963 89.0321   6
   6  12  -8 546.414 81.0626   6
  -6 -12 -10 2526.65 99.5603   6
   6  12 -10 2643.79 104.625   5
  -5 -12   9 2048.99 135.726   7
 -12   5  -9 1476.07 162.103  16
  -5 -12   7 3110.25 182.402   7
   5  12   7 3500.68 297.554  18
   5  12   7 2864.94 325.918  12
 -12   5  -7 2920.55 308.130  11
   5  12   7 3374.34 200.842  10
   5  12   5 6429.12 324.716  17
  -5 -12   5 6567.94 383.434   1
   5  12   5 7188.60 341.584  18
   5  12   5 5822.74 385.646  12
   5  12   5 5985.44 226.846  10
 -12   5  -5 5490.67 379.575  11
   5  12   3 19078.1 447.079  17
   5  12   3 17584.6 586.643  12
 -12   5  -3 18928.0 607.841  11
  -5 -12   1 16598.1 524.892  14
   5  12   1 17797.1 565.807  15
 -12   5   1 17783.6 385.073  14
  -5 -12  -1 18264.3 493.473  14
  12  -5   1 17246.9 441.129  15
   5  12  -1 18092.4 483.905  15
   5  12  -3 18306.1 311.906  16
   5  12  -3 20039.0 374.547  17
   5  12  -3 18414.2 508.270  15
  12  -5   3 18541.2 602.474  13
   5  12  -3 19105.1 289.526   5
   5  12  -5 5231.35 183.182  16
   5  12  -5 5449.16 310.374   2
  -5 -12  -5 5292.96 341.454   4
  12  -5   5 5121.34 385.527  13
   5  12  -5 4510.15 154.322   6
   5  12  -7 2671.01 146.405  16
  -5 -12  -7 3339.43 303.937   3
   5  12  -7 3662.25 289.009   2
  -5 -12  -7 2892.15 165.777   6
   5  12  -7 2956.62 140.771   6
  12  -5   7 2659.32 332.793  13
  -5 -12  -9 1995.40 122.218   6
   4  12  10-14.2751 81.0366  10
  -4 -12  10 91.5901 67.3215   7
 -12   4 -10-28.8665 90.1081  16
 -12   4  -8 724.915 159.276  16
   4  12   8 1026.27 206.312  18
   4  12   8 888.221 136.475  10
   4  12   6 2960.14 261.140  18
   4  12   6 3343.52 328.726  12
 -12   4  -6 3025.66 311.908  11
   4  12   6 3283.64 191.943  10
  -4 -12   6 3988.23 318.990   1
   4  12   4 675.019 147.674  17
  -4 -12   4 817.750 156.861   1
   4  12   4 781.551 147.514  18
   4  12   4 524.178 154.891  12
 -12   4  -4 452.245 143.290  11
   4  12   2 35046.3 562.865  17
  -4 -12   2 34278.1 842.587  14
 -12   4   0 13047.2 328.395  14
  -4 -12   0 12606.4 393.400  14
   4  12   0 12954.5 427.169  15
   4  12  -2 30559.6 603.780  15
  12  -4   2 31348.8 608.077  15
 -12   4   2 31715.0 674.690  14
   4  12  -4 549.424 82.9156  16
  12  -4   4 673.383 167.506  13
   4  12  -4 483.370 63.9050   6
  -4 -12  -4 483.046 138.076   4
   4  12  -4 717.884 130.445   2
   4  12  -6 2777.06 153.836  16
   4  12  -6 4182.27 299.860   2
  -4 -12  -6 3748.70 317.121   4
   4  12  -6 3202.29 142.557   6
  12  -4   6 2527.32 315.651  13
   4  12  -8 1070.52 99.7798   6
  -4 -12  -8 1012.94 116.212   6
  -4 -12 -10 1.10391 47.8795   6
   4  12 -10 35.5654 49.9338   5
 -12   3  -9 240.375 128.348  16
  -3 -12   9 352.430 102.892   7
   3  12   7 1209.34 209.670  18
   3  12   7 1692.23 269.435  12
 -12   3  -7 1640.16 247.753  11
   3  12   7 2006.37 171.149  10
   3  12   5 7154.16 334.693  18
 -12   3  -5 6778.24 421.195  11
   3  12   5 6960.46 423.508  12
   3  12   5 7275.50 249.503  10
   3  12   5 6669.08 319.386  17
 -12   3  -3 21106.0 638.207  11
   3  12   3 21585.8 638.902  12
   3  12   3 23053.5 476.309  17
 -12   3  -1 54962.0 802.495  14
   3  12   1 52894.8 922.248  15
  -3 -12   1 53780.5 921.081  14
  -3 -12  -1 48939.7 764.367  14
  12  -3   1 46931.8 807.548  15
 -12   3   1 48721.6 773.884  14
   3  12  -3 25365.5 379.429  16
  12  -3   3 23870.9 715.301  13
   3  12  -3 24509.6 343.980   6
  -3 -12  -3 25954.7 678.726   4
   3  12  -5 6980.12 225.510  16
   3  12  -5 9214.40 401.980   2
  -3 -12  -5 8279.98 426.266   4
  12  -3   5 6053.15 426.548  13
   3  12  -5 7260.78 193.294   6
   3  12  -7 1154.43 124.137  16
  -3 -12  -7 3363.17 318.852   3
   3  12  -7 3810.83 298.883   2
  -3 -12  -7 1939.73 145.131   6
  12  -3   7 1097.86 248.190  13
   3  12  -7 2358.14 131.739   6
  -3 -12  -9 330.417 86.1900   6
   3  12  -9 319.324 70.3014   6
 -12   2 -10 1739.54 151.107  16
   2  12  10 2286.55 149.077  10
   2  12   8 1672.25 161.212  10
  -2 -12   8 1535.26 147.917   7
   2  12   6 1106.47 188.844  18
 -12   2  -6 856.858 204.904  11
   2  12   6 1160.24 138.147  10
   2  12   6 1003.66 212.679  12
  -2 -12   6 1137.46 208.211   1
   2  12   4 34165.3 631.063  18
   2  12   4 35781.1 875.073  12
 -12   2  -4 33619.8 882.409  11
   2  12   4 33747.0 641.811  17
   2  12   2 3439.73 252.723  15
  12  -2  -2 3450.36 214.237  15
  -2 -12   0 266.722 88.6900  14
 -12   2   0 225.484 89.4673  14
  12  -2   0 192.817 98.7480  15
   2  12   0 206.588 107.454  15
 -12   2   2 3159.56 247.759  14
   2  12  -2 3274.54 171.052  15
  12  -2   2 3307.10 239.048  15
   2  12  -2 3815.87 136.143  16
   2  12  -4 38244.1 463.027   6
  12  -2   4 32965.4 911.971  13
   2  12  -4 47879.8 868.620   2
  -2 -12  -4 43724.0 928.095   4
   2  12  -4 34630.2 511.255  16
   2  12  -6 1518.62 198.676   2
  -2 -12  -6 1354.99 211.648   4
  12  -2   6 1508.76 193.355  18
   2  12  -6 1323.44 130.913  16
  12  -2   6 1360.33 261.714  13
   2  12  -6 1318.12 100.969   6
  -2 -12  -8 1851.65 145.687   6
   2  12  -8 2079.82 125.357   6
   2  12 -10 3060.35 120.767   5
  -2 -12 -10 2670.37 129.127   6
  -1 -12   9 568.295 110.300   7
  12  -1  -7 1518.57 219.335  15
   1  12   7 2156.29 239.673  18
 -12   1  -7 1452.23 241.339  11
   1  12   7 2112.24 172.453  10
   1  12   7 1771.52 279.663  12
   1  12   5 28754.0 620.264  17
   1  12   5 29130.0 627.196  18
   1  12   5 30653.2 525.719  10
   1  12   5 28747.0 831.694  12
   1  12   3 58356.5 762.198  18
   1  12   3 58128.4 795.355  17
 -12   1  -3 55034.8 1061.81  11
   1  12   3 53825.3 1036.74  12
  12  -1  -1 22344.0 517.686  15
   1  12   1 23071.4 564.436  15
  -1 -12   1 23756.8 544.637  14
 -12   1  -1 23214.9 574.901  11
 -12   1  -1 22054.3 505.191  14
  -1 -12  -1 26211.8 462.040  14
 -12   1   1 25796.0 590.682  14
  12  -1   1 25419.1 602.460  15
   1  12  -3 62334.4 693.038  16
   1  12  -3 61662.0 632.806   6
  12  -1   3 55341.5 1031.32  15
  12  -1   3 51011.6 1115.89  13
  -1 -12  -3 66694.8 1118.72   4
   1  12  -5 28241.3 412.007   6
  12  -1   5 24375.7 847.105  13
   1  12  -5 35824.9 791.813   2
  -1 -12  -5 32076.0 840.149   4
   1  12  -5 27345.4 480.712  16
   1  12  -7 1601.71 219.306   2
  12  -1   7 2396.49 240.166  18
   1  12  -7 2277.29 159.600  16
  12  -1   7 1651.54 299.860  13
   1  12  -7 1725.62 116.887   6
   1  12  -9 311.018 80.6849  16
   1  12  -9 491.958 81.5903   6
  -1 -12  -9 473.149 95.5186   6
   0 -12  10 348.696 91.2551   7
   0  12  10 248.229 94.2401  10
 -12   0 -10 170.481 108.514  16
   0 -12   8 2970.25 186.947   7
   0  12   8 2892.38 200.121  10
   0  12   8 2322.06 311.999  12
  12   0  -6 4041.26 311.212  15
   0  12   6 3860.17 261.900  18
   0  12   6 5958.47 425.940  12
   0  12   6 6754.10 261.573  10
 -12   0  -6 5404.29 415.964  11
   0  12   4 7144.99 289.821  17
 -12   0  -4 7211.17 399.830  11
   0  12   4 7806.01 412.176  12
   0  12   4 7322.41 285.065  18
 -12   0  -2 7051.89 343.672  11
   0  12   2 4306.01 126.057   5
 -12   0   0 19275.4 500.981  14
   0 -12   0 18584.6 365.103  14
   0  12   0 18241.2 425.910  15
  12   0   0 18546.4 488.588  15
 -12   0   2 8011.33 391.712  14
  12   0   2 8489.37 414.319  15
   0  12  -2 9198.06 206.782  16
   0  12  -4 7200.54 180.618   6
  12   0   4 6006.82 411.200  13
   0  12  -4 8861.06 367.614   2
   0 -12  -4 8341.27 403.589   4
   0  12  -4 6990.60 222.442  16
   0  12  -6 16202.7 580.758   2
   0 -12  -6 13049.8 555.894   4
  12   0   6 3060.18 275.524  18
  12   0   6 4674.32 433.186  13
   0  12  -6 10113.3 240.078   6
   0  12  -8 2163.11 156.826  16
  12   0   8 1854.01 220.289  18
   0 -12  -8 2826.44 170.143   6
   0  12  -8 3089.36 150.051   6
   0  12 -10 128.559 57.1703  16
   0 -12 -10 277.141 74.0860   6
   0  12 -10 310.404 63.9399   5
   1 -12   9 1035.30 123.599   7
 -12  -1  -7 1563.12 262.688  11
  -1  12   7 1853.00 169.404  10
  -1  12   7 1604.13 270.533  12
  12   1  -7 1440.18 214.464  15
  12   1  -5 1904.10 216.762  15
  -1  12   5 2200.76 190.779  18
  -1  12   5 2420.05 262.432  12
  -1  12   5 2543.82 164.405  10
 -12  -1  -5 2095.60 255.892  11
  12   1  -3 10843.2 396.234  15
 -12  -1  -3 11399.3 473.702  11
  -1  12   3 11809.7 478.599  12
   1 -12   1 34168.0 581.168  14
  12   1  -1 33319.3 666.940  15
 -12  -1  -1 33573.4 697.409  11
 -12  -1  -1 32502.7 681.736  14
  -1  12  -1 31390.6 471.612  15
 -12  -1   1 31990.8 699.303  14
  12   1   1 30610.4 675.169  15
  -1  12  -3 10438.5 213.400   6
  -1  12  -3 10514.4 385.550   2
   1 -12  -3 10001.1 410.572   4
  -1  12  -5 5934.77 325.013   2
   1 -12  -5 5208.55 336.380   4
  -1  12  -5 2251.28 157.559  16
  12   1   5 2127.01 290.825  13
  -1  12  -5 3758.57 145.303   6
  12   1   7 1267.83 218.445  18
  -1  12  -7 1288.93 146.774  16
  -1  12  -7 1308.19 107.133   6
  12   1   7 960.047 263.803  13
  -1  12  -7 1552.56 214.127   2
  -1  12  -9 1421.34 107.865   6
   1 -12  -9 1314.00 118.198   6
   2 -12  10 232.601 81.6969   7
  -2  12  10 139.272 90.5140  10
 -12  -2 -10 53.8713 108.472  16
   2 -12   8 3689.88 194.966   7
  -2  12   8 3206.48 202.680  10
  12   2  -6 4982.38 341.442  15
  -2  12   6 6070.69 428.206  12
  -2  12   6 6267.40 257.588  10
 -12  -2  -6 5470.98 418.380  11
   2 -12   6 6109.83 388.664   1
  -2  12   4 20135.0 440.679  18
  -2  12   4 19615.2 458.882  17
  -2  12   4 19962.2 652.452  12
 -12  -2  -4 18477.2 649.608  11
 -12  -2  -2 12159.5 435.150  11
 -12  -2  -2 12116.2 451.404  14
 -12  -2   0 14337.7 449.331  14
 -12  -2   0 15359.1 422.476  11
 -12  -2   2 12888.9 519.261  14
  12   2   2 12272.5 512.082  15
  -2  12  -2 11383.0 217.521   5
  -2  12  -4 20400.9 319.321   6
  12   2   4 18335.9 673.120  15
  12   2   4 18028.1 690.621  13
  -2  12  -4 21336.6 404.427  16
  -2  12  -4 25958.5 630.167   2
   2 -12  -4 23832.1 653.783   4
  -2  12  -6 5883.54 250.368  16
  -2  12  -6 5497.77 183.560   6
  12   2   6 4918.48 443.781  13
  -2  12  -6 6351.57 366.940   2
   2 -12  -6 5377.99 369.073   4
  -2  12  -8 2735.56 184.446  16
   2 -12  -8 3818.36 186.829   6
  12   2   8 2055.90 254.304  18
  -2  12  -8 4146.01 168.244   6
  -2  12 -10 189.632 64.4149  16
  -2  12 -10 300.818 62.1457   5
   2 -12 -10 255.986 67.0956   6
 -12  -2  10 74.8675 146.235  19
   3 -12   9 672.944 110.681   7
  12   3  -9 468.745 115.004  17
  12   3  -7 4309.08 333.335  15
  -3  12   7 5670.47 434.729  12
 -12  -3  -7 4831.87 409.291  11
  -3  12   7 6417.52 271.243  10
  12   3  -5 20212.3 641.475  15
  -3  12   5 26309.6 480.124  10
  -3  12   5 24917.8 789.374  12
 -12  -3  -5 21663.7 771.378  11
   3 -12   5 28031.4 752.442   1
  12   3  -3 29324.6 696.380  15
 -12  -3  -3 30833.3 782.910  11
  -3  12   3 32852.7 803.809  12
  -3  12   3 34083.0 568.546  17
  12   3  -1 19965.4 528.349  15
 -12  -3  -1 21199.7 535.196  11
 -12  -3  -1 19929.5 572.525  14
 -12  -3   1 20388.2 583.878  14
  12   3   1 18848.8 535.732  15
  -3  12  -3 34741.1 506.698  16
  12   3   3 28471.9 837.969  13
  -3  12  -3 35633.2 438.095   6
  -3  12  -3 46436.3 822.264   2
   3 -12  -3 39952.2 817.342   4
  -3  12  -5 23689.9 465.371  16
   3 -12  -5 24044.0 702.489   4
  -3  12  -5 22231.5 359.166   6
  12   3   7 5866.57 377.739  18
  -3  12  -7 5891.78 256.653  16
   3 -12  -7 6229.92 406.852   3
  -3  12  -7 6282.23 377.954   2
   3 -12  -7 5338.89 213.805   6
  -3  12  -7 5579.54 194.360   6
   3 -12  -9 682.012 95.8715   6
  -3  12  -9 576.238 107.083  16
  -3  12  -9 706.291 86.1032   6
  12   3   9 469.676 174.686  18
  -4  12  10 516.391 102.150  10
   4 -12  10 618.106 82.8456   7
  -4  12   8 1681.49 162.986  10
  -4  12   6 12156.8 343.254  10
  -4  12   6 10885.5 566.371  12
 -12  -4  -6 9417.53 550.531  11
  12   4  -6 8355.44 447.518  15
  12   4  -4 13041.0 488.722  15
 -12  -4  -4 12385.6 539.648  11
  -4  12   4 13776.9 548.249  12
  12   4   0 94049.3 1321.59  15
 -12  -4   0 98087.5 1355.73  14
 -12  -4   0 97782.9 1201.62  11
 -12  -4   2 24316.1 497.466  19
  -4  12  -2 20367.5 336.816  16
  -4  12  -4 14420.8 265.267   6
  12   4   4 14164.6 651.965  15
  12   4   4 13382.4 595.387  13
  -4  12  -4 17630.6 373.221  16
  -4  12  -4 17363.4 521.976   2
   4 -12  -4 16407.0 537.133   4
  -4  12  -6 10225.3 334.339  16
  -4  12  -6 11725.0 269.652   6
  12   4   6 8410.21 570.659  13
  -4  12  -6 15064.0 545.717   2
   4 -12  -6 13999.2 558.369   4
  -4  12  -8 1257.43 144.440  16
  -4  12  -8 1466.27 111.202   6
  12   4   8 1271.86 244.348  18
   4 -12  -8 1363.49 122.777   6
  -4  12 -10 411.983 76.0288  16
  -4  12 -10 659.970 70.4093   5
   4 -12 -10 649.429 71.2534   6
 -12  -4  10 277.744 150.878  19
   5 -12   9 32.2073 69.5707   7
  12   5  -9 40.8468 93.6554  17
   5 -12   7 10095.3 291.749   7
  12   5  -7 7680.23 448.692  15
  -5  12   7 10155.9 332.182  10
  -5  12   7 9099.19 547.070  12
 -12  -5  -7 8192.65 528.796  11
  12   5  -5 7127.88 406.305  15
 -12  -5  -5 7400.04 461.664  11
  -5  12   5 8016.71 455.585  12
  12   5  -3 15599.9 510.723  15
 -12  -5  -3 14786.3 553.581  11
  12   5  -1 51889.2 651.685  17
 -12  -5  -1 40624.5 787.764  11
  -5  12  -3 14802.5 253.704   5
 -12  -5   3 14045.8 602.190  14
  12   5   3 13695.7 649.511  15
  12   5   3 14855.6 577.457  13
  -5  12  -3 17762.7 347.247  16
  -5  12  -3 19037.4 526.655   2
   5 -12  -3 16485.4 487.672   4
  -5  12  -5 9026.95 302.494  16
  -5  12  -5 9383.13 224.305   6
  12   5   5 7806.69 511.163  13
  -5  12  -5 12027.4 467.791   2
   5 -12  -5 11630.3 473.740   4
   5 -12  -7 11296.5 501.887   3
  -5  12  -7 12775.1 537.451   2
  12   5   7 7800.64 443.076  18
  -5  12  -7 9259.52 327.324  16
  -5  12  -7 10094.7 254.662   6
  12   5   7 7644.68 566.826  13
   5 -12  -7 9887.60 273.702   6
  -5  12  -9 92.2472 89.1549  16
   5 -12  -9 99.2682 65.6091   6
  12   5   9 24.4673 179.866  18
   6 -12  10 424.180 67.1488   7
  -6  12  10 408.993 92.5860  10
  12   6  -8 16.9587 106.872  17
  -6  12   8 53.8540 96.1506  10
  12   6  -6 5088.25 366.462  15
   6 -12   6 6715.69 381.079   1
 -12  -6  -6 5024.24 417.824  11
  -6  12   6 6571.65 258.551  10
  -6  12   6 5626.79 415.331  12
  12   6  -4 9333.39 432.933  15
  -6  12   4 10377.0 483.362  12
 -12  -6  -4 9696.66 492.290  11
 -12  -6  -2 46542.0 1103.77  14
  12   6  -2 50400.8 966.198  15
 -12  -6   0 722.497 109.151  11
 -12  -6   2 50531.1 1108.76  14
  12   6   2 59904.3 767.493  17
 -12  -6   2 73248.7 879.243  19
  -6  12  -2 63297.4 661.605  16
  -6  12  -4 14547.0 484.543   2
   6 -12  -4 14331.9 479.394   4
  -6  12  -4 12545.2 331.729  16
  12   6   4 10842.1 368.982  17
  12   6   4 9522.74 591.075  15
  12   6   4 10352.6 515.391  13
  -6  12  -4 11711.9 239.903   6
  -6  12  -6 7122.30 293.481  16
  -6  12  -6 6488.83 198.664   6
  12   6   6 6157.53 487.387  13
   6 -12  -6 7295.29 400.622   4
  -6  12  -6 7798.40 402.685   2
  -6  12  -8 65.0924 100.551  16
   6 -12  -8 134.052 72.4356   6
  -6  12  -8 209.285 71.8823   6
  12   6   8-35.5896 196.850  18
   6 -12 -10 554.759 60.1736   6
  -6  12 -10 411.623 77.7957  16
  -6  12 -10 609.123 65.5155   5
   7 -12   9 544.440 85.8024   7
  -7  12   9 425.710 107.314  10
  12   7  -7 162.642 139.002  15
   7 -12   7 172.509 77.7074   7
  12   7  -7 274.495 129.371  17
 -12  -7  -7 125.491 154.629  11
  -7  12   7 24.6847 145.169  12
  -7  12   7 271.893 113.087  10
  12   7  -5 12550.7 541.154  15
  -7  12   5 14240.9 609.977  12
 -12  -7  -5 12713.2 613.643  11
  -7  12   5 14957.0 363.351  10
  12   7  -3 9171.26 295.734  17
  -7  12   3 8943.68 442.847  12
  12   7  -3 8378.60 401.054  15
 -12  -7  -3 8687.48 437.627  11
  12   7  -1 2011.22 146.861  17
 -12  -7  -1 1277.34 154.345  11
  12   7   1 1660.64 139.321  17
 -12  -7   1 2088.27 154.619  19
   7 -12  -3 14962.2 442.186   4
  -7  12  -3 16115.9 490.528   2
  -7  12  -3 10301.6 278.212  16
  12   7   3 8831.25 348.162  17
 -12  -7   3 9520.81 360.444  19
 -12  -7   3 8252.20 503.722  14
  12   7   3 8463.80 539.240  15
  12   7   3 9439.23 457.272  13
  -7  12  -3 12028.0 224.154   5
  -7  12  -5 12410.6 366.926  16
  -7  12  -5 15350.1 290.307   6
  12   7   5 11053.4 586.191  13
  -7  12  -5 21016.1 617.115   2
   7 -12  -5 17853.5 560.040   4
  -7  12  -7 146.094 120.834   2
   7 -12  -7 110.571 107.558   3
  12   7   7 156.170 219.377  18
  -7  12  -7 195.484 116.575  16
  12   7   7 158.656 177.802  13
   7 -12  -7 96.7325 68.4800   6
  -7  12  -7 74.8074 65.1590   6
   7 -12  -9 796.162 78.3606   6
  -7  12  -9 923.638 86.1193   5
  -7  12  -9 392.136 98.4574  16
 -12  -7   9 129.637 159.466  19
  12   7   9 278.652 191.391  18
   8 -12  10 559.958 60.7069   7
   8 -12   8 34.1466 70.5342   7
  12   8  -8 15.7660 98.5199  17
  -8  12   8-12.1647 88.9718  10
  12   8  -6 3610.52 233.228  17
  12   8  -6 2869.35 292.661  15
  -8  12   6 3692.05 348.698  12
 -12  -8  -6 2870.17 335.993  11
  -8  12   6 3852.57 202.571  10
  12   8  -4 1533.86 160.308  17
  12   8  -4 1190.70 189.093  15
   8 -12   4 936.953 142.558   1
  -8  12   4 1374.42 217.787  12
 -12  -8  -4 1287.02 218.784  11
 -12  -8  -2 5296.86 377.989  14
  12   8  -2 5407.95 321.331  15
  12   8   0 27320.6 699.940  15
 -12  -8   0 29483.4 731.978  14
 -12  -8   0 28019.5 566.709  11
  12   8   2 5502.04 385.235  15
 -12  -8   2 5789.37 391.733  14
 -12  -8   2 7679.87 274.143  19
  12   8   2 6619.34 260.820  17
  -8  12  -2 4703.32 126.095   5
  -8  12  -2 6732.55 201.242  16
  -8  12  -4 1129.65 162.508   2
   8 -12  -4 1059.46 146.734   4
  -8  12  -4 2126.37 158.934  16
 -12  -8   4 2181.80 231.823  19
  12   8   4 1903.32 210.044  17
  12   8   4 1454.89 291.258  15
 -12  -8   4 1365.15 255.321  14
  12   8   4 1606.67 230.674  13
  -8  12  -4 1225.33 85.6410   5
  -8  12  -6 3857.91 229.850  16
  -8  12  -6 4111.59 162.288   6
  -8  12  -8 96.3151 108.507  16
   8 -12  -8 7.04715 55.1716   6
  12   8   8 6.01558 206.042  18
   8 -12 -10 753.749 52.9750   6
 -12  -8  10 269.509 101.833  19
  -8  12 -10 843.506 60.1323   5
  -8  12 -10 385.255 73.1882  16
  -9  12   9 990.500 117.326  10
   9 -12   9 1195.84 90.9115   7
   9 -12   7 5141.70 188.420   7
  -9  12   7 4339.34 382.175  12
 -12  -9  -7 4530.38 407.848  11
  -9  12   7 4878.11 227.071  10
  12   9  -5 3294.29 296.395  15
  12   9  -5 3692.59 227.748  17
  -9  12   5 3718.66 336.575  12
 -12  -9  -5 3508.79 348.456  11
  -9  12   5 3838.96 191.791  10
  12   9  -3 1359.31 195.436  15
  12   9  -3 1236.39 149.774  17
  -9  12   3 1105.62 199.746  12
 -12  -9  -3 1277.76 199.868  11
  -9  12   1 62933.1 554.678   5
  12   9  -1 70941.4 830.631  17
  12   9  -1 70102.5 1209.16  15
 -12  -9  -1 68303.8 1198.21  14
 -12  -9  -1 64360.7 1039.56  11
  12   9   1 60347.0 1163.14  15
 -12  -9   1 64329.2 1199.09  14
  12   9   1 66914.5 856.371  17
  -9  12  -1 64373.4 582.866   5
  -9  12  -1 69887.7 701.738  16
   9 -12  -3 2059.64 171.573   4
  -9  12  -3 2179.94 196.670   2
  -9  12  -3 1785.66 134.124  16
  12   9   3 1540.27 185.483  17
 -12  -9   3 1503.74 188.735  19
 -12  -9   3 1411.42 255.454  14
  12   9   3 1556.12 283.751  15
  12   9   3 1437.38 201.493  13
  -9  12  -3 1800.42 92.7903   5
  -9  12  -5 3900.30 221.416  16
  12   9   5 3658.42 301.043  17
 -12  -9   5 3854.82 293.863  19
  12   9   5 3481.75 346.561  13
   9 -12  -7 6383.26 350.246   3
  -9  12  -7 6693.35 388.438   2
  -9  12  -9 988.077 120.385  16
 -12  -9   9 526.263 159.825  19
  12   9   9 478.062 197.667  18
  -9  12  -9 1573.00 95.4049   5
   9 -12  -9 1367.54 80.6563   6
  10 -12   8 958.654 90.7157   7
  10 -12   6 4021.60 162.482   7
  12  10  -6 3138.25 219.860  17
  12  10  -6 3089.92 309.539  15
 -10  12   6 3168.59 336.294  12
 -12 -10  -6 3342.12 361.322  11
 -10  12   6 3626.75 196.114  10
  12  10  -4 5444.08 261.635  17
  12  10  -4 4122.76 330.606  15
  10 -12   4 5031.59 272.530   1
 -10  12   4 4468.07 357.723  12
 -12 -10  -4 4221.37 356.691  11
 -10  12   4 4388.84 196.402  10
 -12 -10  -2 33034.7 928.667  14
 -12 -10  -2 32300.5 806.642  11
  12  10  -2 33407.1 841.818  15
  12  10   0 2813.69 253.915  15
 -12 -10   0 3110.18 262.728  14
 -10  12  -2 37049.4 501.489  16
 -12 -10   2 37687.5 588.461  19
  12  10   2 33007.5 618.977  17
  12  10   2 31319.4 935.669  15
 -12 -10   2 33545.2 929.933  14
  12  10   2 33885.8 777.157  13
 -10  12  -2 31980.8 358.580   5
 -10  12  -4 4955.13 301.723   2
  10 -12  -4 4678.64 263.512   4
 -12 -10   4 5384.15 305.918  19
  12  10   4 4652.44 312.633  17
 -10  12  -4 5230.16 228.385  16
  12  10   4 3649.15 433.850  15
 -12 -10   4 3945.83 405.662  14
  12  10   4 4013.86 324.635  13
 -10  12  -4 3956.16 140.361   5
  10 -12  -6 5890.53 322.301   3
 -10  12  -6 6888.55 386.111   2
  12  10   6 3169.97 329.018  18
 -12 -10   6 3470.63 299.172  19
 -10  12  -6 3685.91 226.711  16
  10 -12  -6 4214.56 156.121   6
 -12 -10   6 3140.64 403.431  14
  12  10   6 3434.52 339.242  13
 -10  12  -6 4690.19 164.169   5
  10 -12  -8 1504.73 91.9673   6
 -10  12  -8 1662.40 102.350   5
 -10  12  -8 1058.81 143.453  16
  12  10   8 903.852 235.815  18
 -12 -10   8 816.992 197.313  19
 -10  12 -10 361.213 67.4982  16
  12  11  -7 136.715 106.197  17
 -11  12   7 71.1014 93.3960  10
  12  11  -5 5648.97 274.102  17
  12  11  -5 5040.13 362.291  15
 -11  12   5 4956.92 389.227  12
 -12 -11  -5 4997.93 423.448  11
 -11  12   5 5552.99 231.584  10
  12  11  -3 13950.2 576.114  15
  12  11  -3 14565.3 387.524  17
 -12 -11  -3 14305.1 585.190  11
 -12 -11  -1 4934.01 324.628  14
  12  11  -1 4380.67 219.550  17
  12  11  -1 4918.52 326.757  15
 -12 -11   1 5352.26 351.709  14
  12  11   1 5145.45 364.322  15
 -11  12  -1 5272.05 160.074  16
  12  11   1 4541.76 227.445  17
 -11  12  -3 17940.1 369.421  16
 -12 -11   3 15874.4 706.399  14
  12  11   3 14725.9 713.074  15
  12  11   3 15519.9 554.016  13
 -12 -11   3 17014.6 417.630  19
  12  11   3 15611.2 471.118  17
 -12 -11   5 7984.53 374.932  19
 -11  12  -5 7814.88 297.066  16
  12  11   5 7204.29 417.353  17
 -12 -11   5 6563.94 544.932  14
 -11  12  -5 9058.62 425.625   2
  12  11   5 6806.69 445.037  13
 -11  12  -5 7629.35 200.603   5
 -11  12  -7 246.004 117.922  16
  11 -12  -7 273.641 60.5102   6
 -11  12  -7 323.530 65.6491   5
 -12 -11   7 67.1713 168.870  19
  12  11   7 190.649 208.013  18
 -11  12  -9 780.290 108.013  16
  12  11   9 659.940 181.058  18
 -12 -11   9 623.755 119.055  19
  12  12  -6 4463.43 240.019  17
 -12 -12  -6 4142.73 398.780  11
  12  12  -4 12276.0 374.142  17
  12  12  -4 11576.1 539.556  15
  12  12  -2 1743.98 159.075  17
 -12 -12  -2 1205.48 212.494  14
 -12 -12  -2 1247.20 186.254  11
  12  12  -2 1246.67 199.710  15
  12  12   0 2853.18 273.316  15
 -12 -12   0 3010.89 265.478  14
  12  12   0 2281.33 175.232  17
 -12 -12   2 1652.41 237.965  14
  12  12   2 1575.01 257.623  15
 -12  12  -2 1834.84 120.362  16
  12  12   2 1727.65 183.455  17
 -12 -12   2 2144.95 147.688  19
  12  12   4 10472.2 681.998  15
 -12 -12   4 10983.6 655.910  14
  12  12   4 11845.5 463.704  17
 -12  12  -4 13361.3 348.302  16
 -12 -12   4 13316.3 398.651  19
 -12 -12   6 4055.78 463.333  14
  12  12   6 4508.48 366.281  17
 -12  12  -6 5638.88 260.691  16
  12  12   6 4939.61 361.119  18
 -12  12  -8 302.090 103.613  16
  12  12   8 314.030 185.011  18
 -13  12  -9 81.7124 74.2456  16
 -13  12  -7 17.8414 101.645  16
  12  13   7-26.4117 180.927  18
 -12 -13   5 4791.34 486.005  14
  12  13   5 5247.51 371.923  17
 -13  12  -5 5754.38 255.633  16
 -12 -13   3 1377.53 259.256  14
  12  13   3 1305.87 261.698  15
 -13  12  -3 1790.24 136.749  16
  12  13   3 1676.47 202.491  17
  12  13   1 1097.32 151.809  17
 -12 -13   1 948.904 191.791  14
  12  13   1 1008.19 225.371  15
 -12 -13  -1 718.551 163.879  14
  12  13  -1 1018.82 147.924  17
  12  13  -1 633.603 174.879  15
  12  13  -3 1175.26 150.422  17
 -12 -13  -3 1026.51 196.740  11
  12  13  -3 911.236 187.908  15
  12  13  -5 4369.36 243.044  17
 -12 -13  -5 5030.56 423.548  11
  12  13  -5 4559.44 362.930  15
 -13  11  -8 200.451 100.393  16
 -11 -13   8 186.572 56.2204   7
  11  13   8 154.657 174.652  18
 -11 -13   6 6532.67 568.535  14
 -11 -13   6 8350.30 225.675   7
  11  13   6 6756.32 440.158  17
 -13  11  -6 8291.42 311.652  16
  11  13   6 7057.81 407.522  18
  11  13   4 2394.07 368.420  15
 -11 -13   4 2528.88 349.525  14
  11  13   4 2229.21 251.710  12
 -13  11  -4 3268.27 191.249  16
  11  13   4 2629.61 257.307  17
  11  13   2 1283.21 167.322  17
 -11 -13   2 1619.82 238.012  14
  11  13   2 1401.72 262.730  15
 -11 -13   0 6563.34 371.431  14
  11  13   0 6391.65 266.968  17
  11  13   0 6172.80 384.089  15
  11  13  -2 1593.40 162.161  17
  11  13  -2 1641.47 214.267  15
 -11 -13  -2 1784.12 240.302  14
 -11 -13  -2 1873.28 223.111  11
  11  13  -4 2445.06 188.465  17
 -11 -13  -4 2438.01 288.907  11
  11  13  -4 2500.93 271.753  15
  11  13  -6 7497.37 298.574  17
 -11 -13  -6 7833.83 541.988  11
 -11 -13  -8 184.906 49.9246   6
  11  13  -8 146.306 53.6190   5
 -13  11   8 101.597 147.608  19
 -13  10  -9 1915.55 141.325  16
 -10 -13   9 2427.49 103.547   7
  10  13   7 1888.03 262.369  18
  10  13   7 1730.90 150.340  10
 -13  10  -7 1915.00 177.529  16
 -10 -13   5 97.5204 90.1779   1
  10  13   5 52.7658 171.794  18
 -13  10  -5 42.9948 109.446  16
  10  13   5 122.076 182.589  17
 -10 -13   5 32.9602 193.830  14
  10  13   5-7.33336 144.170  12
  10  13   5 24.4116 90.0140  10
 -10 -13   3 4082.28 383.769  14
  10  13   3 4034.12 395.342  15
  10  13   3 3173.34 116.766   8
 -13  10  -3 5061.27 203.212  16
  10  13   3 4802.76 283.903  17
 -10 -13   1 18498.4 621.197  14
  10  13   1 18091.5 676.958  15
  10  13  -1 18382.6 598.913  15
 -10 -13  -1 17780.1 581.879  14
  10  13  -3 5736.29 248.515  17
  10  13  -3 3146.88 110.545   5
  10  13  -3 4680.39 330.546  15
  13 -10   3 4605.35 296.710  13
 -10 -13  -3 3561.03 226.979   4
 -10 -13  -5 68.3482 146.530  11
  10  13  -5 309.408 119.101  17
  10  13  -5 83.8136 59.9570   5
  13 -10   5 149.705 133.507  13
 -10 -13  -5 143.203 100.727   4
  10  13  -5 134.818 118.234   2
 -10 -13  -7 1952.62 113.709   6
  10  13  -7 1931.65 113.094   5
  10  13  -9 3178.34 103.120   5
 -13  10   9 1047.30 160.999  19
 -13   9 -10 39.6244 59.7935  16
  -9 -13   8 136.101 65.7971   7
 -13   9  -8 237.223 112.547  16
   9  13   8 283.725 191.784  18
 -13   9  -6 1299.65 167.354  16
   9  13   6 1379.64 238.565  17
   9  13   6 1038.43 230.264  18
   9  13   6 1561.50 255.731  12
   9  13   6 1533.58 148.473  10
   9  13   4 3773.14 186.090  10
 -13   9  -4 3898.31 209.184  16
   9  13   4 3533.91 266.971  17
  -9 -13   4 3463.04 389.612  14
   9  13   4 3771.06 407.324  15
   9  13   4 3275.61 309.906  12
   9  13   2 881.430 62.3474   8
   9  13   2 897.167 219.487  15
  -9 -13   2 757.346 189.958  14
   9  13   2 1001.78 152.741  17
   9  13   0 154.317 107.522  17
   9  13   0 112.662 123.548  15
  -9 -13   0 109.437 104.147  14
   9  13   0 414.409 36.5435   5
   9  13  -2 873.720 129.264  17
   9  13  -2 722.691 146.199  15
  13  -9   2 873.214 143.255  13
  -9 -13  -2 833.324 175.134  14
   9  13  -2 1184.90 62.3606   5
   9  13  -4 3743.63 209.303  17
   9  13  -4 3711.81 137.007  16
   9  13  -4 3698.79 298.509  15
  13  -9   4 3511.39 293.061  13
   9  13  -4 4412.88 151.222   5
   9  13  -4 5607.10 329.166   2
  -9 -13  -4 5620.22 308.583   4
  -9 -13  -6 1602.83 284.074  11
  13  -9   6 1823.58 257.059  13
  -9 -13  -8 189.246 59.5998   6
   9  13  -8 69.5718 56.6932   5
  -8 -13   9 1149.28 90.5733   7
   8  13   9 940.363 120.033  10
 -13   8  -9 975.177 128.889  16
  -8 -13   7 133.668 73.0270   7
   8  13   7 64.1460 98.2874  10
   8  13   7 49.7098 151.684  12
   8  13   5 3079.43 276.749  18
 -13   8  -5 2991.12 208.841  16
   8  13   5 2956.23 272.214  17
  -8 -13   5 2583.81 233.151   1
   8  13   5 2763.64 302.378  12
   8  13   5 2746.52 171.291  10
   8  13   3 21850.6 820.034  15
  -8 -13   3 21197.8 824.598  14
   8  13   3 22082.3 704.948  12
   8  13   3 24114.5 567.959  17
   8  13   1 19355.8 432.861  17
   8  13   1 16066.1 207.701   5
  13  -8  -1 14973.4 406.585  15
   8  13   1 17791.6 628.683  15
  -8 -13   1 16503.6 564.807  14
  -8 -13  -1 15976.5 528.156  14
   8  13  -1 17449.6 225.920   5
   8  13  -3 24352.0 468.895  17
 -13   8   3 25595.1 554.178  19
   8  13  -3 20782.5 324.512  16
   8  13  -3 20121.1 611.656  15
  13  -8   3 22625.6 673.720  13
  -8 -13  -3 22599.4 578.585   4
   8  13  -3 19569.8 308.663   5
   8  13  -5 2767.30 250.390   2
  -8 -13  -5 2799.98 238.285   4
   8  13  -5 2649.81 179.492  17
  13  -8   5 2927.31 293.705  13
   8  13  -5 2618.30 124.046   5
  -8 -13  -7 469.854 129.190   3
  13  -8   7 107.097 159.819  13
  -8 -13  -7 258.026 181.714  11
  -8 -13  -9 995.445 75.0422   6
   8  13  -9 977.977 80.7403   5
 -13   8   9 809.713 178.977  19
 -13   7 -10 299.126 79.5660  16
  -7 -13  10 416.746 54.8994   7
 -13   7  -8 2265.69 196.175  16
   7  13   8 2428.03 256.952  18
   7  13   8 2567.49 175.361  10
   7  13   6 19615.9 624.213  18
 -13   7  -6 21474.1 526.769  16
   7  13   6 19142.3 621.196  17
   7  13   6 22785.0 814.095  12
   7  13   6 23286.3 478.740  10
   7  13   4 3153.20 243.061  17
 -13   7  -4 3479.53 201.112  16
   7  13   4 3952.57 185.914  10
   7  13   4 3767.57 317.673  12
   7  13   2 1274.94 159.169  17
  -7 -13   2 1209.79 211.095  14
   7  13   2 1366.43 226.703  15
   7  13   0 2548.67 77.4407   5
  13  -7   0 6194.73 249.564  15
 -13   7   2 1486.17 153.745  19
   7  13  -2 1542.81 139.424  17
  -7 -13  -2 1742.32 212.644  14
   7  13  -4 2864.15 177.645  17
   7  13  -4 3475.11 141.994  16
   7  13  -4 8502.66 386.073   2
  -7 -13  -4 7365.79 358.652   4
   7  13  -4 5651.51 162.625   5
  13  -7   4 3441.58 302.044  13
  13  -7   6 21002.5 814.662  13
   7  13  -6 29099.0 448.604   6
  -7 -13  -8 3067.90 147.409   6
   7  13  -8 3385.39 144.567   5
  -7 -13 -10 512.725 47.4767   6
   7  13 -10 561.419 50.2989   5
   6  13   9 1492.65 138.413  10
 -13   6  -9 1262.72 147.334  16
 -13   6  -7 2571.74 217.869  16
   6  13   7 2187.99 257.499  18
  -6 -13   7 3088.93 171.530   7
   6  13   7 2586.79 317.680  12
   6  13   7 2715.31 187.955  10
   6  13   5 3409.13 265.677  18
   6  13   5 3253.75 263.626  17
   6  13   5 3422.48 186.516  10
   6  13   5 3155.99 306.528  12
   6  13   3 8798.56 444.617  12
   6  13   3 8511.63 324.704  17
  -6 -13   3 9353.36 510.754  14
   6  13   3 7989.09 490.146  15
   6  13   1 35536.2 373.031   5
  13  -6  -1 38977.6 679.658  15
   6  13  -1 43128.6 820.385  15
  -6 -13  -1 43321.8 830.822  14
 -13   6   3 7967.93 325.342  19
   6  13  -3 7723.73 250.416  17
   6  13  -3 7421.51 192.277  16
  13  -6   3 7067.34 392.984  13
   6  13  -5 3862.95 160.694  16
   6  13  -5 5131.85 321.348   2
  -6 -13  -5 4583.46 320.675   4
  13  -6   5 3538.33 336.238  13
   6  13  -5 4205.20 156.300   6
  -6 -13  -7 3501.18 294.191   3
  -6 -13  -7 3001.51 161.100   6
   6  13  -7 3154.75 150.477   6
   6  13  -9 2596.03 120.769   5
  -6 -13  -9 2266.17 117.090   6
   5  13  10 2369.39 141.370  10
 -13   5 -10 2008.53 135.781  16
 -13   5  -8 571.248 144.193  16
   5  13   8 623.115 189.647  18
   5  13   8 807.851 130.187  10
   5  13   6 225.036 169.614  18
   5  13   6 150.095 98.6031  10
 -13   5  -6 135.009 142.818  11
   5  13   6 38.8438 150.690  12
  -5 -13   6 50.4149 114.788   1
   5  13   4 404.673 149.261  17
   5  13   4 516.857 145.236  18
 -13   5  -4 756.977 174.935  11
   5  13   4 692.560 175.945  12
   5  13   2 18789.6 428.377  17
   5  13   2 16032.6 594.351  15
   5  13   0 52445.7 683.966  17
   5  13   0 49817.6 930.131  15
 -13   5   0 50225.3 706.369  14
  -5 -13   0 47015.2 850.926  14
   5  13   0 48984.8 458.246   5
   5  13  -2 13432.7 422.190  15
   5  13  -2 16812.8 344.461  17
 -13   5   2 17563.9 424.224  19
   5  13  -2 12480.6 221.791   5
  -5 -13  -2 13871.1 431.992   4
   5  13  -2 15093.7 264.321  16
   5  13  -4 546.124 82.1910  16
  13  -5   4 504.484 169.395  13
   5  13  -4 2819.79 232.568   2
  -5 -13  -4 2412.02 232.068   4
   5  13  -6 32.5867 58.6902   6
   5  13  -6 113.001 77.6676  16
  13  -5   6 34.3576 151.536  13
  -5 -13  -6 65.4632 122.871   4
   5  13  -6 33.4142 113.761   2
  -5 -13  -8 1073.52 112.175   6
   5  13  -8 1080.41 100.770   6
  -5 -13 -10 3494.23 115.651   6
   5  13 -10 3726.02 119.920   5
 -13   4  -9 4949.53 245.186  16
   4  13   9 5769.11 240.777  10
   4  13   7 3183.34 283.836  18
  13  -4  -7 2977.98 293.367  15
   4  13   7 3628.80 369.446  12
   4  13   7 4206.35 225.372  10
 -13   4  -7 3818.81 351.633  11
   4  13   5 9613.33 383.273  18
   4  13   5 9835.33 392.243  17
   4  13   5 9644.59 506.583  12
   4  13   5 9998.76 298.075  10
 -13   4  -5 9120.39 495.581  11
 -13   4  -3 28564.7 779.357  11
   4  13   3 29736.7 803.782  12
  -4 -13   1 5936.16 307.835  14
  13  -4  -1 5152.33 253.106  15
   4  13   1 5535.70 327.536  15
   4  13   1 5966.13 233.979  17
  13  -4   1 4986.40 259.292  15
   4  13  -1 5716.99 281.969  15
   4  13  -1 6028.44 164.012  16
 -13   4   1 5825.69 247.894  14
  -4 -13  -1 5559.25 267.461  14
   4  13  -3 32445.2 441.095  16
  13  -4   3 28409.3 810.592  13
   4  13  -3 27687.7 387.453   5
  -4 -13  -3 30114.1 722.526   4
   4  13  -3 32012.9 723.328   2
   4  13  -5 8129.45 239.079  16
   4  13  -5 13720.6 505.140   2
  -4 -13  -5 11649.8 524.538   4
  13  -4   5 8261.18 505.364  13
   4  13  -5 9963.50 233.626   6
   4  13  -7 3827.45 177.478  16
  -4 -13  -7 7058.58 451.658   3
   4  13  -7 8230.55 439.449   2
  -4 -13  -7 5153.13 221.362   6
   4  13  -7 5797.59 197.590   6
  13  -4   7 3945.45 397.894  13
   4  13  -9 7447.50 202.963   5
  -4 -13  -9 6546.26 210.080   6
  -3 -13  10 178.350 73.0030   7
   3  13  10 123.205 88.6586  10
 -13   3 -10 69.6796 84.8893  16
   3  13   8 2005.22 173.666  10
 -13   3  -6 2106.07 270.667  11
   3  13   6 2279.82 178.917  10
   3  13   6 1882.17 277.126  12
   3  13   6 1491.31 211.199  18
   3  13   4 15521.7 456.371  17
   3  13   4 14927.5 584.163  12
 -13   3  -4 14296.8 574.346  11
   3  13   2 20321.1 429.024  17
  -3 -13   2 19028.1 623.443  14
  13  -3   0 13237.4 395.143  15
   3  13   0 15823.3 471.449  15
  -3 -13   0 14686.2 411.027  14
 -13   3   0 13997.7 374.590  14
   3  13   0 12293.1 185.430   5
   3  13  -2 17049.0 431.053  15
  13  -3   2 16476.1 495.642  15
 -13   3   2 17351.4 515.380  14
 -13   3   2 20735.9 478.647  19
   3  13  -2 19766.8 315.968  16
   3  13  -2 19887.7 290.453   5
   3  13  -4 14009.7 300.241  16
   3  13  -4 14198.9 272.530   6
   3  13  -6 1923.61 143.488  16
   3  13  -6 3380.96 150.224   6
  13  -3   6 2310.30 326.879  13
   3  13  -6 5317.37 344.070   2
  -3 -13  -6 4595.60 356.416   4
   3  13  -8 1822.86 123.505   6
   3  13  -8 1441.15 119.525  16
  -3 -13  -8 1780.16 145.956   6
  -3 -13 -10 190.271 56.4489   6
   3  13 -10 248.710 54.7870   5
  -2 -13   9 1187.00 137.258   7
 -13   2  -9 495.809 135.682  16
  13  -2  -7 646.702 169.233  15
   2  13   7 655.641 187.994  18
 -13   2  -7 999.089 211.715  11
   2  13   7 910.307 139.307  10
   2  13   7 782.870 226.197  12
   2  13   5 8009.06 354.003  17
  13  -2  -5 7312.02 399.547  15
   2  13   5 7489.34 338.741  18
   2  13   5 10528.9 307.368  10
   2  13   5 9205.72 505.091  12
 -13   2  -5 10181.6 521.842  11
   2  13   3 20694.3 466.016  17
  13  -2  -3 16162.7 496.959  15
   2  13   3 22264.6 449.386  18
   2  13   3 20362.7 659.866  12
 -13   2  -3 18259.4 615.487  11
 -13   2  -1 6699.13 330.785  11
   2  13   1 6228.76 316.189  15
  -2 -13   1 6549.99 297.054  14
  13  -2  -1 6112.29 281.173  15
 -13   2  -1 6695.27 286.559  14
   2  13   1 7056.79 135.935   5
  13  -2   1 5790.44 291.713  15
   2  13  -1 6555.17 272.225  15
 -13   2   1 6632.76 293.998  14
   2  13  -1 7408.88 181.274  16
  -2 -13  -1 6692.50 256.143  14
   2  13  -1 8154.49 150.202   5
   2  13  -3 20651.0 348.042  16
  13  -2   3 17048.3 670.526  13
   2  13  -3 20701.9 314.786   5
  -2 -13  -3 23348.1 671.073   4
   2  13  -3 27090.5 649.182   2
   2  13  -5 8719.31 264.099  16
  13  -2   5 8663.73 532.893  13
   2  13  -5 13599.3 273.756   6
   2  13  -5 19816.5 612.177   2
  -2 -13  -5 18081.7 661.563   4
   2  13  -7 758.614 111.244  16
  13  -2   7 891.263 247.209  13
   2  13  -9 664.684 85.6663  16
  -2 -13  -9 1125.08 114.733   6
 -13   1 -10 937.902 124.356  16
  -1 -13  10 1700.76 132.931   7
  13  -1 -10 739.195 101.630  17
   1  13  10 1475.84 129.882  10
   1  13   8 156.904 109.960  10
  13  -1  -6 5261.78 360.299  15
   1  13   6 6417.11 328.945  18
 -13   1  -6 6131.70 436.511  11
   1  13   6 7769.04 287.327  10
   1  13   6 6797.30 468.477  12
  13  -1  -4 304.228 120.558  15
   1  13   4 469.797 131.375  18
   1  13   4 538.681 133.641  17
 -13   1  -4 244.263 139.984  11
   1  13   4 352.135 152.571  12
  -1 -13   2 17701.4 550.621  14
   1  13   2 19037.2 395.862  17
  -1 -13   0 63591.2 829.672  14
 -13   1   0 65502.9 981.158  14
   1  13   0 63837.4 945.570  15
 -13   1   2 14104.9 500.822  14
  13  -1   2 14118.5 528.489  15
   1  13  -2 15769.8 261.378   5
   1  13  -2 16319.9 289.874  16
   1  13  -4 97.0512 55.5147   6
   1  13  -4 322.870 86.8894  16
  13  -1   4 199.893 165.819  13
  -1 -13  -4 106.469 113.056   4
   1  13  -4 157.495 100.737   2
   1  13  -6 9389.49 453.816   2
  -1 -13  -6 8065.68 464.501   4
  13  -1   6 5191.98 322.380  18
   1  13  -6 6082.38 234.785  16
   1  13  -6 7364.22 211.960   6
  13  -1   6 5605.23 481.769  13
   1  13  -8 149.510 68.8270   6
  -1 -13  -8 130.295 92.8120   6
   1  13  -8 111.436 87.8679  16
   1  13 -10 2009.45 100.919   5
  -1 -13 -10 1624.29 107.682   6
   0 -13   9 5670.57 237.715   7
   0  13   7 2827.64 199.627  10
   0  13   7 2247.01 312.736  12
 -13   0  -7 2278.14 297.046  11
  13   0  -7 1717.99 226.443  15
  13   0  -5 497.642 146.971  15
   0  13   5 285.908 136.004  18
   0  13   5 1047.02 132.660  10
   0  13   5 765.441 198.064  12
 -13   0  -5 886.076 201.250  11
  13   0  -3 9016.21 372.390  15
   0  13   3 9979.63 476.606  12
 -13   0  -3 9381.83 442.345  11
 -13   0  -1 20802.3 558.493  11
   0 -13   1 21408.6 465.809  14
  13   0  -1 19508.8 515.275  15
 -13   0  -1 19564.0 512.833  14
   0  13  -1 20817.8 428.227  15
  13   0   1 19348.2 551.066  15
 -13   0   1 20478.2 552.004  14
 -13   0   1 24039.9 438.419  19
   0  13  -1 21327.6 271.213   5
   0  13  -1 22638.9 334.146  16
   0  13  -3 10244.0 245.248  16
   0  13  -3 7023.26 177.940   5
  13   0   3 9181.62 448.359  15
  13   0   3 7145.50 446.070  13
   0 -13  -3 7030.34 380.323   4
   0  13  -3 8042.62 360.220   2
   0  13  -5 4458.27 299.319   2
   0 -13  -5 3350.93 302.283   4
   0  13  -5 702.409 115.203  16
  13   0   5 786.244 218.144  13
   0  13  -5 2122.18 119.520   6
  13   0   7 2606.70 266.764  18
   0  13  -7 2894.98 179.059  16
  13   0   7 2843.35 382.772  13
   0  13  -9 3072.02 152.643  16
   0 -13  -9 4650.91 195.085   6
 -13  -1 -10 570.355 118.609  16
  -1  13  10 762.480 111.791  10
  -1  13   8 5080.98 249.570  10
  -1  13   6 4987.50 236.778  10
  -1  13   6 4725.03 404.350  12
 -13  -1  -6 4508.89 389.164  11
  -1  13   4 6287.20 275.346  17
  -1  13   4 6254.66 261.301  18
  13   1  -4 5044.08 306.482  15
  -1  13   4 6091.42 384.006  12
 -13  -1  -4 5920.03 375.119  11
  -1  13   2 16393.1 264.460   5
  -1  13   2 27323.8 470.719  17
 -13  -1   0 353.335 113.317  14
  13   1   0 377.939 115.806  15
  13   1   2 19438.4 659.399  15
 -13  -1   2 25602.3 530.473  19
  -1  13  -2 23347.2 356.588  16
  -1  13  -2 19622.7 303.707   5
  -1  13  -4 8502.85 205.860   6
  13   1   4 6929.45 410.281  15
  13   1   4 6522.73 459.653  13
  -1  13  -4 8145.57 246.057  16
  -1  13  -4 10208.5 416.277   2
   1 -13  -4 9106.76 436.162   4
  -1  13  -6 4309.66 216.252  16
  -1  13  -6 6244.91 197.543   6
  13   1   6 3795.17 424.264  13
  -1  13  -6 8513.34 433.776   2
   1 -13  -6 7487.27 439.372   4
  -1  13  -8 4297.11 208.625  16
  -1  13  -8 6722.88 212.051   6
  13   1   8 3779.05 291.192  18
   1 -13  -8 5678.81 228.822   6
  -1  13 -10 626.294 70.8245  16
 -13  -1  10 319.258 147.796  19
  -1  13 -10 1164.60 85.2776   5
   1 -13 -10 942.468 89.8614   6
   2 -13   9 676.195 113.721   7
 -13  -2  -7 2490.01 319.118  11
  -2  13   7 2640.79 335.865  12
  13   2  -7 2020.53 246.620  15
   2 -13   5 7850.03 432.983   1
  13   2  -5 6282.34 366.253  15
  -2  13   5 8338.26 324.736  18
  -2  13   5 7781.91 267.962  10
  -2  13   5 7087.78 443.288  12
 -13  -2  -5 6294.76 420.251  11
  -2  13   3 29471.1 542.894  17
  13   2  -3 24520.2 651.342  15
  -2  13   3 26501.9 774.521  12
 -13  -2  -3 25804.2 719.468  11
  -2  13   3 31432.0 509.137  18
 -13  -2  -1 24921.9 595.327  11
 -13  -2  -1 22759.6 601.662  14
  13   2   1 24234.1 633.611  15
 -13  -2   1 26895.9 663.502  14
 -13  -2   1 34170.6 521.533  19
  -2  13  -1 22381.4 293.930   5
  -2  13  -1 30632.9 390.302  16
  -2  13  -3 28660.9 445.067  16
  -2  13  -3 26779.9 370.796   5
 -13  -2   3 23862.1 764.818  14
  13   2   3 22421.0 798.880  13
   2 -13  -3 28645.0 742.126   4
  -2  13  -3 31887.1 719.180   2
  -2  13  -5 6769.85 197.683   6
  13   2   5 6299.68 483.275  13
  -2  13  -5 8645.90 410.697   2
   2 -13  -5 7329.43 424.478   4
  -2  13  -5 8507.81 274.847  16
  13   2   7 1561.83 257.352  18
  -2  13  -7 2106.39 174.069  16
  13   2   7 2130.58 355.460  13
  -2  13  -9 305.266 90.5091  16
  13   2   9 390.638 159.321  18
   2 -13  -9 583.870 98.4628   6
   3 -13  10 331.619 78.5454   7
 -13  -3 -10 90.5818 100.513  16
  -3  13  10 224.776 96.3317  10
  -3  13   8 324.429 118.448  10
  -3  13   6 197.413 111.661  10
 -13  -3  -6 127.726 149.111  11
  -3  13   6 104.191 171.587  12
  13   3  -6 12.1571 121.084  15
  13   3  -4 14356.1 523.321  15
  -3  13   4 15869.8 613.365  12
 -13  -3  -4 14818.1 593.903  11
  13   3  -2 6419.61 324.014  15
  -3  13   2 7377.35 251.397  17
  13   3   0 24299.7 617.993  15
 -13  -3   0 25758.7 628.304  14
 -13  -3   0 24326.0 546.136  11
 -13  -3   2 8968.95 322.903  19
  -3  13  -2 5215.39 148.598   5
   3 -13  -2 5225.86 291.615   4
  -3  13  -2 7499.81 203.792  16
  13   3   4 15519.7 699.770  15
  -3  13  -4 14346.7 280.891   6
  13   3   4 14936.1 687.513  13
  -3  13  -4 16286.4 532.052   2
   3 -13  -4 15099.3 551.297   4
  -3  13  -6 190.401 111.852  16
  -3  13  -6 718.491 91.9249   6
  13   3   6 326.681 215.306  13
  -3  13  -6 1201.94 192.668   2
   3 -13  -6 985.794 197.287   4
   3 -13  -8 288.745 91.3893   6
  -3  13  -8 350.948 82.2628   6
  13   3   8 182.254 193.007  18
  -3  13  -8 239.300 104.242  16
   3 -13 -10 340.456 64.3647   6
  -3  13 -10 166.430 61.2065  16
  -3  13 -10 504.245 65.3089   5
 -13  -3  10 5.76584 128.753  19
  13   4  -9 309.581 105.920  17
  -4  13   9 506.196 113.798  10
  13   4  -7 1923.41 257.477  15
  -4  13   7 2510.29 322.361  12
  -4  13   7 2939.44 198.097  10
 -13  -4  -7 2262.82 294.833  11
  13   4  -5 3038.85 284.801  15
  -4  13   5 4356.07 212.144  10
 -13  -4  -5 3512.67 329.294  11
  -4  13   5 3739.54 346.264  12
 -13  -4  -3 25364.0 725.747  11
  13   4  -3 25277.1 672.829  15
  13   4  -1 15312.1 332.345  17
 -13  -4  -1 12575.1 419.250  11
 -13  -4   1 14534.9 339.664  19
  -4  13  -1 13075.8 248.394  16
   4 -13  -3 31737.3 731.414   4
  -4  13  -3 32915.6 744.140   2
  -4  13  -3 33055.3 487.957  16
 -13  -4   3 36282.7 684.889  19
 -13  -4   3 25052.4 828.410  14
  13   4   3 27371.0 942.961  15
  13   4   3 24345.0 788.021  13
  -4  13  -3 26306.5 381.583   5
  -4  13  -5 4730.73 166.633   6
  13   4   5 3298.43 369.109  13
  -4  13  -5 6548.48 367.884   2
   4 -13  -5 5937.19 364.250   4
  -4  13  -5 3541.69 197.169  16
   4 -13  -7 4779.18 363.228   3
  -4  13  -7 5252.06 358.678   2
  13   4   7 2740.94 317.012  18
  -4  13  -7 3370.96 206.984  16
  13   4   7 2929.68 392.688  13
  -4  13  -7 4024.63 171.911   6
  -4  13  -9 390.772 98.4233  16
  -4  13  -9 604.859 80.1881   5
   4 -13  -9 474.247 80.2262   6
  -5  13  10 405.019 94.3514  10
   5 -13  10 415.036 70.0155   7
  13   5  -8 336.415 119.768  17
  -5  13   8 471.487 121.620  10
  -5  13   6 6145.13 261.430  10
 -13  -5  -6 5145.34 420.963  11
  -5  13   6 5454.87 433.935  12
  13   5  -4 8254.93 412.297  15
  -5  13   4 9494.04 483.800  12
 -13  -5  -4 8432.07 457.977  11
  13   5  -2 11975.2 459.426  15
 -13  -5  -2 12731.8 551.031  14
  13   5  -2 14055.0 342.754  17
  -5  13   2 13308.0 331.094  17
  -5  13   0 40978.3 430.272   5
 -13  -5   0 47934.6 785.410  11
  13   5   2 12069.6 536.882  15
 -13  -5   2 12713.6 548.860  14
  13   5   2 12766.4 342.845  17
 -13  -5   2 14500.0 389.933  19
  -5  13  -2 15457.0 301.328  16
  -5  13  -2 17035.4 259.009   5
  13   5   4 8766.46 572.246  15
  13   5   4 7947.78 476.874  13
  -5  13  -4 10553.8 429.844   2
   5 -13  -4 10206.1 435.261   4
  -5  13  -4 10139.1 291.967  16
  -5  13  -6 6916.28 209.805   6
  -5  13  -6 5539.60 257.600  16
  13   5   6 4989.49 463.303  13
  -5  13  -6 9712.72 465.839   2
   5 -13  -6 8283.46 444.797   4
  -5  13  -8 396.925 110.612  16
  13   5   8 537.669 224.051  18
  -5  13  -8 752.539 92.8763   6
   5 -13  -8 640.064 97.4431   6
  -5  13 -10 215.991 64.1289  16
  -5  13 -10 679.763 65.1449   5
   5 -13 -10 467.397 58.2977   6
 -13  -5  10 27.1939 117.671  19
   6 -13   9 1249.93 107.288   7
  13   6  -9 845.739 115.074  17
  -6  13   9 1025.54 130.651  10
  13   6  -7 2138.54 200.173  17
   6 -13   7 3505.25 175.221   7
  13   6  -7 1939.04 252.500  15
  -6  13   7 2913.63 336.177  12
  -6  13   7 2985.95 196.547  10
 -13  -6  -7 2594.64 316.941  11
  13   6  -5 53.6579 117.212  15
 -13  -6  -5 52.9631 139.230  11
  -6  13   5 115.565 147.545  12
  -6  13   5 94.6615 96.3257  10
   6 -13   5 289.173 125.659   1
  -6  13   3 15239.3 605.951  12
  13   6  -3 14339.7 531.952  15
 -13  -6  -3 13484.0 530.846  11
  13   6  -1 9363.02 403.207  15
 -13  -6  -1 8376.77 394.331  14
 -13  -6  -1 8680.01 350.947  11
 -13  -6   1 7359.82 381.313  14
  13   6   1 7192.19 368.699  15
  13   6   1 9034.36 266.220  17
  -6  13  -1 6291.12 132.617   5
  -6  13  -1 8453.23 204.897  16
   6 -13  -3 13685.8 458.166   4
  -6  13  -3 14030.2 488.640   2
  -6  13  -3 18696.6 367.229  16
 -13  -6   3 15133.2 666.636  14
  13   6   3 14922.2 708.601  15
  13   6   3 18742.0 506.071  17
 -13  -6   3 21287.4 524.803  19
  13   6   3 14035.0 571.695  13
  -6  13  -3 12901.1 255.819   5
  -6  13  -5 305.193 70.4715   6
  -6  13  -5 136.759 110.059  16
  13   6   5 127.211 162.252  13
   6 -13  -5 465.851 139.626   4
  -6  13  -5 436.680 134.135   2
  13   6   7 2070.85 308.369  18
  -6  13  -7 2746.65 196.444  16
   6 -13  -7 5444.57 350.651   3
  -6  13  -7 6589.62 399.335   2
   6 -13  -7 3583.99 170.358   6
  13   6   7 2920.19 369.785  13
  -6  13  -7 4178.61 173.098   6
   6 -13  -9 1256.41 91.1336   6
  -6  13  -9 1039.81 120.268  16
 -13  -6   9 826.202 191.545  19
  13   6   9 828.293 226.512  18
  -6  13  -9 1432.34 100.954   5
   7 -13  10 199.426 50.7656   7
   7 -13   8 345.647 85.3609   7
  13   7  -8 378.083 118.426  17
  -7  13   8 319.750 113.733  10
  13   7  -6 11275.4 386.066  17
  13   7  -6 9868.35 520.457  15
  -7  13   6 11496.0 606.308  12
 -13  -7  -6 10460.6 588.014  11
   7 -13   4 14347.6 487.993   1
  13   7  -4 12790.1 529.606  15
  -7  13   4 13493.9 599.386  12
 -13  -7  -4 12657.2 568.556  11
  -7  13   4 13710.7 345.839  10
  13   7  -2 8577.51 413.232  15
 -13  -7  -2 7725.77 446.175  14
 -13  -7  -2 8048.74 379.363  11
  -7  13   0 1028.18 54.4388   5
  13   7   0 1208.77 125.827  17
  13   7   0 888.865 166.513  15
 -13  -7   0 795.920 160.520  14
 -13  -7   0 943.481 122.453  11
  13   7   2 9058.63 487.045  15
 -13  -7   2 10307.4 500.649  14
  13   7   2 10949.0 323.029  17
 -13  -7   2 12635.7 344.331  19
  -7  13  -2 8382.05 173.570   5
   7 -13  -2 9629.20 357.937   4
  -7  13  -2 11947.8 265.660  16
  -7  13  -4 15568.8 548.212   2
   7 -13  -4 14827.4 498.861   4
  -7  13  -4 17367.0 386.852  16
 -13  -7   4 17563.5 520.328  19
  13   7   4 14960.5 477.305  17
  13   7   4 12475.1 728.051  15
 -13  -7   4 13212.0 665.310  14
  13   7   4 13372.5 591.151  13
  -7  13  -4 13372.3 266.192   5
  -7  13  -6 12937.5 384.395  16
   7 -13  -6 17149.2 594.867   4
  -7  13  -6 19130.8 654.101   2
  13   7   6 10414.9 620.744  13
  -7  13  -6 14395.1 309.197   6
  -7  13  -8 386.387 115.274  16
 -13  -7   8 232.235 180.400  19
  13   7   8 464.942 235.290  18
   7 -13  -8 237.987 74.2949   6
  -7  13  -8 236.141 68.4862   5
  -7  13 -10 146.550 61.7925  16
   7 -13 -10 141.214 39.5836   6
  -7  13 -10 162.536 38.5472   5
 -13  -7  10 138.051 92.3260  19
   8 -13   9 33.0019 56.5222   7
  -8  13   9 71.2193 94.0975  10
  13   8  -7 218.335 142.772  15
 -13  -8  -7 141.059 152.090  11
  -8  13   7 148.466 170.939  12
  -8  13   7 220.915 109.199  10
   8 -13   7 346.259 84.1747   7
  13   8  -5 639.345 184.338  15
  13   8  -5 704.442 150.610  17
 -13  -8  -5 584.710 185.287  11
  -8  13   5 779.081 118.298  10
  -8  13   5 770.532 204.535  12
   8 -13   5 1276.19 169.315   1
  13   8  -3 3725.80 302.474  15
  13   8  -3 4566.37 232.785  17
  -8  13   3 3864.53 327.470  12
 -13  -8  -3 3829.16 302.448  11
  13   8  -1 14450.3 343.822  17
  13   8  -1 14370.3 536.050  15
 -13  -8  -1 13879.4 517.307  14
  -8  13   1 14434.2 195.318   5
 -13  -8   1 14893.5 549.634  14
 -13  -8   1 15278.1 351.833  19
  -8  13  -1 15365.8 213.525   5
  -8  13  -1 15580.9 283.146  16
   8 -13  -3 5183.09 274.311   4
  -8  13  -3 4553.84 192.092  16
  13   8   3 3797.01 252.011  17
 -13  -8   3 4400.62 255.796  19
 -13  -8   3 3841.72 362.892  14
  13   8   3 3465.69 375.593  15
  13   8   3 4009.52 314.714  13
  -8  13  -3 4439.85 140.747   5
  -8  13  -5 1264.39 189.449   2
   8 -13  -5 1027.23 156.265   4
 -13  -8   5 841.582 215.197  19
  13   8   5 650.836 203.850  13
 -13  -8   5 602.621 222.360  14
  -8  13  -5 870.641 142.379  16
  -8  13  -5 952.172 86.8813   5
  13   8   7 323.624 196.053  13
 -13  -8   7 209.459 206.947  14
  -8  13  -7 653.142 169.059   2
   8 -13  -7 638.898 141.449   3
  -8  13  -9 219.983 90.5126  16
   8 -13  -9 105.354 50.8310   6
  -8  13  -9 24.8382 54.6013   5
 -13  -8   9 89.7218 145.282  19
  13   8   9 80.1597 193.691  18
  13   9  -8 1670.16 148.660  17
   9 -13   8 2905.87 141.079   7
  13   9  -6 2394.12 281.205  15
  13   9  -6 3126.60 221.289  17
  -9  13   6 2748.18 332.849  12
 -13  -9  -6 2527.82 313.124  11
  -9  13   6 2997.93 193.054  10
  13   9  -4 1191.27 160.762  17
  13   9  -4 1448.50 228.594  15
  -9  13   4 1555.86 254.059  12
 -13  -9  -4 1404.51 225.988  11
  -9  13   4 1572.12 139.681  10
  -9  13   2 779.641 65.2643   8
  13   9  -2 1111.05 185.919  15
 -13  -9  -2 814.785 189.040  14
 -13  -9  -2 746.283 153.070  11
  -9  13   0 4816.84 151.623  16
 -13  -9   0 4814.53 317.195  14
   9 -13  -2 1728.99 157.631   4
  -9  13  -2 1216.96 108.677  16
  13   9   2 1393.59 153.863  17
 -13  -9   2 1581.10 152.020  19
 -13  -9   2 977.983 202.205  14
  13   9   2 970.185 213.987  15
  13   9   2 949.761 155.587  13
  -9  13  -2 1133.62 62.6482   5
   9 -13  -4 3054.03 229.188   4
  -9  13  -4 3726.73 283.894   2
  -9  13  -4 1349.20 140.743  16
 -13  -9   4 1072.05 195.472  19
  13   9   4 1131.77 211.311  17
  13   9   4 1379.18 305.039  15
  13   9   4 1383.90 229.898  13
 -13  -9   4 1038.09 265.765  14
  -9  13  -4 2381.11 117.914   5
  -9  13  -6 2822.67 267.650   2
 -13  -9   6 3310.39 294.933  19
  -9  13  -6 3178.49 210.279  16
 -13  -9   6 2268.86 354.464  14
  13   9   6 2725.30 330.970  13
  -9  13  -6 2641.60 133.462   5
  -9  13  -8 2951.45 187.695  16
   9 -13  -8 3716.67 141.888   6
  13   9   8 2487.22 314.876  18
 -13  -9   8 2217.84 241.317  19
  -9  13  -8 4213.85 156.448   5
  -9  13 -10 47.2518 54.2105  16
  10 -13   9 1694.44 91.0936   7
  13  10  -7 773.877 136.323  17
 -10  13   7 811.972 130.278  10
  13  10  -5 1489.63 169.148  17
  13  10  -5 1020.98 214.732  15
  10 -13   5 1644.26 184.995   1
 -13 -10  -5 1057.60 226.115  11
 -10  13   5 1004.41 234.660  12
 -10  13   5 1190.52 137.224  10
 -10  13   3 6185.48 167.463   8
 -13 -10  -3 6008.94 389.801  11
  13  10  -1 14544.8 553.197  15
  13  10  -1 14789.7 369.747  17
 -13 -10   1 13829.9 553.994  14
  13  10   1 13766.2 572.993  15
  13  10   1 15645.7 393.485  17
 -10  13  -1 16450.7 214.973   5
 -10  13  -1 15385.4 287.789  16
  10 -13  -3 8356.86 336.479   4
 -10  13  -3 8906.57 261.113  16
 -13 -10   3 9535.18 323.210  19
  13  10   3 8313.79 347.725  17
 -13 -10   3 7675.82 503.155  14
  13  10   3 7535.55 527.728  15
  13  10   3 7450.82 403.137  13
 -10  13  -3 7073.93 165.933   5
  10 -13  -5 1725.27 182.612   4
 -13 -10   5 1216.23 210.729  19
 -10  13  -5 1366.83 157.307  16
  13  10   5 1149.06 249.063  17
  13  10   5 1008.47 224.875  13
 -13 -10   5 1331.26 294.665  14
 -10  13  -5 1416.04 100.647   5
 -10  13  -7 739.909 136.815  16
 -10  13  -7 763.043 86.3659   5
  10 -13  -7 715.927 77.8166   6
 -13 -10   7 534.623 190.766  19
  13  10   7 559.390 226.676  18
 -13 -10   9 741.765 129.433  19
  13  10   9 944.036 198.523  18
  11 -13   8 508.982 69.6703   7
  13  11  -6 719.527 186.803  15
  13  11  -6 688.657 141.742  17
 -13 -11  -6 733.614 216.194  11
 -11  13   6 933.431 137.850  10
  11 -13   6 1159.94 97.7460   7
  13  11  -4 1348.94 167.861  17
  13  11  -4 1235.98 218.456  15
 -11  13   4 1318.24 223.819  12
 -13 -11  -4 1102.95 220.115  11
  13  11  -2 7262.72 274.233  17
 -13 -11  -2 6934.57 445.215  14
 -13 -11  -2 6798.54 377.090  11
  13  11  -2 7397.36 419.253  15
  13  11   0 9690.21 467.509  15
 -13 -11   0 10462.8 470.480  14
  13  11   0 10079.0 322.687  17
 -11  13  -2 7852.45 221.815  16
 -13 -11   2 7269.61 256.059  19
  13  11   2 6495.62 292.716  17
  13  11   2 6737.70 462.720  15
 -13 -11   2 7182.70 439.268  14
  13  11   2 7388.33 370.299  13
 -13 -11   4 1723.83 192.234  19
  13  11   4 1618.41 222.601  17
 -11  13  -4 1859.85 157.626  16
  13  11   4 1451.42 306.031  15
 -13 -11   4 1208.55 275.498  14
  13  11   4 1716.62 233.345  13
 -11  13  -4 2248.52 103.722   5
  13  11   6 720.360 230.375  18
 -13 -11   6 559.752 179.737  19
 -11  13  -6 798.406 134.793  16
  11 -13  -6 892.619 84.0824   6
  13  11   6 696.508 202.708  13
 -13 -11   6 484.213 238.333  14
 -11  13  -6 929.143 91.8631   5
  11 -13  -8 461.667 59.7948   6
 -11  13  -8 311.438 108.885  16
  13  11   8 200.007 200.077  18
 -13 -11   8 205.928 137.110  19
 -11  13  -8 617.848 69.4194   5
  13  12  -7 161.298 103.745  17
  13  12  -5 3828.66 235.239  17
 -13 -12  -5 4208.48 379.402  11
  13  12  -5 4232.56 362.194  15
  13  12  -3 4407.04 231.324  17
 -13 -12  -3 4665.93 355.477  11
  13  12  -3 4534.92 353.861  15
  13  12  -1 13935.4 571.071  15
 -13 -12  -1 14593.6 566.933  14
  13  12   1 15507.3 414.693  17
 -13 -12   1 13735.5 573.342  14
  13  12   1 13724.4 617.186  15
 -13 -12   3 5098.43 241.798  19
  13  12   3 4799.37 284.982  17
  13  12   3 4621.22 435.213  15
 -13 -12   3 5289.98 427.833  14
 -12  13  -3 5412.98 211.901  16
 -13 -12   5 4110.73 266.934  19
 -13 -12   5 4615.22 471.808  14
  13  12   5 5074.48 370.673  17
 -12  13  -5 5044.88 242.119  16
 -12  13  -7 326.634 110.188  16
  13  12   7 276.712 205.160  18
 -13 -12   7 132.006 138.920  19
 -12  13  -9 13.6262 74.2933  16
  13  12   9 46.7107 138.390  18
 -13 -13  -6 825.516 214.485  11
  13  13  -4 325.252 167.476  15
  13  13  -4 314.310 124.976  17
 -13 -13  -4 319.177 163.536  11
  13  13  -2 1104.50 151.642  17
 -13 -13  -2 979.036 200.047  14
 -13 -13  -2 844.182 166.984  11
  13  13  -2 804.166 184.577  15
  13  13   0 2828.42 291.024  15
 -13 -13   0 2863.01 273.908  14
  13  13   0 3204.87 210.831  17
 -13 -13   2 625.635 185.731  14
  13  13   2 614.261 208.946  15
  13  13   2 572.553 152.706  17
 -13 -13   4 281.577 212.476  14
  13  13   4 223.234 222.663  15
 -13  13  -4 319.930 108.361  16
  13  13   4 149.200 156.538  17
 -13 -13   6 673.375 255.093  14
 -13  13  -8 372.347 99.7412  16
  13  13   8 368.950 178.525  18
 -14  13  -9 324.256 69.2463  16
  13  14   7 1183.02 226.684  18
 -14  13  -7 1238.92 136.455  16
 -13 -14   5 796.581 249.061  14
 -14  13  -5 879.243 129.369  16
  13  14   5 728.995 206.837  17
 -13 -14   3 601.203 205.508  14
  13  14   3 431.783 212.581  15
  13  14   3 634.309 162.366  17
 -14  13  -3 471.626 93.4585  16
 -13 -14   1 5447.66 379.518  14
  13  14   1 6243.27 289.885  17
  13  14   1 5863.89 437.432  15
 -13 -14  -1 5191.42 358.254  14
  13  14  -1 5564.33 386.586  15
  13  14  -1 6159.57 284.574  17
  13  14  -3 461.676 168.830  15
  13  14  -3 790.268 151.073  17
 -13 -14  -3 344.504 155.064  11
  13  14  -5 737.657 145.669  17
 -13 -14  -5 624.750 200.263  11
  12  14   8 2051.78 235.929  18
 -14  12  -8 2134.63 151.311  16
 -12 -14   6 157.866 205.392  14
 -12 -14   4 837.221 250.192  14
  12  14   4 674.533 249.701  15
 -14  12  -4 917.293 120.021  16
  12  14   4 810.401 192.675  17
  12  14   2 2598.73 223.695  17
  12  14   2 2211.74 310.708  15
 -12 -14   2 2313.60 277.819  14
 -12 -14   0 44923.6 1024.65  14
  12  14   0 45970.1 760.159  17
  12  14   0 46627.7 1116.40  15
  12  14  -2 2179.58 189.969  17
 -12 -14  -2 1564.25 234.644  14
  12  14  -2 1970.33 238.778  15
 -12 -14  -2 1505.69 209.482  11
  12  14  -4 527.258 174.138  15
 -12 -14  -4 460.488 181.481  11
  12  14  -4 692.046 145.594  17
 -12 -14  -6 190.854 165.544  11
 -14  11  -9 1141.30 102.377  16
  11  14   7 1366.07 237.087  18
 -14  11  -7 1731.70 163.142  16
  11  14   5 7521.20 425.045  17
 -14  11  -5 7873.05 293.945  16
  11  14   5 7646.54 408.682  18
  11  14   3 12237.5 668.049  15
 -11 -14   3 12758.1 643.535  14
 -14  11  -3 13607.2 322.095  16
  11  14   3 11876.3 435.818  17
  11  14   1 27040.5 575.548  17
  11  14   1 26507.5 864.259  15
 -11 -14   1 25997.5 776.016  14
  11  14  -1 23513.1 737.314  15
 -11 -14  -1 23770.7 715.850  14
  11  14  -1 24733.2 522.446  17
  11  14  -3 11998.1 532.490  15
  11  14  -3 13131.4 391.274  17
  11  14  -5 6201.90 277.006  17
 -11 -14  -5 5862.30 446.908  11
  11  14  -5 6624.10 184.541   5
  11  14  -7 2158.08 109.424   5
 -11 -14  -7 1928.90 104.668   6
 -10 -14   8 1842.57 105.300   7
  10  14   8 1586.06 227.345  18
 -14  10  -8 1578.40 149.236  16
 -14  10  -6 4693.01 245.767  16
  10  14   6 3631.30 342.987  17
  10  14   6 3918.35 325.017  18
 -10 -14   6 4164.10 465.338  14
  10  14   6 4305.99 393.120  12
  10  14   6 4914.36 235.357  10
  10  14   4 16707.0 538.852  17
  10  14   4 15324.1 793.703  15
 -10 -14   4 15233.0 764.849  14
  10  14   4 14639.8 605.341  12
 -10 -14   4 15749.0 501.692   1
 -10 -14   2 17772.4 667.653  14
  10  14   2 17389.0 748.107  15
  10  14   2 17769.5 253.658   8
  10  14   2 17930.5 490.702  17
  10  14   0 29790.2 582.007  17
  10  14   0 30396.2 852.299  15
 -10 -14   0 29688.2 780.235  14
  10  14   0 31339.6 320.578   5
  10  14  -2 19406.5 456.565  17
  10  14  -2 17179.9 614.206  15
  14 -10   2 18886.3 584.013  13
 -10 -14  -2 18329.7 665.416  14
 -10 -14  -4 16059.1 513.008   4
  10  14  -4 17378.3 431.475  17
  14 -10   4 15564.9 595.751  13
 -10 -14  -6 7356.52 373.476   3
  10  14  -6 8410.29 443.188   2
 -14  10   6 3589.06 291.877  19
  10  14  -6 5842.87 188.545   5
 -10 -14  -6 3720.29 390.415  11
 -10 -14  -8 1907.28 98.5954   6
  10  14  -8 2198.05 106.138   5
 -14   9  -9 224.507 87.3914  16
  -9 -14   9 191.230 54.9016   7
   9  14   7 1344.68 232.100  18
   9  14   7 1630.53 152.241  10
 -14   9  -7 1584.91 167.523  16
   9  14   5 2177.66 258.486  18
   9  14   5 2036.51 263.838  17
 -14   9  -5 2315.85 188.282  16
  -9 -14   5 1743.24 335.131  14
   9  14   5 2313.38 294.931  12
   9  14   5 2183.46 172.889  10
   9  14   3 6108.85 473.426  15
  -9 -14   3 5709.05 441.320  14
   9  14   3 5268.46 153.723   8
   9  14   3 6457.71 317.371  17
 -14   9  -3 6867.81 230.784  16
  -9 -14   1 1336.75 191.476  14
   9  14   1 1566.51 238.064  15
   9  14   1 1228.94 157.689  17
   9  14   1 1713.51 74.5842   8
   9  14  -1 1766.30 210.816  15
   9  14  -1 1647.16 155.877  17
  -9 -14  -1 1607.22 196.123  14
  -9 -14  -3 6297.11 306.880   4
   9  14  -3 5162.32 329.576  15
  14  -9   3 5907.04 359.559  13
   9  14  -3 5600.69 148.733   5
   9  14  -3 6360.89 259.413  17
 -14   9   3 5928.67 276.417  19
   9  14  -5 3227.48 275.480   2
  -9 -14  -5 3172.05 253.185   4
   9  14  -5 1766.58 169.703  17
  14  -9   5 2096.09 270.366  13
   9  14  -5 2499.65 126.880   5
  -9 -14  -7 1491.54 108.279   6
   9  14  -7 1537.39 108.735   5
  -9 -14  -9 254.164 47.4068   6
   9  14  -9 236.488 47.3791   5
 -14   9   9 173.113 129.688  19
 -14   8 -10 119.834 58.9458  16
  -8 -14   8 1012.75 99.9344   7
   8  14   8 708.292 192.950  18
 -14   8  -8 662.610 132.962  16
 -14   8  -6 6898.43 300.843  16
   8  14   6 6348.43 387.958  17
   8  14   6 6864.78 391.640  18
   8  14   6 6446.20 470.294  12
   8  14   6 7054.68 275.362  10
   8  14   4 9048.98 292.468  10
   8  14   4 9123.93 398.050  17
 -14   8  -4 9986.06 314.125  16
  -8 -14   4 8854.90 586.154  14
   8  14   4 8581.03 499.026  12
   8  14   2 3432.56 320.891  15
  -8 -14   2 3315.06 304.078  14
   8  14   2 3038.34 106.277   8
   8  14   2 3568.90 232.179  17
   8  14   0 346.102 151.006  15
   8  14   0 535.097 41.1679   5
  -8 -14   0 259.435 115.951  14
   8  14   0 309.148 112.207  17
   8  14  -2 3649.51 198.923  17
 -14   8   2 3143.23 184.721  19
   8  14  -2 3231.99 250.830  15
  -8 -14  -2 3123.57 272.222  14
   8  14  -2 3657.33 105.454   5
  -8 -14  -4 10952.3 436.744   4
   8  14  -4 11330.9 476.674   2
 -14   8   4 9162.18 383.633  19
   8  14  -4 8803.35 302.943  17
  14  -8   4 7691.98 440.451  13
   8  14  -4 9276.02 224.270   5
   8  14  -4 8385.91 216.070  16
  14  -8   6 5936.82 436.609  13
   8  14  -6 7590.95 217.589   5
   8  14  -8 952.978 90.4092   5
  -8 -14  -8 986.819 89.4362   6
  -7 -14   9 648.721 77.6804   7
   7  14   9 445.577 104.601  10
 -14   7  -9 292.548 100.811  16
  -7 -14   7 1725.95 131.518   7
  14  -7  -7 908.951 190.491  15
   7  14   7 1193.43 257.660  12
   7  14   7 1483.10 151.446  10
   7  14   5 1335.59 215.941  17
 -14   7  -5 1280.73 162.277  16
   7  14   5 1396.73 218.692  18
   7  14   5 1254.24 138.097  10
   7  14   5 1037.11 230.461  12
  -7 -14   5 1408.06 193.639   1
 -14   7  -3 1726.85 137.576  16
   7  14   3 1508.37 262.156  15
  -7 -14   3 1663.62 277.353  14
  14  -7  -3 1479.26 177.063  15
   7  14   3 1697.35 227.211  12
   7  14   3 1594.38 184.923  17
   7  14   1 13868.0 218.204   8
   7  14   1 16050.1 607.443  15
  -7 -14   1 14561.6 523.426  14
   7  14   1 16832.3 413.428  17
   7  14   1 15177.3 205.070   5
 -14   7   1 14588.0 332.013  19
   7  14  -1 15017.6 362.627  17
   7  14  -1 13993.3 205.189   5
   7  14  -3 1949.20 109.494  16
 -14   7   3 1732.71 189.808  19
   7  14  -3 1764.36 152.932  17
  14  -7   3 1916.55 236.009  13
   7  14  -5 1090.33 186.493   2
  -7 -14  -5 876.240 165.917   4
   7  14  -5 905.899 93.7523  16
  14  -7   5 751.618 201.528  13
   7  14  -5 826.683 87.2225   5
  14  -7   7 1948.62 291.496  13
  -7 -14  -7 1690.38 290.081  11
  -7 -14  -9 687.461 71.5076   6
   7  14  -9 864.438 80.2979   5
 -14   6 -10 70.3066 68.6030  16
  -6 -14  10 94.2254 47.3964   7
   6  14   8 1452.74 229.809  18
   6  14   8 1897.26 166.258  10
 -14   6  -8 1512.62 168.015  16
  -6 -14   6 3969.73 313.004   1
   6  14   6 5051.44 334.081  18
   6  14   6 3587.29 364.798  12
   6  14   6 4202.45 221.009  10
 -14   6  -6 4569.66 259.977  16
   6  14   6 4073.63 309.181  17
   6  14   4 1411.21 189.842  18
   6  14   4 1112.62 189.832  17
   6  14   4 1244.08 131.192  10
   6  14   4 1054.37 211.824  12
   6  14   2 19398.5 462.543  17
   6  14   2 15194.9 254.107   8
  -6 -14   2 18261.6 643.300  14
  14  -6  -2 14240.0 437.136  15
   6  14   2 17696.5 664.032  15
   6  14   0 2311.89 77.2231   5
   6  14   0 2702.55 174.087  17
   6  14  -2 18231.0 308.910  16
   6  14  -2 19962.3 407.719  17
 -14   6   2 19640.8 439.438  19
  -6 -14  -2 21289.8 545.523   4
   6  14  -2 17507.6 261.579   5
   6  14  -4 1515.41 137.456  17
   6  14  -4 1459.77 106.341  16
  14  -6   4 1411.67 221.599  13
   6  14  -4 1831.31 107.704   5
   6  14  -4 2732.38 244.770   2
  -6 -14  -4 2430.08 233.741   4
  -6 -14  -6 3142.97 295.243   4
   6  14  -6 3525.77 294.569   2
  14  -6   6 2857.59 342.865  13
   6  14  -6 3204.22 155.635  16
  -6 -14  -8 2639.64 143.602   6
   6  14  -8 3345.55 149.072   5
  -6 -14 -10 109.441 38.1851   6
   6  14 -10 60.9905 35.0176   5
 -14   6  10 76.8125 100.047  19
  -5 -14   9 598.098 93.8148   7
 -14   5  -9 450.686 121.225  16
   5  14   9 405.433 110.515  10
  14  -5  -7 2597.81 267.231  15
   5  14   7 3427.19 360.999  12
   5  14   7 3514.79 207.872  10
   5  14   5 3729.96 278.379  18
   5  14   5 3192.34 265.147  17
  -5 -14   5 4049.23 312.678   1
   5  14   5 3459.06 345.503  12
   5  14   5 3470.42 194.961  10
 -14   5  -5 3248.73 318.993  11
  -5 -14   3 2168.11 273.584  14
  14  -5  -3 1572.62 172.922  15
   5  14   3 1934.43 254.940  12
   5  14   3 1968.70 185.999  17
   5  14   1 16996.6 405.587  17
  -5 -14   1 14820.2 489.969  14
   5  14  -1 17868.0 374.628  17
 -14   5   1 18523.3 374.351  19
   5  14  -1 15505.2 495.781  15
  -5 -14  -1 15142.3 462.927  14
   5  14  -1 13543.4 207.318   5
  -5 -14  -3 1476.09 176.655   4
   5  14  -3 1801.15 202.143   2
   5  14  -3 2684.83 159.705  17
 -14   5   3 2739.60 226.136  19
  14  -5   3 1918.94 238.832  13
   5  14  -3 2442.42 123.407  16
   5  14  -3 1598.35 98.6340   5
   5  14  -5 5279.36 338.730   2
  -5 -14  -5 4786.16 345.618   4
   5  14  -5 4176.47 172.151  16
  14  -5   5 3942.16 366.346  13
  -5 -14  -7 3363.09 304.970   3
   5  14  -7 3734.04 310.845   2
  -5 -14  -9 440.309 70.7451   6
   5  14  -9 470.779 71.6257   5
 -14   5   9 254.219 165.815  19
  -4 -14  10 37.4347 54.2182   7
 -14   4 -10 84.7928 79.4487  16
  -4 -14   8 587.715 107.369   7
 -14   4  -8 282.948 135.953  16
   4  14   8 447.403 122.344  10
   4  14   6 2286.06 248.043  18
  14  -4  -6 1672.64 234.796  15
   4  14   6 2215.36 300.667  12
   4  14   6 2434.63 181.688  10
 -14   4  -6 1984.83 274.340  11
   4  14   4 8864.89 368.840  17
   4  14   4 8786.40 342.114  18
   4  14   4 7899.36 466.705  12
   4  14   4 8335.54 274.035  10
 -14   4  -4 7825.05 451.481  11
   4  14   2 3932.53 215.145  17
   4  14   2 3901.21 312.212  15
  14  -4  -2 3316.11 220.965  15
   4  14   0 10391.2 298.587  17
  14  -4   0 8743.37 339.844  15
   4  14   0 10302.8 425.059  15
  -4 -14   0 9954.38 362.454  14
 -14   4   0 9303.19 305.211  14
 -14   4   2 5159.30 249.499  19
   4  14  -2 5290.39 200.372  17
   4  14  -2 5213.25 164.577  16
   4  14  -4 6449.32 206.285  16
  14  -4   4 6336.69 431.960  13
   4  14  -4 6952.62 193.081   5
   4  14  -6 2186.57 141.923  16
   4  14  -6 2974.17 147.306   6
  14  -4   6 2354.08 332.896  13
   4  14  -6 3680.51 302.846   2
  -4 -14  -6 3226.36 308.273   4
   4  14  -8 295.203 74.6895  16
  -4 -14  -8 327.910 92.9900   6
   4  14  -8 389.079 79.4357   5
  -4 -14 -10 94.6557 45.7544   6
   4  14 -10 105.709 43.9543   5
 -14   4  10 48.9767 117.317  19
  -3 -14   9 236.627 91.1631   7
 -14   3  -9 278.621 116.771  16
   3  14   9 290.789 110.502  10
   3  14   7 1585.81 223.651  18
  14  -3  -7 1140.72 207.411  15
   3  14   7 1387.02 268.568  12
   3  14   7 1581.08 165.548  10
 -14   3  -7 1358.86 232.069  11
   3  14   5 1673.23 205.091  18
   3  14   5 1549.51 203.408  17
  -3 -14   5 2140.50 270.112   1
  14  -3  -5 1184.28 194.236  15
   3  14   5 1634.45 262.821  12
   3  14   5 1379.42 146.961  10
 -14   3  -5 1568.01 238.210  11
   3  14   3 24499.4 528.596  17
   3  14   3 24492.0 500.594  18
   3  14   3 22257.6 744.350  12
 -14   3  -3 22474.1 698.711  11
  -3 -14   1 2874.11 210.876  14
   3  14   1 3046.69 182.711  17
   3  14   1 2981.60 89.7490   5
   3  14  -1 3157.16 128.384  16
 -14   3   1 3001.60 172.667  19
   3  14  -1 3137.37 160.684  17
  14  -3   1 2711.83 208.924  15
   3  14  -1 3016.93 210.789  15
 -14   3   1 2861.53 199.382  14
  -3 -14  -1 2936.57 194.276  14
   3  14  -1 3440.18 100.327   5
 -14   3   3 27728.8 602.586  19
   3  14  -3 23279.7 384.829  16
  14  -3   3 21346.9 739.115  13
   3  14  -3 24111.4 363.455   5
  -3 -14  -3 25063.3 703.294   4
   3  14  -3 28928.8 715.205   2
   3  14  -5 1900.45 135.085  16
  14  -3   5 1583.71 282.476  13
   3  14  -5 1951.22 122.857   6
   3  14  -5 2530.29 252.042   2
  -3 -14  -5 2416.03 278.336   4
   3  14  -7 1529.48 128.518  16
  14  -3   7 1800.01 319.076  13
   3  14  -7 1853.34 127.374   6
  -3 -14  -9 216.260 76.7694   6
   3  14  -9 242.317 69.8725   5
  14  -2 -10 430.411 88.2938  17
 -14   2 -10 676.521 105.957  16
   2  14   8 3867.83 221.802  10
   2  14   6 7459.02 364.523  18
   2  14   6 7788.38 511.192  12
 -14   2  -6 7253.71 475.214  11
   2  14   6 8299.50 306.194  10
  14  -2  -4 308.569 127.568  15
   2  14   4 568.375 142.684  18
   2  14   4 404.829 102.590  10
   2  14   4 599.787 186.138  12
 -14   2  -4 400.964 152.141  11
   2  14   4 567.961 149.339  17
  -2 -14   2 2191.29 225.099  14
  14  -2  -2 1693.44 176.303  15
   2  14   2 2112.40 165.770  17
   2  14   2 2014.25 230.789  12
 -14   2  -2 1957.87 209.107  11
  14  -2   0 12478.1 420.306  15
   2  14   0 13627.7 429.769  15
  -2 -14   0 14303.7 385.772  14
 -14   2   0 13344.6 403.717  14
   2  14   0 13092.0 196.194   5
 -14   2   2 1841.32 190.119  14
  14  -2   2 1694.87 202.710  15
   2  14  -2 1908.21 114.264  16
 -14   2   2 2200.92 195.827  19
   2  14  -2 1871.83 91.1230   5
  -2 -14  -2 2125.80 200.104   4
  -2 -14  -4 861.473 188.069   4
   2  14  -4 654.679 94.6066  16
 -14   2   4 614.415 174.842  14
  14  -2   4 600.358 211.092  13
   2  14  -4 817.068 82.1574   5
  14  -2   6 7081.78 355.789  18
   2  14  -6 8169.93 263.064  16
  -2 -14  -6 10697.0 567.710   4
  14  -2   6 7665.07 585.326  13
   2  14  -6 10035.8 262.403   6
  -2 -14  -8 3898.65 199.841   6
   2  14  -8 3202.10 163.732  16
  -2 -14 -10 1058.25 81.4027   6
   2  14 -10 1225.95 79.2363   5
  -1 -14   9 868.045 128.241   7
   1  14   9 619.228 123.578  10
 -14   1  -9 542.783 134.009  16
  14  -1  -7 230.493 140.640  15
 -14   1  -7 468.158 173.219  11
   1  14   7 480.347 209.375  12
   1  14   7 658.967 129.962  10
   1  14   5 4160.73 259.903  18
   1  14   5 4401.53 279.310  17
   1  14   5 4898.23 388.964  12
 -14   1  -5 4838.67 378.864  11
   1  14   5 4964.58 233.563  10
   1  14   3 4106.87 231.049  17
  14  -1  -3 2853.31 226.324  15
   1  14   3 4598.08 220.765  18
   1  14   3 2902.26 297.282  12
 -14   1  -3 3116.22 272.958  11
   1  14   1 2679.48 163.364  17
  -1 -14   1 2296.18 172.126  14
   1  14   1 2390.89 211.545  15
 -14   1  -1 2352.76 193.420  14
   1  14   1 1916.82 75.3229   5
  14  -1   1 2019.01 191.463  15
 -14   1   1 2103.27 191.420  14
 -14   1   1 2592.79 168.163  19
   1  14  -1 1943.34 79.7702   5
   1  14  -1 2559.04 119.394  16
  -1 -14  -3 2618.66 260.780   4
   1  14  -3 3265.85 257.699   2
 -14   1   3 3014.61 283.641  14
  14  -1   3 3078.28 329.655  13
   1  14  -3 2742.68 122.737   5
   1  14  -5 6669.58 203.971   6
   1  14  -5 4283.30 200.442  16
  14  -1   5 3808.03 396.485  13
   1  14  -5 10413.4 464.641   2
  -1 -14  -5 8963.22 494.559   4
   1  14  -7 478.115 107.079  16
  14  -1   7 605.151 251.988  13
   1  14  -9 828.283 87.4743   5
  -1 -14  -9 714.910 108.885   6
   1  14  -9 632.547 86.1022  16
   0 -14  10 101.820 85.6538   7
 -14   0 -10 107.610 92.4427  16
  14   0 -10 32.0257 67.9260  17
   0  14  10 73.4258 88.3777  10
   0  14   8 151.922 114.119  10
   0  14   6 4467.49 284.447  18
  14   0  -6 3541.29 299.198  15
   0  14   6 5308.46 428.803  12
   0  14   6 5198.69 252.186  10
 -14   0  -6 4342.66 387.501  11
   0  14   4 1233.03 163.454  17
   0  14   4 1434.41 163.539  18
  14   0  -4 1087.75 170.828  15
   0  14   4 1138.52 220.581  12
   0  14   4 1049.92 125.091  10
 -14   0  -4 1239.01 219.352  11
   0  14   2 22356.4 453.680  17
 -14   0  -2 22204.8 637.386  11
   0  14   2 20432.8 297.955   5
   0  14   2 21551.7 676.207  12
   0  14   0 15420.2 424.860  15
 -14   0   0 16568.0 487.467  14
 -14   0   2 22365.0 502.637  19
   0  14  -2 22711.8 317.527   5
   0  14  -2 21452.2 352.659  16
 -14   0   4 1481.37 227.571  14
  14   0   4 1187.44 265.958  13
   0  14  -4 1681.43 129.458  16
   0  14  -6 4210.50 206.888  16
   0  14  -6 7495.29 422.309   2
   0 -14  -6 6038.97 433.205   4
  14   0   6 3514.38 433.254  13
   0  14  -6 5502.03 196.148   6
   0  14  -8 96.1155 85.9800  16
   0 -14  -8 141.774 92.8906   6
   0 -14 -10 56.9991 63.4969   6
   0  14 -10 105.324 51.8376   5
  -1  14   9 2731.55 185.479  10
   1 -14   9 4049.54 205.482   7
  14   1  -7 4667.61 349.557  15
  -1  14   7 6231.54 485.406  12
  -1  14   7 6707.03 281.971  10
 -14  -1  -7 5398.95 432.151  11
  -1  14   5 6971.43 305.155  18
  14   1  -5 5572.41 352.525  15
  -1  14   5 7075.07 462.801  12
  -1  14   5 6699.05 266.988  10
 -14  -1  -5 5929.76 423.158  11
  14   1  -3 505.891 139.338  15
  -1  14   3 763.388 119.575  18
 -14  -1  -3 338.419 136.061  11
  -1  14   3 370.831 172.732  12
  -1  14   3 627.095 127.164  17
  -1  14   1 30822.3 491.170  17
  -1  14   1 26599.8 314.822   5
  -1  14  -1 35048.8 447.618  16
 -14  -1   1 35218.4 559.158  19
   1 -14  -3 258.911 141.918   4
  -1  14  -3 249.911 114.865   2
  -1  14  -3 628.047 92.9156  16
  14   1   3 327.146 188.421  13
 -14  -1   3 459.234 163.603  14
  -1  14  -3 291.505 64.1369   5
  -1  14  -5 10342.3 469.434   2
   1 -14  -5 8551.02 480.170   4
  -1  14  -5 6945.09 250.739  16
  14   1   5 5482.85 483.706  13
  -1  14  -5 7505.12 217.509   6
  14   1   7 5974.61 370.324  18
  -1  14  -7 6888.09 262.085  16
  14   1   7 5515.77 531.309  13
   1 -14  -9 3460.18 174.214   6
  -1  14  -9 2120.62 131.829  16
  -1  14  -9 4339.44 161.086   5
 -14  -1   9 1486.17 225.002  19
   2 -14  10 166.286 75.3216   7
 -14  -2 -10 79.1669 92.8922  16
  -2  14   8 2174.97 186.461  10
  14   2  -6 2915.29 289.574  15
  -2  14   6 3864.66 380.610  12
  -2  14   6 4058.69 226.450  10
 -14  -2  -6 3712.66 359.795  11
  -2  14   4 23354.0 532.703  17
  -2  14   4 25454.7 515.769  18
  14   2  -4 18466.9 599.853  15
  -2  14   4 21975.6 766.525  12
  -2  14   4 20790.8 437.995  10
 -14  -2  -4 18455.9 674.401  11
  14   2  -2 3379.48 247.635  15
  -2  14   2 3113.65 277.773  12
 -14  -2  -2 2762.94 236.176  11
  -2  14   0 85761.6 787.040  16
  -2  14   0 73629.6 677.122   5
 -14  -2   2 2807.23 257.172  14
 -14  -2   2 4595.13 243.206  19
  -2  14  -2 3261.52 141.074  16
  -2  14  -2 1280.95 80.1193   5
   2 -14  -2 1458.75 189.371   4
  -2  14  -4 21321.6 349.880   5
 -14  -2   4 19551.1 752.662  14
  14   2   4 20987.4 786.910  15
  14   2   4 20156.2 846.321  13
  -2  14  -4 25934.6 451.760  16
  -2  14  -4 25219.8 697.023   2
   2 -14  -4 22468.3 721.366   4
  -2  14  -6 4739.01 225.341  16
  -2  14  -6 5220.53 196.163   6
  14   2   6 4157.68 454.528  13
  -2  14  -6 6902.89 407.399   2
   2 -14  -6 6188.94 417.701   4
   2 -14  -8 1694.43 147.420   6
  -2  14  -8 1747.17 146.829  16
  14   2   8 1400.95 232.735  18
  -2  14 -10 116.167 51.5697  16
   2 -14 -10 148.446 59.3594   6
  -2  14 -10 188.053 52.5261   5
 -14  -2  10-17.6293 119.843  19
   3 -14   9 417.511 98.8841   7
  14   3  -9 209.754 101.398  17
  -3  14   9 375.942 110.558  10
  -3  14   7 1915.04 298.602  12
  -3  14   7 2022.40 182.538  10
 -14  -3  -7 1701.45 270.767  11
  14   3  -7 1257.82 218.119  15
  14   3  -5 5114.89 356.717  15
  -3  14   5 6329.13 442.634  12
  -3  14   5 6684.90 261.118  10
 -14  -3  -5 5142.65 396.506  11
 -14  -3  -3 12485.5 514.092  11
  -3  14   3 13090.1 583.942  12
  -3  14   3 12699.8 364.910  17
  14   3  -1 7958.46 373.669  15
  14   3  -1 7964.12 253.384  17
 -14  -3   1 10073.1 302.264  19
  -3  14  -1 11141.6 244.186  16
   3 -14  -3 21964.7 649.944   4
  -3  14  -3 26411.7 681.103   2
  -3  14  -3 15121.2 326.056  16
 -14  -3   3 13927.3 447.598  19
  14   3   3 12377.7 674.990  15
 -14  -3   3 11475.6 561.643  14
  14   3   3 11697.5 566.182  13
  -3  14  -3 18802.0 309.299   5
  -3  14  -5 6917.54 211.967   6
  14   3   5 5084.55 463.853  13
  -3  14  -5 10534.8 474.072   2
   3 -14  -5 9005.56 477.999   4
  -3  14  -5 6188.16 247.505  16
  14   3   7 1016.63 257.643  18
  -3  14  -7 1645.58 156.860  16
  14   3   7 1387.72 313.086  13
   3 -14  -9 427.083 86.5927   6
  -3  14  -9 303.839 87.5509  16
  -3  14  -9 542.717 77.7810   5
  14   3   9 289.889 157.288  18
 -14  -3   9 265.077 177.928  19
 -14  -4 -10 114.419 91.8657  16
   4 -14  10 157.988 64.0856   7
  14   4  -8 718.095 142.360  17
   4 -14   8 1048.93 121.476   7
  -4  14   8 962.598 140.775  10
  14   4  -6 6411.81 415.030  15
  -4  14   6 7764.88 300.405  10
 -14  -4  -6 6565.55 459.992  11
  -4  14   6 7118.79 497.734  12
  14   4  -4 5255.24 348.246  15
  -4  14   4 5818.75 414.685  12
  -4  14   4 5840.85 232.334  10
 -14  -4  -4 4822.74 358.649  11
  14   4  -2 111.041 118.568  15
 -14  -4  -2 64.3576 99.5132  11
 -14  -4  -2 130.453 136.972  14
  -4  14   2 201.966 99.5808  17
  14   4   0 26122.5 438.520  17
  -4  14   0 26664.2 368.008  16
  14   4   0 21545.4 628.184  15
 -14  -4   0 23186.7 555.508  11
  -4  14   0 22908.6 285.705   5
   4 -14  -2 328.069 114.857   4
  14   4   2 150.389 104.074  17
 -14  -4   2 78.7002 120.346  19
  14   4   2 6.19967 133.718  15
  -4  14  -2 176.325 74.0995  16
 -14  -4   2 86.4576 128.366  14
  -4  14  -2 225.931 51.8085   5
  -4  14  -4 9420.94 432.587   2
   4 -14  -4 7919.82 410.063   4
  -4  14  -4 6384.33 233.254  16
 -14  -4   4 6457.74 343.796  19
 -14  -4   4 4993.94 405.678  14
  14   4   4 4853.77 466.153  15
  14   4   4 4452.46 403.643  13
  -4  14  -4 6975.73 192.096   5
  -4  14  -6 9274.79 314.927  16
  -4  14  -6 9290.42 254.624   6
  14   4   6 8272.31 615.088  13
  -4  14  -6 11029.2 519.677   2
   4 -14  -6 10404.2 512.372   4
  -4  14  -8 967.442 128.608  16
   4 -14  -8 1045.30 115.797   6
  -4  14  -8 1284.70 104.552   5
  -4  14 -10 173.816 57.2822  16
   4 -14 -10 234.649 53.3032   6
  -4  14 -10 213.950 47.3728   5
 -14  -4  10 73.4508 106.638  19
   5 -14   9 46.5697 71.9405   7
  -5  14   9-4.61997 99.6418  10
  14   5  -9 48.1588 92.2900  17
  14   5  -7 594.806 176.589  15
 -14  -5  -7 783.784 199.997  11
  -5  14   7 984.695 146.427  10
  -5  14   7 791.395 232.363  12
  14   5  -5 2243.63 260.239  15
  -5  14   5 2947.42 190.203  10
 -14  -5  -5 2654.11 299.149  11
  -5  14   5 3119.68 334.022  12
   5 -14   5 3441.85 286.226   1
  -5  14   3 6629.81 439.441  12
  14   5  -3 6184.42 361.238  15
 -14  -5  -3 6361.36 373.662  11
  14   5  -1 21260.1 611.687  15
 -14  -5  -1 21631.4 630.893  14
  -5  14   1 21502.1 270.668   5
  14   5   1 15567.4 542.557  15
 -14  -5   1 17279.3 570.007  14
  14   5   1 17892.5 378.471  17
 -14  -5   1 21628.0 424.733  19
  -5  14  -1 18960.9 251.135   5
  -5  14  -1 19319.4 326.640  16
   5 -14  -3 10147.7 415.622   4
  -5  14  -3 11493.5 464.537   2
  -5  14  -3 8239.71 246.324  16
 -14  -5   3 7933.11 339.785  19
  14   5   3 7744.20 342.177  17
 -14  -5   3 6602.89 440.698  14
  14   5   3 6352.32 495.855  15
  14   5   3 6404.37 411.369  13
  -5  14  -3 8533.75 209.629   5
 -14  -5   5 2173.33 310.107  14
  -5  14  -5 3404.80 291.074   2
   5 -14  -5 3233.85 282.482   4
  -5  14  -5 2842.82 188.151  16
  14   5   5 2417.15 330.555  13
   5 -14  -7 1500.30 222.262   3
  -5  14  -7 1770.42 235.862   2
  -5  14  -9-13.9936 80.2898  16
   5 -14  -9 1.36867 57.1070   6
  -5  14  -9 7.87375 58.8506   5
 -14  -5   9-90.2391 163.925  19
  14   5   9-18.3498 177.557  18
   6 -14  10 762.593 69.9834   7
  -6  14   8 1408.45 151.209  10
   6 -14   8 1582.62 126.319   7
  -6  14   6 1787.25 172.403  10
 -14  -6  -6 1369.31 245.929  11
  -6  14   6 1562.14 281.221  12
   6 -14   6 2233.36 242.450   1
  14   6  -6 1398.07 234.679  15
 -14  -6  -4 10908.6 527.625  11
  -6  14   4 12586.8 346.795  10
  14   6  -4 11080.7 507.466  15
  -6  14   4 12265.1 598.487  12
  -6  14   2 10173.6 210.146   8
  14   6  -2 11394.2 480.359  15
 -14  -6  -2 10622.5 524.708  14
 -14  -6  -2 10541.2 442.257  11
  -6  14   0 14193.2 255.451  16
  14   6   0 13790.4 508.483  15
 -14  -6   0 13362.4 498.510  14
  14   6   2 12244.0 559.421  15
 -14  -6   2 13172.8 554.768  14
 -14  -6   2 15869.6 394.001  19
  14   6   2 13851.0 362.163  17
   6 -14  -2 14179.8 451.184   4
  -6  14  -2 11260.5 208.425   5
  -6  14  -2 14949.2 298.664  16
   6 -14  -4 17618.1 576.823   4
  -6  14  -4 18615.6 613.449   2
  -6  14  -4 16579.8 381.833  16
 -14  -6   4 16771.1 514.004  19
 -14  -6   4 11960.9 642.631  14
  14   6   4 12020.0 736.956  15
  14   6   4 12664.5 597.943  13
  -6  14  -4 15050.8 292.681   5
  -6  14  -6 1765.34 232.288   2
   6 -14  -6 1803.09 220.624   4
  14   6   6 1333.72 284.509  13
 -14  -6   6 1251.88 280.772  14
  -6  14  -6 1541.53 161.557  16
   6 -14  -8 1377.77 113.800   6
  -6  14  -8 1096.45 134.967  16
  -6  14  -8 1674.99 114.282   5
 -14  -6   8 626.320 203.026  19
  14   6   8 804.367 253.515  18
   6 -14 -10 976.294 63.0573   6
  -6  14 -10 1186.57 62.1407   5
   7 -14   9 37.3106 59.8812   7
  -7  14   9 38.9731 94.8432  10
   7 -14   7 1683.67 127.421   7
  14   7  -7 873.231 195.886  15
  -7  14   7 1280.08 269.240  12
  -7  14   7 1493.12 160.279  10
 -14  -7  -7 1179.00 226.443  11
  14   7  -5 9583.19 351.952  17
  14   7  -5 8897.61 480.356  15
  -7  14   5 10217.2 584.052  12
 -14  -7  -5 8483.04 506.128  11
  -7  14   5 9859.35 322.153  10
  14   7  -3 8124.27 298.968  17
  14   7  -3 7109.97 409.111  15
  -7  14   3 8227.16 460.073  12
 -14  -7  -3 7721.92 415.326  11
  14   7  -1 7381.55 250.906  17
  -7  14   1 5299.88 134.127   8
  14   7  -1 5910.10 349.686  15
 -14  -7  -1 6255.43 352.068  14
  -7  14   1 3982.26 102.823   5
 -14  -7   1 6533.47 368.672  14
  14   7   1 6058.49 363.237  15
 -14  -7   1 8709.33 271.102  19
  14   7   1 7917.28 262.248  17
   7 -14  -1 6105.57 277.098   4
  -7  14  -1 5115.14 123.113   5
  -7  14  -1 7502.72 199.842  16
  -7  14  -3 7967.03 250.811  16
  14   7   3 7324.33 325.048  17
 -14  -7   3 7965.03 326.025  19
 -14  -7   3 6701.68 454.267  14
  14   7   3 7111.69 505.984  15
  14   7   3 6957.14 420.715  13
  -7  14  -5 15200.0 594.419   2
   7 -14  -5 13370.1 511.000   4
  -7  14  -5 10279.4 330.959  16
 -14  -7   5 10103.8 434.667  19
 -14  -7   5 8414.72 579.058  14
  -7  14  -5 11391.1 264.069   5
  14   7   5 9428.53 560.209  13
  14   7   7 1017.85 250.652  13
 -14  -7   7 1043.46 275.820  14
   7 -14  -7 2383.04 236.949   3
  -7  14  -7 2677.27 287.660   2
  14   7   9 35.8802 196.344  18
 -14  -7   9 62.2765 135.544  19
   7 -14  -9 76.0005 53.5869   6
  -7  14  -9 11.6871 54.5953   5
  -7  14  -9 47.1997 81.2128  16
  14   8  -8 724.957 126.211  17
   8 -14   8 703.150 89.0786   7
  14   8  -6 1344.78 232.252  15
  14   8  -6 1590.61 184.070  17
  -8  14   6 1616.44 292.656  12
  -8  14   6 1713.79 166.382  10
 -14  -8  -6 1602.25 257.822  11
  14   8  -4 5041.75 264.103  17
  14   8  -4 4205.61 341.087  15
  -8  14   4 4857.26 399.526  12
 -14  -8  -4 4192.94 349.723  11
  -8  14   4 4699.88 227.714  10
  -8  14   2 6280.87 157.924   8
  14   8  -2 7076.28 393.804  15
 -14  -8  -2 6751.40 426.327  14
 -14  -8  -2 6318.08 347.916  11
  -8  14   0 1447.83 94.8079  16
  14   8   0 1584.54 145.032  17
  14   8   0 1556.34 198.034  15
 -14  -8   0 1478.95 193.724  14
 -14  -8   2 6673.42 423.989  14
  14   8   2 7453.46 461.470  15
  14   8   2 8793.35 301.009  17
 -14  -8   2 10136.4 313.089  19
   8 -14  -2 9525.75 363.507   4
  -8  14  -2 7219.59 155.161   5
  -8  14  -2 9311.75 240.970  16
   8 -14  -4 6073.87 329.673   4
[truncated: 310,409 more chars]
