# Supplementary material for: Cyclo‐Polyproline: Chameleonic All‐Peptide Macrocycles With Induced‐Fit Host‐Guest Recognition
Source: Angew Chem Int Ed Engl. 2026 May 14;65(27):e8698780. doi: 10.1002/anie.8698780 (PMC13327576; doi:10.1002/anie.8698780)
Supplement: Supplementary file 2 — Supporting File 2: anie72664‐sup‐0002‐Data.zip. [file ANIE-65-e8698780-s001.zip › anie72664-sup-0002-Data/all-trans-CP[44].cif]

data_exp_2733_cdg-3-114_t2
_audit_contact_author_address     ?
_audit_contact_author_email       ?
_audit_contact_author_phone       ?
_audit_creation_method
;FinalCif V133 by Daniel Kratzert, Freiburg 2025, 
https://dkratzert.de/finalcif.html
;
_smtbx_masks_special_details      ?
_audit_contact_author_name        ''
_audit_creation_date              2025-07-22
_chemical_oxdiff_formula          CHON
_chemical_oxdiff_usercomment      Camille_Aniello_CDG-3-114
_diffrn_orient_matrix_UB_11       -0.0580296000
_diffrn_orient_matrix_UB_12       0.0259956000
_diffrn_orient_matrix_UB_13       -0.0271421000
_diffrn_orient_matrix_UB_21       0.0230745000
_diffrn_orient_matrix_UB_22       0.0584967000
_diffrn_orient_matrix_UB_23       0.0350040000
_diffrn_orient_matrix_UB_31       0.0168849000
_diffrn_orient_matrix_UB_32       0.0095335000
_diffrn_orient_matrix_UB_33       -0.1413890000
_diffrn_orient_matrix_type        'CrysAlisPro convention (1999,Acta A55,543-557)'
_publ_contact_author_id_orcid     ?
_publ_section_references
;
Dolomanov, O.V., Bourhis, L.J., Gildea, R.J, Howard, J.A.K. & Puschmann, H.
 (2009), J. Appl. Cryst. 42, 339-341.

Sheldrick, G.M. (2015). Acta Cryst. A71, 3-8.

Sheldrick, G.M. (2015). Acta Cryst. C71, 3-8.
;
_olex2_refinement_description
;
1. Fixed Uiso
 At 1.2 times of:
  All C(H) groups, All C(H,H) groups
 At 1.5 times of:
  All O(H) groups, All O(H,H) groups
2. Rigid body (RIGU) restrains
 O16, O12
 with sigma for 1-2 distances of 0.004 and sigma for 1-3 distances of 0.004
3. Others
 Fixed Sof: O16(0.5) O12(0.5) H3(0.5) H20(0.5) O17(0.5) H4(0.5)
4.a Free rotating group:
 O6(H8,H9), O7(H13,H14), O8(H15,H1), O10(H18), O13(H12), O11(H5), O15(H10,H22),
  O14(H7,H6), O12(H3,H20), O17(H4)
4.b Ternary CH refined with riding coordinates:
 C1(H2), C6(H17), C11(H19), C16(H16)
4.c Secondary CH2 refined with riding coordinates:
 C2(H231,H241), C3(H221,H211), C4(H191,H201), C7(H141,H131), C8(H161,H151),
 C9(H181,H171), C12(H61,H51), C13(H41,H31), C14(H11,H21), C17(H111,H121),
 C18(H101,H91), C19(H81,H71)
;
_olex2_submission_special_instructions 'No special instructions were received'
_oxdiff_exptl_absorpt_empirical_details
;
Empirical correction (ABSPACK) includes:
- Absorption correction using spherical harmonics
- Frame scaling
;
_oxdiff_exptl_absorpt_empirical_full_max 1.397
_oxdiff_exptl_absorpt_empirical_full_min 0.682
_shelx_SHELXL_version_number      '2018/3'
_chemical_name_systematic         ?
_chemical_name_common             ?
_chemical_formula_sum             'C80 H170 N16 O56'
_chemical_formula_moiety          'C80 H112 N16 O16, 4(O), 22(H2 O), 13.362(H O), 4[H2O]'
_chemical_formula_weight          2252.31
_chemical_melting_point           ?
_chemical_absolute_configuration  ad
_space_group_crystal_system       'tetragonal'
_space_group_IT_number            82
_space_group_name_H-M_alt         'I -4'
_space_group_name_Hall            'I -4'
_smtbx_masks_void_probe_radius    1.2
_smtbx_masks_void_truncation_radius 1.2
_shelx_space_group_comment
;
The symmetry employed for this shelxl refinement is uniquely defined
by the following loop, which should always be used as a source of
symmetry information in preference to the above space-group names.
They are only intended as comments.
;

loop_
_space_group_symop_operation_xyz
'x, y, z'
'-x, -y, z'
'y, -x, -z'
'-y, x, -z'
'x+1/2, y+1/2, z+1/2'
'-x+1/2, -y+1/2, z+1/2'
'y+1/2, -x+1/2, -z+1/2'
'-y+1/2, x+1/2, -z+1/2'

_cell_length_a                    23.802(2)
_cell_length_b                    23.802(3)
_cell_length_c                    10.4038(10)
_cell_angle_alpha                 90
_cell_angle_beta                  90
_cell_angle_gamma                 90
_cell_volume                      5894.1(11)
_cell_formula_units_Z             2
_cell_measurement_temperature     108.2(8)
_cell_measurement_reflns_used     11263
_cell_measurement_theta_min       4.6220
_cell_measurement_theta_max       76.4140
_exptl_crystal_description        block
_exptl_crystal_colour             'translucent light colourless'
_exptl_crystal_recrystallization_method ?
_exptl_crystal_density_meas       ?
_exptl_crystal_density_method     ?
_exptl_crystal_density_diffrn     1.269
_exptl_crystal_F_000              2420
_exptl_crystal_size_max           0.49
_exptl_crystal_size_mid           0.25
_exptl_crystal_size_min           0.19
_exptl_absorpt_coefficient_mu     0.919
_exptl_absorpt_correction_type    gaussian
_exptl_absorpt_correction_T_min   0.507
_exptl_absorpt_correction_T_max   1.000
_exptl_absorpt_process_details
;
CrysAlisPro 1.171.43.143a (Rigaku Oxford Diffraction, 2024)
Numerical absorption correction based on gaussian integration over
a multifaceted crystal model
Empirical absorption correction using spherical harmonics,
implemented in SCALE3 ABSPACK scaling algorithm.
;
_exptl_absorpt_special_details    ?
_shelx_estimated_absorpt_T_min    0.661
_shelx_estimated_absorpt_T_max    0.845
_exptl_transmission_factor_min    ?
_exptl_transmission_factor_max    ?
_exptl_special_details            ?
_diffrn_ambient_temperature       108.2(8)
_diffrn_ambient_environment       N~2~
_diffrn_radiation_type            'Cu K\a'
_diffrn_radiation_wavelength      1.54184
_diffrn_radiation_monochromator   mirror
_diffrn_measurement_ambient_temperature_device_make ?
_diffrn_radiation_probe           x-ray
_diffrn_source                    'micro-focus sealed X-ray tube'
_diffrn_source_type               'SuperNova (Cu) X-ray Source'
_diffrn_source_voltage            ?
_diffrn_source_current            ?
_diffrn_detector                  'CCD plate'
_diffrn_detector_type             Atlas
_diffrn_detector_area_resol_mean  10.3218
_diffrn_measurement_device        'four-circle diffractometer'
_diffrn_measurement_device_type   'SuperNova, Dual, Cu at home/near, Atlas'
_diffrn_measurement_method        '\w scans'
_diffrn_measurement_specimen_support ?
_diffrn_measurement_details
;
List of Runs (angles in degrees, time in seconds):

  # Type    Start    End  Width  t~exp~   \w     \q     \k     \f   Frames
--------------------------------------------------------------------------
  1  \w   -111.00 -26.00   1.00    1.00    --  -42.23 161.00  80.00   85
  2  \w     77.00 178.00   1.00    1.00    --  112.00  23.00-149.00  101
  3  \w    104.00 178.00   1.00    1.00    --  112.00 105.00  28.00   74
  4  \w   -114.00 -14.00   1.00    1.00    --  -42.23 -57.00 -60.00  100
  5  \w   -120.00 -52.00   1.00    1.00    --  -42.23-161.00  51.00   68
  6  \w     29.00 107.00   1.00    1.00    --  112.00 -94.00-120.00   78
  7  \w    104.00 178.00   1.00    1.00    --  112.00 111.00  90.00   74
  8  \w    104.00 178.00   1.00    1.00    --  112.00 111.00  90.00   74
  9  \w     29.00 107.00   1.00    1.00    --  112.00 -94.00  90.00   78
 10  \w     29.00 107.00   1.00    1.00    --  112.00 -94.00 -60.00   78
 11  \w     29.00 107.00   1.00    1.00    --  112.00 -94.00-120.00   78
 12  \w    104.00 178.00   1.00    1.00    --  112.00 111.00  60.00   74
 13  \w   -117.00 -18.00   1.00    1.00    --  -42.23 -37.00-180.00   99
 14  \w   -117.00 -18.00   1.00    1.00    --  -42.23 -37.00  90.00   99
 15  \w     59.00 167.00   1.00    1.00    --  112.00  15.00   0.00  108
;
_diffrn_reflns_number             23316
_diffrn_reflns_av_unetI/netI      0.0262
_diffrn_reflns_av_R_equivalents   0.0310
_diffrn_reflns_theta_min          4.639
_diffrn_reflns_theta_max          76.862
_diffrn_reflns_theta_full         67.684
_diffrn_reflns_limit_h_min        -30
_diffrn_reflns_limit_h_max        29
_diffrn_reflns_limit_k_min        -30
_diffrn_reflns_limit_k_max        29
_diffrn_reflns_limit_l_min        -13
_diffrn_reflns_limit_l_max        9
_diffrn_measured_fraction_theta_max 0.989
_diffrn_measured_fraction_theta_full 0.996
_diffrn_reflns_Laue_measured_fraction_max 0.989
_diffrn_reflns_Laue_measured_fraction_full 0.996
_diffrn_reflns_point_group_measured_fraction_max 0.961
_diffrn_reflns_point_group_measured_fraction_full 0.986
_reflns_number_total              5974
_reflns_number_gt                 5511
_reflns_threshold_expression      'I > 2\s(I)'
_reflns_Friedel_coverage          0.836
_reflns_Friedel_fraction_max      0.930
_reflns_Friedel_fraction_full     0.974
_reflns_special_details
;
 Reflections were merged by SHELXL according to the crystal
 class for the calculation of statistics and refinement.
 
 Structure factors included contributions from the .fab file.
 
 _reflns_Friedel_fraction is defined as the number of unique
 Friedel pairs measured divided by the number that would be
 possible theoretically, ignoring centric projections and
 systematic absences.
;
_computing_data_collection        'CrysAlisPro system (CCD 43.143a 64-bit (release 25-10-2024))'
_computing_cell_refinement        'CrysAlisPro 1.171.43.143a (Rigaku OD, 2024)'
_computing_data_reduction         'CrysAlisPro 1.171.43.143a (Rigaku OD, 2024)'
_computing_structure_solution     'SHELXT 2018/2 (Sheldrick, 2018)'
_computing_structure_refinement   'SHELXL 2018/3 (Sheldrick, 2015)'
_computing_molecular_graphics     'Olex2 1.5 (Dolomanov et al., 2009)'
_computing_publication_material   'Olex2 1.5 (Dolomanov et al., 2009)'
_refine_special_details           ?
_refine_ls_structure_factor_coef  Fsqd
_refine_ls_matrix_type            full
_refine_ls_weighting_scheme       calc
_refine_ls_weighting_details      'w=1/[\s^2^(Fo^2^)+(0.0707P)^2^+4.1084P] where P=(Fo^2^+2Fc^2^)/3'
_atom_sites_solution_primary      dual
_atom_sites_solution_secondary    ?
_atom_sites_solution_hydrogens    mixed
_refine_ls_hydrogen_treatment     constr
_refine_ls_number_reflns          5974
_refine_ls_number_parameters      386
_refine_ls_number_restraints      0
_refine_ls_R_factor_all           0.0489
_refine_ls_R_factor_gt            0.0438
_refine_ls_wR_factor_ref          0.1212
_refine_ls_wR_factor_gt           0.1164
_refine_ls_goodness_of_fit_ref    1.036
_refine_ls_restrained_S_all       1.036
_refine_ls_shift/su_max           0.001
_refine_ls_shift/su_mean          0.000
_refine_diff_density_max          0.357
_refine_diff_density_min          -0.292
_refine_diff_density_rms          0.049
_refine_ls_extinction_method      none
_refine_ls_extinction_coef        .
_refine_ls_abs_structure_Flack    -0.04(6)
_refine_ls_abs_structure_details
;
 Flack x determined using 2317 quotients [(I+)-(I-)]/[(I+)+(I-)]
 (Parsons, Flack and Wagner, Acta Cryst. B69 (2013) 249-259).
;

loop_
_atom_type_symbol
_atom_type_description
_atom_type_scat_dispersion_real
_atom_type_scat_dispersion_imag
_atom_type_scat_source
'C' 'C' 0.0181 0.0091 'International Tables Vol C Tables 4.2.6.8 and 6.1.1.4'
'H' 'H' 0.0000 0.0000 'International Tables Vol C Tables 4.2.6.8 and 6.1.1.4'
'N' 'N' 0.0311 0.0180 'International Tables Vol C Tables 4.2.6.8 and 6.1.1.4'
'O' 'O' 0.0492 0.0322 'International Tables Vol C Tables 4.2.6.8 and 6.1.1.4'

_geom_special_details
;
 All esds (except the esd in the dihedral angle between two l.s. planes)
 are estimated using the full covariance matrix.  The cell esds are taken
 into account individually in the estimation of esds in distances, angles
 and torsion angles; correlations between esds in cell parameters are only
 used when they are defined by crystal symmetry.  An approximate (isotropic)
 treatment of cell esds is used for estimating esds involving l.s. planes.
;

loop_
_exptl_crystal_face_index_h
_exptl_crystal_face_index_k
_exptl_crystal_face_index_l
_exptl_crystal_face_perp_dist
15 3 0 0.1444
-15 1 0 0.0738
0 3 -7 0.2870
10 -12 0 0.0988
-9 12 -1 0.0836
-11 -11 0 0.1082
11 11 0 0.1347
0 1 7 0.1578

loop_
_exptl_oxdiff_crystal_face_indexfrac_h
_exptl_oxdiff_crystal_face_indexfrac_k
_exptl_oxdiff_crystal_face_indexfrac_l
_exptl_oxdiff_crystal_face_x
_exptl_oxdiff_crystal_face_y
_exptl_oxdiff_crystal_face_z
15.2419 2.5302 0.1918 -0.8239 0.5064 0.2544
-15.4483 0.5282 0.0719 0.9082 -0.3230 -0.2660
-0.0654 2.5360 -6.6570 0.2504 -0.0862 0.9643
9.5323 -12.1369 0.3841 -0.8791 -0.4766 -0.0091
-9.4024 12.1974 -0.5787 0.8784 0.4763 0.0394
-11.1192 -10.7280 -0.0048 0.3665 -0.8843 -0.2893
11.1203 10.7268 -0.0040 -0.3663 0.8839 0.2906
-0.4088 1.3606 6.7209 -0.1233 0.3054 -0.9442

loop_
_atom_site_label
_atom_site_type_symbol
_atom_site_fract_x
_atom_site_fract_y
_atom_site_fract_z
_atom_site_U_iso_or_equiv
_atom_site_adp_type
_atom_site_occupancy
_atom_site_site_symmetry_order
_atom_site_calc_flag
_atom_site_refinement_flags_posn
_atom_site_refinement_flags_adp
_atom_site_refinement_flags_occupancy
_atom_site_disorder_assembly
_atom_site_disorder_group
O1 O 0.75068(10) 0.35191(9) 0.5425(2) 0.0282(5) Uani 1 1 d . . . . .
O2 O 0.48239(9) 0.17020(9) 0.4317(2) 0.0275(5) Uani 1 1 d . . . . .
O3 O 0.61353(9) 0.24143(9) 0.5059(2) 0.0278(5) Uani 1 1 d . . . . .
O4 O 0.68175(9) 0.27308(9) 0.7616(2) 0.0260(4) Uani 1 1 d . . . . .
O5 O 0.000000 0.500000 0.750000 0.0307(9) Uani 1 4 d S T P . .
O6 O 0.42413(10) 0.90038(11) 0.4122(3) 0.0358(5) Uani 1 1 d G . . . .
H8 H 0.453056 0.878549 0.423570 0.054 Uiso 1 1 d G U . . .
H9 H 0.425815 0.909912 0.331585 0.054 Uiso 1 1 d G U . . .
O7 O 0.07449(10) 0.57501(10) 0.6424(2) 0.0337(5) Uani 1 1 d G . . . .
H13 H 0.106803 0.558309 0.634046 0.051 Uiso 1 1 d G U . . .
H14 H 0.060165 0.581034 0.566637 0.051 Uiso 1 1 d G U . . .
O8 O 0.36041(11) 0.62303(11) 0.8428(3) 0.0415(6) Uani 1 1 d G . . . .
H15 H 0.345304 0.602411 0.902705 0.062 Uiso 1 1 d G U . . .
H1 H 0.361278 0.601266 0.775640 0.062 Uiso 1 1 d G U . . .
O9 O 0.500000 0.000000 0.750000 0.0414(12) Uani 1 4 d S T P . .
O10 O 0.91320(12) 0.49702(11) 0.0655(3) 0.0406(6) Uani 1 1 d G . . . .
H18 H 0.913117 0.470674 0.007641 0.061 Uiso 1 1 d G U . . .
N1 N 0.76901(10) 0.40316(10) 0.7190(2) 0.0218(5) Uani 1 1 d . . . . .
N2 N 0.76522(10) 0.25161(10) 0.6725(2) 0.0224(5) Uani 1 1 d . . . . .
N3 N 0.50108(11) 0.24906(12) 0.5424(3) 0.0277(5) Uani 1 1 d . . . . .
N4 N 0.62820(10) 0.18148(11) 0.6686(2) 0.0230(5) Uani 1 1 d . . . . .
O13 O 0.32906(14) 0.56081(13) 0.0543(3) 0.0511(7) Uani 1 1 d G . . . .
H12 H 0.358168 0.567903 0.102166 0.077 Uiso 1 1 d G U . . .
O11 O 0.60146(16) 0.59386(17) 0.7645(3) 0.0649(9) Uani 1 1 d G . . . .
H5 H 0.604394 0.565988 0.710734 0.097 Uiso 1 1 d G U . . .
O15 O 0.35556(16) 0.65363(15) 0.4339(4) 0.0751(12) Uani 1 1 d G . . . .
H10 H 0.370302 0.682585 0.472513 0.113 Uiso 1 1 d G U . . .
H22 H 0.320919 0.653057 0.460606 0.113 Uiso 1 1 d G U . . .
O14 O 0.45223(16) 0.6409(3) 0.0065(4) 0.0877(14) Uani 1 1 d G . . . .
H7 H 0.426831 0.624752 -0.040913 0.132 Uiso 1 1 d G U . . .
H6 H 0.442831 0.638178 0.086995 0.132 Uiso 1 1 d G U . . .
C1 C 0.74206(13) 0.45247(12) 0.6621(3) 0.0238(6) Uani 1 1 d . . . . .
H2 H 0.704016 0.442590 0.628158 0.029 Uiso 1 1 calc R U . . .
C2 C 0.73711(15) 0.49357(13) 0.7754(3) 0.0313(7) Uani 1 1 d . . . . .
H231 H 0.741327 0.532922 0.746107 0.038 Uiso 1 1 calc R U . . .
H241 H 0.700456 0.489432 0.819353 0.038 Uiso 1 1 calc R U . . .
C3 C 0.78566(15) 0.47657(14) 0.8644(3) 0.0321(7) Uani 1 1 d . . . . .
H221 H 0.821619 0.493099 0.835056 0.039 Uiso 1 1 calc R U . . .
H211 H 0.778390 0.488525 0.953963 0.039 Uiso 1 1 calc R U . . .
C4 C 0.78659(13) 0.41259(12) 0.8532(3) 0.0252(6) Uani 1 1 d . . . . .
H191 H 0.824727 0.397511 0.869031 0.030 Uiso 1 1 calc R U . . .
H201 H 0.759944 0.395072 0.914327 0.030 Uiso 1 1 calc R U . . .
C5 C 0.76801(12) 0.35458(12) 0.6551(3) 0.0218(5) Uani 1 1 d . . . . .
C6 C 0.79159(12) 0.30276(12) 0.7226(3) 0.0218(6) Uani 1 1 d . . . . .
H17 H 0.785560 0.305629 0.817546 0.026 Uiso 1 1 calc R U . . .
C7 C 0.80484(13) 0.21653(13) 0.5981(3) 0.0288(6) Uani 1 1 d . . . . .
H141 H 0.787788 0.203746 0.516344 0.035 Uiso 1 1 calc R U . . .
H131 H 0.817074 0.183357 0.648184 0.035 Uiso 1 1 calc R U . . .
C8 C 0.85371(14) 0.25658(15) 0.5737(3) 0.0322(7) Uani 1 1 d . . . . .
H161 H 0.847324 0.279066 0.494953 0.039 Uiso 1 1 calc R U . . .
H151 H 0.889493 0.235733 0.564739 0.039 Uiso 1 1 calc R U . . .
C9 C 0.85444(13) 0.29399(14) 0.6929(3) 0.0274(6) Uani 1 1 d . . . . .
H181 H 0.873308 0.330217 0.674978 0.033 Uiso 1 1 calc R U . . .
H171 H 0.873791 0.275175 0.765331 0.033 Uiso 1 1 calc R U . . .
C10 C 0.47884(12) 0.22221(13) 0.4426(3) 0.0234(6) Uani 1 1 d . . . . .
C11 C 0.53378(13) 0.21967(15) 0.6402(3) 0.0291(7) Uani 1 1 d . . . . .
H19 H 0.517159 0.182126 0.660668 0.035 Uiso 1 1 calc R U . . .
C12 C 0.53001(15) 0.25963(17) 0.7554(3) 0.0377(8) Uani 1 1 d . . . . .
H61 H 0.494525 0.254205 0.803435 0.045 Uiso 1 1 calc R U . . .
H51 H 0.562163 0.254445 0.814576 0.045 Uiso 1 1 calc R U . . .
C13 C 0.53183(16) 0.31684(17) 0.6911(4) 0.0403(8) Uani 1 1 d . . . . .
H41 H 0.570940 0.327494 0.669784 0.048 Uiso 1 1 calc R U . . .
H31 H 0.515477 0.345988 0.747754 0.048 Uiso 1 1 calc R U . . .
C14 C 0.49690(15) 0.30988(15) 0.5697(3) 0.0346(7) Uani 1 1 d . . . . .
H11 H 0.457401 0.321202 0.584499 0.041 Uiso 1 1 calc R U . . .
H21 H 0.512533 0.332404 0.498129 0.041 Uiso 1 1 calc R U . . .
C15 C 0.71134(12) 0.24040(12) 0.6988(3) 0.0203(5) Uani 1 1 d . . . . .
C16 C 0.68885(12) 0.18352(12) 0.6534(3) 0.0226(6) Uani 1 1 d . . . . .
H16 H 0.699405 0.176803 0.561674 0.027 Uiso 1 1 calc R U . . .
C17 C 0.71082(14) 0.13523(13) 0.7394(3) 0.0302(7) Uani 1 1 d . . . . .
H111 H 0.739740 0.112982 0.693712 0.036 Uiso 1 1 calc R U . . .
H121 H 0.727276 0.150197 0.819808 0.036 Uiso 1 1 calc R U . . .
C18 C 0.65936(15) 0.09952(14) 0.7679(4) 0.0347(7) Uani 1 1 d . . . . .
H101 H 0.662985 0.080647 0.852338 0.042 Uiso 1 1 calc R U . . .
H91 H 0.653834 0.070659 0.700595 0.042 Uiso 1 1 calc R U . . .
C19 C 0.61081(14) 0.14140(14) 0.7688(3) 0.0314(7) Uani 1 1 d . . . . .
H81 H 0.574809 0.122985 0.746599 0.038 Uiso 1 1 calc R U . . .
H71 H 0.607139 0.160024 0.853510 0.038 Uiso 1 1 calc R U . . .
C20 C 0.59501(13) 0.21435(13) 0.5968(3) 0.0241(6) Uani 1 1 d . . . . .
O16 O 0.4121(4) 0.5361(5) 0.6708(10) 0.081(3) Uani 0.5 1 d . . P A 2
O12 O 0.3990(3) 0.5693(4) 0.6351(8) 0.0589(18) Uani 0.5 1 d G . P B 1
H3 H 0.394330 0.600881 0.594432 0.088 Uiso 0.5 1 d G U P B 1
H20 H 0.423121 0.550815 0.588449 0.088 Uiso 0.5 1 d G U P B 1
O17 O 0.5170(5) 0.5535(6) 0.5845(12) 0.122(4) Uani 0.5 1 d G . P . .
H4 H 0.549752 0.537334 0.588111 0.183 Uiso 0.5 1 d G U P . .

loop_
_atom_site_aniso_label
_atom_site_aniso_U_11
_atom_site_aniso_U_22
_atom_site_aniso_U_33
_atom_site_aniso_U_23
_atom_site_aniso_U_13
_atom_site_aniso_U_12
O1 0.0342(12) 0.0274(11) 0.0230(10) 0.0022(8) -0.0064(9) -0.0010(9)
O2 0.0264(11) 0.0241(11) 0.0320(11) -0.0005(9) -0.0037(8) 0.0036(8)
O3 0.0294(11) 0.0283(11) 0.0257(10) 0.0044(9) -0.0017(8) -0.0022(9)
O4 0.0235(10) 0.0258(11) 0.0285(10) -0.0046(8) 0.0008(9) 0.0014(8)
O5 0.0265(13) 0.0265(13) 0.039(2) 0.000 0.000 0.000
O6 0.0289(12) 0.0348(13) 0.0438(13) 0.0047(10) 0.0027(11) 0.0043(10)
O7 0.0261(11) 0.0324(12) 0.0426(12) -0.0026(10) 0.0045(10) 0.0014(10)
O8 0.0372(13) 0.0404(14) 0.0467(14) 0.0183(12) -0.0042(12) -0.0069(11)
O9 0.0446(18) 0.0446(18) 0.035(2) 0.000 0.000 0.000
O10 0.0445(15) 0.0377(14) 0.0397(13) -0.0008(11) 0.0005(11) 0.0020(12)
N1 0.0241(12) 0.0185(11) 0.0228(11) 0.0020(9) -0.0024(9) -0.0007(9)
N2 0.0230(12) 0.0189(11) 0.0252(12) -0.0016(9) 0.0018(9) 0.0008(10)
N3 0.0238(12) 0.0297(14) 0.0297(13) -0.0024(11) -0.0053(10) 0.0008(10)
N4 0.0218(12) 0.0231(12) 0.0240(11) 0.0035(10) -0.0022(9) -0.0039(9)
O13 0.0557(18) 0.0513(17) 0.0464(15) -0.0004(13) 0.0058(13) -0.0083(14)
O11 0.068(2) 0.081(3) 0.0453(17) 0.0076(16) 0.0093(16) -0.0078(19)
O15 0.067(2) 0.0518(18) 0.106(3) -0.0480(19) 0.050(2) -0.0308(16)
O14 0.049(2) 0.164(5) 0.0498(19) -0.011(2) -0.0020(16) -0.028(2)
C1 0.0240(14) 0.0191(13) 0.0285(14) 0.0046(11) -0.0007(11) 0.0003(11)
C2 0.0399(18) 0.0218(15) 0.0323(15) 0.0018(12) 0.0093(14) 0.0013(13)
C3 0.0414(19) 0.0256(15) 0.0294(15) -0.0043(12) 0.0018(13) -0.0067(13)
C4 0.0286(15) 0.0244(14) 0.0225(13) -0.0008(11) -0.0010(12) -0.0007(12)
C5 0.0212(13) 0.0209(13) 0.0234(13) 0.0013(11) 0.0012(10) -0.0025(11)
C6 0.0231(14) 0.0198(13) 0.0225(12) 0.0005(11) -0.0005(11) -0.0022(11)
C7 0.0261(15) 0.0260(15) 0.0342(15) -0.0063(13) 0.0056(13) 0.0016(12)
C8 0.0241(15) 0.0378(18) 0.0346(16) -0.0024(14) 0.0030(12) 0.0005(13)
C9 0.0237(14) 0.0275(15) 0.0310(15) 0.0017(12) -0.0019(12) -0.0024(12)
C10 0.0172(13) 0.0274(15) 0.0257(13) 0.0001(12) 0.0001(11) -0.0005(11)
C11 0.0226(14) 0.0396(18) 0.0253(14) 0.0024(13) -0.0040(12) -0.0047(13)
C12 0.0264(16) 0.059(2) 0.0273(15) -0.0071(15) -0.0042(13) 0.0062(15)
C13 0.0353(18) 0.046(2) 0.0395(17) -0.0167(16) -0.0096(15) 0.0058(15)
C14 0.0321(17) 0.0321(17) 0.0395(17) -0.0079(14) -0.0087(14) -0.0029(14)
C15 0.0205(13) 0.0205(13) 0.0198(12) 0.0012(10) -0.0020(10) -0.0004(11)
C16 0.0228(14) 0.0220(14) 0.0231(12) -0.0012(11) -0.0016(11) 0.0003(11)
C17 0.0319(16) 0.0228(15) 0.0360(16) 0.0035(13) -0.0066(13) 0.0004(12)
C18 0.0386(18) 0.0265(16) 0.0390(17) 0.0076(14) -0.0104(15) -0.0045(13)
C19 0.0308(16) 0.0338(17) 0.0296(15) 0.0092(13) -0.0006(13) -0.0086(13)
C20 0.0248(14) 0.0245(14) 0.0229(13) -0.0013(11) -0.0046(11) -0.0039(12)
O16 0.072(6) 0.093(7) 0.077(6) -0.009(5) 0.005(4) -0.028(5)
O12 0.045(4) 0.060(5) 0.072(5) -0.018(4) -0.005(3) -0.006(4)
O17 0.119(9) 0.153(11) 0.093(7) -0.031(8) 0.020(7) -0.066(8)

loop_
_geom_bond_atom_site_label_1
_geom_bond_atom_site_label_2
_geom_bond_distance
_geom_bond_site_symmetry_2
_geom_bond_publ_flag
O1 C5 1.244(4) . ?
O2 C10 1.246(4) . ?
O3 C20 1.226(4) . ?
O4 C15 1.236(4) . ?
O6 H8 0.8706 . ?
O6 H9 0.8703 . ?
O7 H13 0.8700 . ?
O7 H14 0.8705 . ?
O8 H15 0.8707 . ?
O8 H1 0.8704 . ?
O10 H18 0.8691 . ?
N1 C1 1.462(4) . ?
N1 C4 1.475(4) . ?
N1 C5 1.334(4) . ?
N2 C6 1.466(4) . ?
N2 C7 1.479(4) . ?
N2 C15 1.338(4) . ?
N3 C10 1.329(4) . ?
N3 C11 1.460(4) . ?
N3 C14 1.479(4) . ?
N4 C16 1.453(4) . ?
N4 C19 1.472(4) . ?
N4 C20 1.340(4) . ?
O13 H12 0.8695 . ?
O11 H5 0.8704 . ?
O15 H10 0.8716 . ?
O15 H22 0.8702 . ?
O14 H7 0.8696 . ?
O14 H6 0.8695 . ?
C1 H2 1.0000 . ?
C1 C2 1.536(4) . ?
C1 C10 1.518(4) 4_656 ?
C2 H231 0.9900 . ?
C2 H241 0.9900 . ?
C2 C3 1.535(5) . ?
C3 H221 0.9900 . ?
C3 H211 0.9900 . ?
C3 C4 1.527(4) . ?
C4 H191 0.9900 . ?
C4 H201 0.9900 . ?
C5 C6 1.526(4) . ?
C6 H17 1.0000 . ?
C6 C9 1.542(4) . ?
C7 H141 0.9900 . ?
C7 H131 0.9900 . ?
C7 C8 1.525(5) . ?
C8 H161 0.9900 . ?
C8 H151 0.9900 . ?
C8 C9 1.527(5) . ?
C9 H181 0.9900 . ?
C9 H171 0.9900 . ?
C11 H19 1.0000 . ?
C11 C12 1.532(5) . ?
C11 C20 1.531(4) . ?
C12 H61 0.9900 . ?
C12 H51 0.9900 . ?
C12 C13 1.518(6) . ?
C13 H41 0.9900 . ?
C13 H31 0.9900 . ?
C13 C14 1.521(5) . ?
C14 H11 0.9900 . ?
C14 H21 0.9900 . ?
C15 C16 1.530(4) . ?
C16 H16 1.0000 . ?
C16 C17 1.547(4) . ?
C17 H111 0.9900 . ?
C17 H121 0.9900 . ?
C17 C18 1.520(5) . ?
C18 H101 0.9900 . ?
C18 H91 0.9900 . ?
C18 C19 1.526(5) . ?
C19 H81 0.9900 . ?
C19 H71 0.9900 . ?
O12 H3 0.8700 . ?
O12 H20 0.8702 . ?
O17 H4 0.8700 . ?

loop_
_geom_angle_atom_site_label_1
_geom_angle_atom_site_label_2
_geom_angle_atom_site_label_3
_geom_angle
_geom_angle_site_symmetry_1
_geom_angle_site_symmetry_3
_geom_angle_publ_flag
H8 O6 H9 104.4 . . ?
H13 O7 H14 109.4 . . ?
H15 O8 H1 104.4 . . ?
C1 N1 C4 112.7(2) . . ?
C5 N1 C1 119.1(2) . . ?
C5 N1 C4 127.5(2) . . ?
C6 N2 C7 112.5(2) . . ?
C15 N2 C6 120.2(2) . . ?
C15 N2 C7 127.3(2) . . ?
C10 N3 C11 121.8(3) . . ?
C10 N3 C14 126.5(3) . . ?
C11 N3 C14 111.8(3) . . ?
C16 N4 C19 112.2(2) . . ?
C20 N4 C16 120.4(2) . . ?
C20 N4 C19 127.4(3) . . ?
H10 O15 H22 104.3 . . ?
H7 O14 H6 109.5 . . ?
N1 C1 H2 110.6 . . ?
N1 C1 C2 103.6(2) . . ?
N1 C1 C10 112.1(2) . 4_656 ?
C2 C1 H2 110.6 . . ?
C10 C1 H2 110.6 4_656 . ?
C10 C1 C2 109.3(2) 4_656 . ?
C1 C2 H231 111.0 . . ?
C1 C2 H241 111.0 . . ?
H231 C2 H241 109.0 . . ?
C3 C2 C1 103.7(3) . . ?
C3 C2 H231 111.0 . . ?
C3 C2 H241 111.0 . . ?
C2 C3 H221 111.1 . . ?
C2 C3 H211 111.1 . . ?
H221 C3 H211 109.1 . . ?
C4 C3 C2 103.2(3) . . ?
C4 C3 H221 111.1 . . ?
C4 C3 H211 111.1 . . ?
N1 C4 C3 102.7(2) . . ?
N1 C4 H191 111.2 . . ?
N1 C4 H201 111.2 . . ?
C3 C4 H191 111.2 . . ?
C3 C4 H201 111.2 . . ?
H191 C4 H201 109.1 . . ?
O1 C5 N1 121.3(3) . . ?
O1 C5 C6 121.0(3) . . ?
N1 C5 C6 117.7(2) . . ?
N2 C6 C5 110.5(2) . . ?
N2 C6 H17 110.3 . . ?
N2 C6 C9 103.4(2) . . ?
C5 C6 H17 110.3 . . ?
C5 C6 C9 111.9(2) . . ?
C9 C6 H17 110.3 . . ?
N2 C7 H141 111.2 . . ?
N2 C7 H131 111.2 . . ?
N2 C7 C8 102.7(2) . . ?
H141 C7 H131 109.1 . . ?
C8 C7 H141 111.2 . . ?
C8 C7 H131 111.2 . . ?
C7 C8 H161 111.0 . . ?
C7 C8 H151 111.0 . . ?
C7 C8 C9 103.8(3) . . ?
H161 C8 H151 109.0 . . ?
C9 C8 H161 111.0 . . ?
C9 C8 H151 111.0 . . ?
C6 C9 H181 111.1 . . ?
C6 C9 H171 111.1 . . ?
C8 C9 C6 103.3(2) . . ?
C8 C9 H181 111.1 . . ?
C8 C9 H171 111.1 . . ?
H181 C9 H171 109.1 . . ?
O2 C10 N3 121.4(3) . . ?
O2 C10 C1 121.3(3) . 3_566 ?
N3 C10 C1 117.1(3) . 3_566 ?
N3 C11 H19 111.4 . . ?
N3 C11 C12 102.5(3) . . ?
N3 C11 C20 109.9(2) . . ?
C12 C11 H19 111.4 . . ?
C20 C11 H19 111.4 . . ?
C20 C11 C12 109.8(3) . . ?
C11 C12 H61 111.3 . . ?
C11 C12 H51 111.3 . . ?
H61 C12 H51 109.2 . . ?
C13 C12 C11 102.2(3) . . ?
C13 C12 H61 111.3 . . ?
C13 C12 H51 111.3 . . ?
C12 C13 H41 110.8 . . ?
C12 C13 H31 110.8 . . ?
C12 C13 C14 104.6(3) . . ?
H41 C13 H31 108.9 . . ?
C14 C13 H41 110.8 . . ?
C14 C13 H31 110.8 . . ?
N3 C14 C13 103.3(3) . . ?
N3 C14 H11 111.1 . . ?
N3 C14 H21 111.1 . . ?
C13 C14 H11 111.1 . . ?
C13 C14 H21 111.1 . . ?
H11 C14 H21 109.1 . . ?
O4 C15 N2 121.9(3) . . ?
O4 C15 C16 121.4(3) . . ?
N2 C15 C16 116.7(2) . . ?
N4 C16 C15 110.1(2) . . ?
N4 C16 H16 110.4 . . ?
N4 C16 C17 104.4(2) . . ?
C15 C16 H16 110.4 . . ?
C15 C16 C17 111.1(2) . . ?
C17 C16 H16 110.4 . . ?
C16 C17 H111 110.8 . . ?
C16 C17 H121 110.8 . . ?
H111 C17 H121 108.9 . . ?
C18 C17 C16 104.8(3) . . ?
C18 C17 H111 110.8 . . ?
C18 C17 H121 110.8 . . ?
C17 C18 H101 110.9 . . ?
C17 C18 H91 110.9 . . ?
C17 C18 C19 104.2(3) . . ?
H101 C18 H91 108.9 . . ?
C19 C18 H101 110.9 . . ?
C19 C18 H91 110.9 . . ?
N4 C19 C18 101.9(3) . . ?
N4 C19 H81 111.4 . . ?
N4 C19 H71 111.4 . . ?
C18 C19 H81 111.4 . . ?
C18 C19 H71 111.4 . . ?
H81 C19 H71 109.3 . . ?
O3 C20 N4 121.7(3) . . ?
O3 C20 C11 121.8(3) . . ?
N4 C20 C11 116.4(3) . . ?
H3 O12 H20 104.5 . . ?

loop_
_geom_torsion_atom_site_label_1
_geom_torsion_atom_site_label_2
_geom_torsion_atom_site_label_3
_geom_torsion_atom_site_label_4
_geom_torsion
_geom_torsion_site_symmetry_1
_geom_torsion_site_symmetry_2
_geom_torsion_site_symmetry_3
_geom_torsion_site_symmetry_4
_geom_torsion_publ_flag
O1 C5 C6 N2 -29.4(4) . . . . ?
O1 C5 C6 C9 85.2(3) . . . . ?
O4 C15 C16 N4 13.1(4) . . . . ?
O4 C15 C16 C17 -102.1(3) . . . . ?
N1 C1 C2 C3 27.0(3) . . . . ?
N1 C5 C6 N2 153.5(2) . . . . ?
N1 C5 C6 C9 -91.8(3) . . . . ?
N2 C6 C9 C8 28.5(3) . . . . ?
N2 C7 C8 C9 32.4(3) . . . . ?
N2 C15 C16 N4 -170.2(2) . . . . ?
N2 C15 C16 C17 74.7(3) . . . . ?
N3 C11 C12 C13 -36.5(3) . . . . ?
N3 C11 C20 O3 13.4(4) . . . . ?
N3 C11 C20 N4 -171.0(3) . . . . ?
N4 C16 C17 C18 15.2(3) . . . . ?
C1 N1 C4 C3 -17.1(3) . . . . ?
C1 N1 C5 O1 8.6(4) . . . . ?
C1 N1 C5 C6 -174.3(2) . . . . ?
C1 C2 C3 C4 -37.7(3) . . . . ?
C2 C3 C4 N1 33.3(3) . . . . ?
C4 N1 C1 C2 -6.2(3) . . . . ?
C4 N1 C1 C10 111.4(3) . . . 4_656 ?
C4 N1 C5 O1 177.9(3) . . . . ?
C4 N1 C5 C6 -5.0(4) . . . . ?
C5 N1 C1 C2 164.6(3) . . . . ?
C5 N1 C1 C10 -77.7(3) . . . 4_656 ?
C5 N1 C4 C3 173.0(3) . . . . ?
C5 C6 C9 C8 -90.4(3) . . . . ?
C6 N2 C7 C8 -14.9(3) . . . . ?
C6 N2 C15 O4 2.4(4) . . . . ?
C6 N2 C15 C16 -174.4(2) . . . . ?
C7 N2 C6 C5 111.4(3) . . . . ?
C7 N2 C6 C9 -8.5(3) . . . . ?
C7 N2 C15 O4 -179.5(3) . . . . ?
C7 N2 C15 C16 3.7(4) . . . . ?
C7 C8 C9 C6 -38.1(3) . . . . ?
C10 N3 C11 C12 -158.4(3) . . . . ?
C10 N3 C11 C20 84.9(4) . . . . ?
C10 N3 C14 C13 -177.7(3) . . . . ?
C10 C1 C2 C3 -92.6(3) 4_656 . . . ?
C11 N3 C10 O2 3.9(5) . . . . ?
C11 N3 C10 C1 -172.0(3) . . . 3_566 ?
C11 N3 C14 C13 2.1(4) . . . . ?
C11 C12 C13 C14 38.7(3) . . . . ?
C12 C11 C20 O3 -98.6(3) . . . . ?
C12 C11 C20 N4 77.0(3) . . . . ?
C12 C13 C14 N3 -25.5(4) . . . . ?
C14 N3 C10 O2 -176.3(3) . . . . ?
C14 N3 C10 C1 7.8(4) . . . 3_566 ?
C14 N3 C11 C12 21.7(3) . . . . ?
C14 N3 C11 C20 -95.0(3) . . . . ?
C15 N2 C6 C5 -70.3(3) . . . . ?
C15 N2 C6 C9 169.8(2) . . . . ?
C15 N2 C7 C8 166.9(3) . . . . ?
C15 C16 C17 C18 133.8(3) . . . . ?
C16 N4 C19 C18 -26.8(3) . . . . ?
C16 N4 C20 O3 9.5(4) . . . . ?
C16 N4 C20 C11 -166.1(3) . . . . ?
C16 C17 C18 C19 -31.3(3) . . . . ?
C17 C18 C19 N4 34.9(3) . . . . ?
C19 N4 C16 C15 -111.8(3) . . . . ?
C19 N4 C16 C17 7.5(3) . . . . ?
C19 N4 C20 O3 -171.5(3) . . . . ?
C19 N4 C20 C11 13.0(4) . . . . ?
C20 N4 C16 C15 67.4(3) . . . . ?
C20 N4 C16 C17 -173.3(3) . . . . ?
C20 N4 C19 C18 154.1(3) . . . . ?
C20 C11 C12 C13 80.3(3) . . . . ?

loop_
_smtbx_masks_void_nr
_smtbx_masks_void_average_x
_smtbx_masks_void_average_y
_smtbx_masks_void_average_z
_smtbx_masks_void_volume
_smtbx_masks_void_count_electrons
_smtbx_masks_void_content
1 0.000 0.000 0.500 79.7 19.2 ?
2 0.500 0.500 0.000 79.7 19.2 ?

_shelx_res_file
;
TITL exp_2733_cdg-3-114_t2_a.res in I-4
    exp_2733_cdg-3-114_t2.res
    created by SHELXL-2018/3 at 15:35:46 on 22-Jul-2025
REM Old TITL exp_2733_CDG-3-114_T2 in I4/m
REM SHELXT solution in I-4: R1 0.123, Rweak 0.032, Alpha 0.003
REM <I/s> 0.000 for 0 systematic absences, Orientation as input
REM Flack x = 0.002 ( 0.061 ) from 2350 Parsons' quotients
REM Formula found by SHELXT: C40 N18 O17B
CELL 1.54184 23.8019 23.8019 10.4038 90 90 90
ZERR 2 0.002 0.003 0.001 0 0 0
LATT -2
SYMM -X,-Y,+Z
SYMM +Y,-X,-Z
SYMM -Y,+X,-Z
SFAC C H N O
UNIT 160 340 32 112
RIGU O16 O12

L.S. 20 0 0
PLAN  5
SIZE 0.19 0.25 0.49
TEMP -165
CONF
list 4
MORE -1
BOND $H
ABIN
fmap 2 53
acta
OMIT -2 4 0
OMIT -1 3 0
OMIT 0 2 0
OMIT 1 3 0
OMIT 2 2 0
OMIT 2 4 0
OMIT 3 3 0
OMIT 4 10 0
OMIT 7 7 0
REM <olex2.extras>
REM <HklSrc "%.\\exp_2733_CDG-3-114_T2.hkl">
REM </olex2.extras>

WGHT    0.070700    4.108400
FVAR       0.41044
O1    4    0.750679    0.351911    0.542488    11.00000    0.03424    0.02740 =
         0.02297    0.00225   -0.00638   -0.00100
O2    4    0.482386    0.170200    0.431705    11.00000    0.02637    0.02408 =
         0.03203   -0.00048   -0.00370    0.00356
O3    4    0.613525    0.241432    0.505906    11.00000    0.02937    0.02828 =
         0.02568    0.00440   -0.00166   -0.00218
O4    4    0.681754    0.273080    0.761609    11.00000    0.02350    0.02583 =
         0.02854   -0.00459    0.00076    0.00137
O5    4    0.000000    0.500000    0.750000    10.25000    0.02652    0.02652 =
         0.03910    0.00000    0.00000    0.00000
AFIX   6
O6    4    0.424127    0.900381    0.412249    11.00000    0.02894    0.03477 =
         0.04379    0.00471    0.00271    0.00426
H8    2    0.453056    0.878549    0.423570    11.00000   -1.50000
H9    2    0.425815    0.909912    0.331585    11.00000   -1.50000
AFIX   6

O7    4    0.074492    0.575007    0.642378    11.00000    0.02606    0.03241 =
         0.04264   -0.00256    0.00453    0.00139
H13   2    0.106803    0.558309    0.634046    11.00000   -1.50000
H14   2    0.060165    0.581034    0.566637    11.00000   -1.50000
AFIX   6

O8    4    0.360408    0.623033    0.842833    11.00000    0.03724    0.04045 =
         0.04669    0.01828   -0.00423   -0.00694
H15   2    0.345304    0.602411    0.902705    11.00000   -1.50000
H1    2    0.361278    0.601266    0.775640    11.00000   -1.50000
AFIX   0

O9    4    0.500000    0.000000    0.750000    10.25000    0.04465    0.04465 =
         0.03482    0.00000    0.00000    0.00000
AFIX   6
O10   4    0.913196    0.497024    0.065467    11.00000    0.04448    0.03768 =
         0.03973   -0.00078    0.00052    0.00201
H18   2    0.913117    0.470674    0.007641    11.00000   -1.50000
AFIX   0

N1    3    0.769005    0.403158    0.718963    11.00000    0.02411    0.01853 =
         0.02277    0.00205   -0.00237   -0.00068
N2    3    0.765217    0.251614    0.672529    11.00000    0.02305    0.01891 =
         0.02524   -0.00165    0.00181    0.00084
N3    3    0.501077    0.249056    0.542360    11.00000    0.02379    0.02973 =
         0.02967   -0.00237   -0.00534    0.00075
N4    3    0.628199    0.181484    0.668638    11.00000    0.02179    0.02312 =
         0.02399    0.00347   -0.00222   -0.00394
AFIX   6
O13   4    0.329063    0.560811    0.054338    11.00000    0.05572    0.05125 =
         0.04638   -0.00039    0.00577   -0.00830
H12   2    0.358168    0.567903    0.102166    11.00000   -1.50000
AFIX   6

O11   4    0.601463    0.593861    0.764475    11.00000    0.06838    0.08110 =
         0.04531    0.00765    0.00934   -0.00782
H5    2    0.604394    0.565988    0.710734    11.00000   -1.50000
AFIX   6

O15   4    0.355561    0.653625    0.433897    11.00000    0.06724    0.05180 =
         0.10631   -0.04798    0.05049   -0.03079
H10   2    0.370302    0.682585    0.472513    11.00000   -1.50000
H22   2    0.320919    0.653057    0.460606    11.00000   -1.50000
AFIX   6

O14   4    0.452230    0.640898    0.006475    11.00000    0.04947    0.16395 =
         0.04979   -0.01128   -0.00203   -0.02847
H7    2    0.426831    0.624752   -0.040913    11.00000   -1.50000
H6    2    0.442831    0.638178    0.086995    11.00000   -1.50000
AFIX   0

C1    1    0.742060    0.452469    0.662106    11.00000    0.02399    0.01910 =
         0.02846    0.00459   -0.00070    0.00025
AFIX  13
H2    2    0.704016    0.442590    0.628158    11.00000   -1.20000
AFIX   0
C2    1    0.737111    0.493572    0.775387    11.00000    0.03988    0.02181 =
         0.03228    0.00183    0.00927    0.00128
AFIX  23
H231  2    0.741327    0.532922    0.746107    11.00000   -1.20000
H241  2    0.700456    0.489432    0.819353    11.00000   -1.20000
AFIX   0
C3    1    0.785663    0.476571    0.864352    11.00000    0.04139    0.02559 =
         0.02941   -0.00434    0.00181   -0.00666
AFIX  23
H221  2    0.821619    0.493099    0.835056    11.00000   -1.20000
H211  2    0.778390    0.488525    0.953963    11.00000   -1.20000
AFIX   0
C4    1    0.786585    0.412593    0.853227    11.00000    0.02856    0.02438 =
         0.02251   -0.00084   -0.00104   -0.00070
AFIX  23
H191  2    0.824727    0.397511    0.869031    11.00000   -1.20000
H201  2    0.759944    0.395072    0.914327    11.00000   -1.20000
AFIX   0
C5    1    0.768013    0.354580    0.655104    11.00000    0.02118    0.02090 =
         0.02335    0.00133    0.00121   -0.00254
C6    1    0.791589    0.302759    0.722649    11.00000    0.02307    0.01978 =
         0.02252    0.00053   -0.00048   -0.00216
AFIX  13
H17   2    0.785560    0.305629    0.817546    11.00000   -1.20000
AFIX   0
C7    1    0.804844    0.216529    0.598058    11.00000    0.02615    0.02602 =
         0.03421   -0.00625    0.00563    0.00163
AFIX  23
H141  2    0.787788    0.203746    0.516344    11.00000   -1.20000
H131  2    0.817074    0.183357    0.648184    11.00000   -1.20000
AFIX   0
C8    1    0.853712    0.256577    0.573657    11.00000    0.02408    0.03775 =
         0.03464   -0.00237    0.00300    0.00050
AFIX  23
H161  2    0.847324    0.279066    0.494953    11.00000   -1.20000
H151  2    0.889493    0.235733    0.564739    11.00000   -1.20000
AFIX   0
C9    1    0.854445    0.293986    0.692917    11.00000    0.02370    0.02747 =
         0.03101    0.00165   -0.00186   -0.00239
AFIX  23
H181  2    0.873308    0.330217    0.674978    11.00000   -1.20000
H171  2    0.873791    0.275175    0.765331    11.00000   -1.20000
AFIX   0
C10   1    0.478840    0.222207    0.442577    11.00000    0.01719    0.02742 =
         0.02572    0.00009    0.00012   -0.00047
C11   1    0.533779    0.219665    0.640242    11.00000    0.02257    0.03956 =
         0.02532    0.00241   -0.00397   -0.00468
AFIX  13
H19   2    0.517159    0.182126    0.660668    11.00000   -1.20000
AFIX   0
C12   1    0.530013    0.259627    0.755380    11.00000    0.02637    0.05944 =
         0.02727   -0.00708   -0.00424    0.00616
AFIX  23
H61   2    0.494525    0.254205    0.803435    11.00000   -1.20000
H51   2    0.562163    0.254445    0.814576    11.00000   -1.20000
AFIX   0
C13   1    0.531832    0.316837    0.691124    11.00000    0.03533    0.04604 =
         0.03946   -0.01669   -0.00964    0.00577
AFIX  23
H41   2    0.570940    0.327494    0.669784    11.00000   -1.20000
H31   2    0.515477    0.345988    0.747754    11.00000   -1.20000
AFIX   0
C14   1    0.496898    0.309885    0.569692    11.00000    0.03205    0.03210 =
         0.03952   -0.00786   -0.00869   -0.00292
AFIX  23
H11   2    0.457401    0.321202    0.584499    11.00000   -1.20000
H21   2    0.512533    0.332404    0.498129    11.00000   -1.20000
AFIX   0
C15   1    0.711338    0.240398    0.698786    11.00000    0.02045    0.02048 =
         0.01983    0.00118   -0.00200   -0.00038
C16   1    0.688855    0.183524    0.653434    11.00000    0.02282    0.02203 =
         0.02310   -0.00116   -0.00156    0.00030
AFIX  13
H16   2    0.699405    0.176803    0.561674    11.00000   -1.20000
AFIX   0
C17   1    0.710823    0.135232    0.739397    11.00000    0.03185    0.02283 =
         0.03596    0.00348   -0.00661    0.00038
AFIX  23
H111  2    0.739740    0.112982    0.693712    11.00000   -1.20000
H121  2    0.727276    0.150197    0.819808    11.00000   -1.20000
AFIX   0
C18   1    0.659365    0.099517    0.767943    11.00000    0.03858    0.02650 =
         0.03901    0.00759   -0.01044   -0.00451
AFIX  23
H101  2    0.662985    0.080647    0.852338    11.00000   -1.20000
H91   2    0.653834    0.070659    0.700595    11.00000   -1.20000
AFIX   0
C19   1    0.610813    0.141403    0.768837    11.00000    0.03077    0.03380 =
         0.02963    0.00919   -0.00061   -0.00860
AFIX  23
H81   2    0.574809    0.122985    0.746599    11.00000   -1.20000
H71   2    0.607139    0.160024    0.853510    11.00000   -1.20000
AFIX   0
C20   1    0.595009    0.214346    0.596761    11.00000    0.02482    0.02452 =
         0.02289   -0.00133   -0.00459   -0.00387

PART 2
O16   4    0.412076    0.536054    0.670827    10.50000    0.07235    0.09299 =
         0.07657   -0.00933    0.00512   -0.02796

PART 1
AFIX   6
O12   4    0.399039    0.569287    0.635074    10.50000    0.04465    0.05998 =
         0.07207   -0.01822   -0.00547   -0.00566
H3    2    0.394330    0.600881    0.594432    10.50000   -1.50000
H20   2    0.423121    0.550815    0.588449    10.50000   -1.50000
AFIX   6

PART 0
O17   4    0.517005    0.553492    0.584459    10.50000    0.11877    0.15346 =
         0.09296   -0.03110    0.02049   -0.06638
H4    2    0.549752    0.537334    0.588111    10.50000   -1.50000
AFIX   0
HKLF 4


REM  exp_2733_cdg-3-114_t2_a.res in I-4
REM wR2 = 0.1212, GooF = S = 1.036, Restrained GooF = 1.036 for all data
REM R1 = 0.0438 for 5511 Fo > 4sig(Fo) and 0.0489 for all 5974 data
REM 386 parameters refined using 0 restraints

END

WGHT      0.0707      4.1081

REM Highest difference peak  0.357,  deepest hole -0.292,  1-sigma level  0.049
Q1    1   0.4388  0.5216  0.7625  11.00000  0.05    0.36
Q2    1   0.3439  0.6557  0.8162  11.00000  0.05    0.33
Q3    1   0.5188  0.5157  0.7027  11.00000  0.05    0.33
Q4    1   0.6205  0.6150  0.6984  11.00000  0.05    0.32
Q5    1   0.5340  0.5064  0.7180  11.00000  0.05    0.28
;
_shelx_res_checksum               615
_shelx_hkl_file
;
   0   0  -2 7351.53   36.37
   0   0  -4 1023.00   19.91
   0   0   4 1026.10   18.37
   0   0   6  432.16   15.53
   0   0  -8   58.28    9.81
   0   0  -8   58.72    9.85
   0   0  -8   57.65    8.13
   0   0  -8   59.19    8.29
   0   0  -8   51.55   10.04
   0   0  -8   46.94    9.11
   0   0  -8   45.41    8.91
   0   0 -10 1272.61   39.23
   0   0 -10 1361.21   33.37
   0   0 -10 1328.09   37.02
   0   0 -10 1372.32   33.47
   0   0 -10 1265.37   37.72
   0   0 -10 1264.03   37.88
   0   0 -12  203.89   11.46
   0   0 -12  227.97   10.73
   0   0 -12  224.86   10.60
   0  -1  -1 1078.86    9.89
   0   1  -1 1067.80    9.80
   0  -1  -1 1054.25    9.43
   0   1   1 1008.48    8.57
   1   0  -1 1021.68   10.15
   0   1   3 1885.18   20.53
   1   0   3 1862.88   21.79
   0   1  -3 1873.59   22.70
   0  -1  -3 1864.68   22.58
   0   1   5  924.20   19.59
  -1   0   5  889.66   18.82
   0  -1   5  914.93   20.45
   1   0   5  885.17   20.35
   1   0  -5  892.00   21.70
   0   1   7   49.24    6.30
   1   0   7   40.44    6.68
   0  -1   7   44.30    6.12
   0   1  -9  138.40   13.81
  -1   0  -9  156.11   15.42
   0  -1  -9  123.38   13.92
   1   0  -9  127.56   12.96
   1   0  -9  149.14   15.31
   0  -1  -9  154.44   15.72
  -1   0  -9  139.87   15.24
   0   1  -9  143.26   14.70
   1   0  -9  145.71   13.17
   0  -1  -9  152.84   12.84
   1   0  -9  153.43   12.55
   0   1  -9  152.41   14.28
   0   1  -9  155.43   12.71
   0  -1  -9  185.08   15.28
  -1   0  -9  143.53   12.36
  -1   0  -9  156.88   13.97
  -1   0  -9  156.51   12.72
   0  -1  -9  168.81   13.34
   1   0  -9  152.74   12.73
   0   1  -9  164.06   13.07
  -1   0  -9  125.34   14.28
   0   1  -9  159.36   15.12
   0  -1  -9  117.25   13.88
   1   0  -9  149.14   13.72
   0   1  -9  137.28   12.73
  -1   0  -9  121.17   12.62
   1   0  -9  133.38   12.88
   0  -1  -9  148.75   14.02
  -1   0 -11   16.01    6.44
   0   1 -11   16.81    6.67
   0  -1 -11   15.15    6.65
   1   0 -11    5.25    6.36
   0  -1 -11   21.52    7.39
   0  -1 -11   17.62    6.74
  -1   0 -11   14.96    6.26
   0   1 -11   19.00    6.90
   1   0 -11   11.59    6.73
  -1   0 -11   10.64    8.23
   0  -1 -11    6.22    6.30
  -1   0 -11   18.76    7.74
  -1   0 -11    6.92    6.91
   0  -1 -11   14.96    7.04
   0   1 -11   22.51    8.23
   0   1 -11   15.31    7.57
  -1   0 -11   20.12    7.05
   0   1 -11    8.17    6.63
   1   0 -11   14.31    7.21
   0  -1 -11   19.89    7.61
  -1   0 -13   50.72    4.06
   1  -1  -2 9506.11   41.42
   1   1  -2 9533.29   41.38
  -1  -1  -2 9681.91   32.57
  -1   1   2 9612.81   33.58
   1   1   2 9548.78   40.17
   1   1  -2 9543.49   43.48
   1  -1  -2 9425.01   43.21
   1   1  -4 1345.97   23.09
   1  -1  -4 1342.71   22.99
  -1  -1   4 1289.09   12.06
  -1   1   4 1362.68   19.72
   1   1   4 1378.37   21.68
   1  -1   4 1379.71   22.65
  -1  -1   6 1022.12   23.36
   1   1   6 1001.19   23.52
  -1   1   6 1010.94   21.93
   1  -1   6 1070.92   25.60
  -1  -1  -8   68.69    9.65
  -1  -1  -8   56.56    9.08
  -1   1  -8   60.88   10.01
  -1   1  -8   55.05   10.16
   1   1  -8   65.76    9.33
   1  -1  -8   65.63   10.09
   1  -1  -8   53.43    8.62
   1   1  -8   37.55    7.83
   1  -1  -8   48.34    8.18
  -1   1  -8   68.44    8.65
  -1  -1  -8   49.79    8.19
   1   1  -8   57.79    8.34
  -1   1  -8   64.00    8.30
   1  -1  -8   67.72   10.87
  -1  -1  -8   46.74    8.08
  -1   1  -8   82.41   12.03
   1   1  -8   60.74    8.65
   1   1  -8   55.35    9.29
   1  -1  -8   67.49    9.40
  -1  -1  -8   58.05    8.38
  -1   1  -8   54.89    8.61
   1   1  -8   68.59    9.51
  -1  -1  -8   57.11    9.12
   1  -1  -8   51.51    8.34
   1  -1  -8   43.90    8.09
   1   1  -8   67.73    9.02
  -1  -1  -8   48.81    9.98
  -1   1  -8   52.87    9.40
   1  -1 -10   94.93   13.49
  -1   1 -10   92.91   10.82
  -1  -1 -10  102.92   11.52
   1   1 -10  102.07   11.10
   1  -1 -10  106.13   11.51
   1   1 -10   95.63   14.11
   1  -1 -10  101.92   12.45
  -1   1 -10   79.11   12.65
  -1  -1 -10   78.33   12.12
   1  -1 -10   84.33   11.50
  -1   1 -10   74.62   12.52
  -1  -1 -10   76.58   11.68
   1   1 -10   94.92   13.62
   1  -1 -10   79.02   10.38
   1  -1 -10  105.45   11.89
  -1   1 -10   95.77   10.90
  -1   1 -10   79.37   13.08
   1   1 -10  115.50   11.46
  -1  -1 -10   94.06   13.27
  -1  -1 -10   98.46   11.39
  -1  -1 -10  100.01   12.91
   1   1 -10   73.16   12.71
   1   1 -10   97.51   12.94
  -1   1 -10   97.99   12.47
  -1  -1 -12   12.06    4.79
  -1   1 -12   17.84    4.71
   1   1 -12   12.60    4.68
   1  -1 -12   12.95    4.36
   1  -1 -12   14.47    4.37
   1   1 -12   11.55    4.35
  -1   1 -12   16.14    6.51
  -1  -1 -12   15.19    5.84
   1   1 -12   17.15    4.94
  -1  -1 -12   17.21    4.90
   1  -1 -12   16.25    4.62
  -1   1 -12   16.49    4.56
  -1  -2   1 3209.04   19.70
   1   2  -1 3252.38   18.17
   2  -1  -1 3190.52   19.32
  -1  -2  -1 3200.23   20.93
  -2   1   1 3105.13   18.89
  -2   1  -1 3116.14   20.42
   2  -1  -1 3142.31   18.47
   1   2  -1 3222.87   17.16
   1   2   1 3185.51   18.69
   1   2   3 1678.07   20.42
  -2   1   3 1623.00   16.67
   2  -1  -3 1622.07   22.85
   1   2  -3 1710.78   22.24
   2  -1  -3 1680.25   22.21
  -1  -2   3 1599.45   14.09
   1   2   5  979.68   20.69
  -2   1   5  915.04   17.74
   2  -1   5  972.76   22.50
   1   2  -5  919.50   22.16
   2  -1  -5  937.45   22.75
   1   2   7  518.13   18.18
  -1  -2   7  572.56   20.29
   2  -1   7  578.27   21.63
  -1  -2  -9  110.14   13.15
   2  -1  -9  124.34   13.50
  -2   1  -9  131.29   13.89
   1   2  -9  115.83   13.30
   2  -1  -9  125.80   13.99
   1   2  -9  126.34   14.06
  -1  -2  -9  128.61   14.01
   2  -1  -9  114.53   11.45
   1   2  -9  124.49   11.33
  -1  -2  -9  119.10   11.56
  -2   1  -9  115.10   11.40
  -2   1  -9  127.91   12.97
  -2   1  -9  111.29   14.06
  -1  -2  -9  128.04   13.42
   1   2  -9  124.56   12.81
   2  -1  -9  112.70   11.32
  -2   1  -9  120.71   11.75
   2  -1  -9  119.49   12.21
   1   2  -9  115.36   11.11
  -1  -2  -9  131.87   12.30
   1   2  -9  125.59   13.55
  -1  -2  -9  123.97   13.94
   2  -1  -9  114.20   13.11
  -2   1  -9  116.32   13.28
  -2   1  -9   99.53   11.05
  -1  -2  -9  111.59   12.15
   2  -1  -9  136.65   13.25
  -2   1 -11  160.23   14.47
  -1  -2 -11  140.03   13.50
   2  -1 -11  124.08   11.00
  -1  -2 -11  138.45   11.41
   2  -1 -11  116.57   10.94
   1   2 -11  135.01   12.16
   2  -1 -11  141.19   11.51
  -1  -2 -11  142.09   12.18
   1   2 -11  125.84   10.33
  -2   1 -11  147.87   12.71
  -2   1 -11  129.05   10.50
  -2   1 -11  130.39   12.96
  -1  -2 -11   93.97   11.59
  -1  -2 -11  130.78   11.36
  -1  -2 -11  108.08   11.85
   1   2 -11  130.24   10.48
  -2   1 -11  137.17   13.26
  -2   1 -11  142.57   10.95
  -2   1 -13   14.97    2.78
  -2   0   0 6303.75   23.61
   0   2   0 6427.12   21.17
  -2   0   2 3331.94   20.75
   2   0  -2 3434.06   25.50
   0  -2  -2 3442.50   24.80
   0   2  -2 3400.58   24.73
  -2   0  -2 3387.78   15.56
   0  -2   2 3333.25   14.82
   2   0  -2 3456.33   26.87
   0   2   2 3455.77   22.40
   2   0   2 3374.45   25.72
   2   0  -4  585.82   15.92
   0   2  -4  569.36   15.09
   0  -2  -4  574.20   15.09
  -2   0   4  569.62   12.65
   0   2   4  585.42   13.59
   2   0   4  570.31   14.86
   2   0  -6  816.99   23.88
   0  -2   6  815.17   22.63
  -2   0   6  784.09   19.02
   0   2   6  826.79   20.30
   2   0   6  834.77   22.87
  -2   0  -8   47.58    9.91
  -2   0  -8   63.77   10.45
   2   0  -8   57.02    9.25
   0  -2  -8   72.65   10.08
   0  -2  -8   69.01    9.91
   0   2  -8   50.00    9.13
   2   0  -8   60.11    9.29
   0   2  -8   61.30    9.61
   2   0  -8   44.61    9.85
   0   2  -8   64.45   10.57
   0  -2  -8   64.38    9.05
  -2   0  -8   59.25   10.24
   2   0  -8   60.14    9.63
   0  -2  -8   52.72    9.29
   0   2  -8   66.12    8.98
  -2   0  -8   62.87    8.76
   0   2  -8   58.13    8.64
   0  -2  -8   52.10    8.53
   2   0  -8   55.98    9.02
  -2   0  -8   71.33    8.97
   0   2  -8   71.34    9.73
   0  -2  -8   61.26    8.75
  -2   0  -8   59.60    8.91
   2   0  -8   77.85   10.29
  -2   0  -8   55.01    8.95
   2   0   8   67.80    7.53
   0   2  -8   54.40    9.35
   2   0  -8   56.38    8.38
   0  -2  -8   44.94    9.52
  -2   0 -10   61.76   10.64
   0  -2 -10   69.51   10.66
   0   2 -10   63.79   11.60
   0   2 -10   56.42   11.49
   2   0 -10   62.92   10.47
   2   0 -10   57.19   10.40
   0  -2 -10   60.52   10.36
  -2   0 -10   54.15   10.05
  -2   0 -10   58.30   12.03
   2   0 -10   61.64    9.36
  -2   0 -10   50.17    8.93
   0   2 -10   55.35    9.08
   0  -2 -10   60.39   11.73
   0  -2 -10   62.11    9.51
   0   2 -10   66.66   11.46
   2   0 -10   51.48   11.23
  -2   0 -10   66.03    9.47
   0  -2 -10   68.21    9.73
   0   2 -10   60.76    9.32
   2   0 -10   61.67    9.52
  -2   0 -10   58.91   10.79
   0   2 -10   73.32   11.50
   2   0 -10   52.80    9.95
   0  -2 -10   63.47   11.28
   0  -2 -10   61.95   10.18
   0   2 -12   32.29    5.38
  -2   0 -12   37.81    5.73
   2   0 -12   42.15    5.73
   0  -2 -12   43.27    6.03
  -2   0 -12   35.71    5.76
   0   2 -12   38.58    5.57
  -2   0 -12   34.98    7.07
   2   0 -12   28.98    5.60
   0  -2 -12   42.28    6.26
   0   2 -12   32.47    6.35
   0  -2 -12   40.54    5.94
   2   0 -12   35.94    5.49
  -2  -1  -1 2572.14   17.70
  -1   2  -1 2542.00   15.47
  -2  -1   1 2553.50   12.23
  -1   2   1 2619.99   13.03
   2   1  -1 2559.73   16.60
   1  -2  -1 2575.22   15.45
   1  -2  -1 2549.92   16.13
   2   1   1 2595.31   18.08
   2   1  -1 2575.55   17.33
   2   1   3 1021.82   16.89
   2   1  -3  999.93   18.01
  -1   2   3 1029.77   14.13
   1  -2  -3 1032.31   17.27
   2   1  -3  998.89   17.28
  -2  -1   3  995.21   12.19
  -2  -1  -3 1017.24   11.45
   1  -2   5 1666.42   29.44
  -2  -1   5 1661.33   25.49
   2   1   5 1687.16   28.37
  -1   2   5 1699.12   24.96
   2   1  -5 1682.96   30.13
   1  -2  -5 1658.50   29.43
  -2  -1   5 1568.21   20.25
   1  -2   7  576.71   21.72
   2   1   7  571.75   20.47
  -2  -1  -9  144.90   14.22
   1  -2  -9  127.71   13.35
   2   1  -9  140.12   14.14
  -1   2  -9  158.01   15.46
  -2  -1  -9  155.10   15.90
  -1   2  -9  142.33   14.98
   1  -2  -9  158.03   15.58
   2   1  -9  148.32   14.40
  -1   2  -9  174.74   13.12
   1  -2  -9  160.48   13.36
   2   1  -9  139.89   12.27
  -2  -1  -9  156.25   13.27
  -2  -1  -9  172.53   15.49
   2   1  -9  170.96   13.30
  -1   2  -9  143.78   12.01
  -1   2  -9  154.10   14.38
   1  -2  -9  151.19   12.93
   1  -2  -9  170.29   14.36
   2   1  -9  150.13   13.70
  -2  -1  -9  160.04   13.37
  -1   2  -9  152.54   14.98
  -2  -1  -9  132.32   14.30
   1  -2  -9  162.87   14.85
   2   1  -9  128.44   13.87
   1  -2  -9  138.68   13.44
   2   1  -9  131.88   12.78
  -2  -1  -9  147.92   13.50
   1  -2 -11  118.22   11.95
  -2  -1 -11  128.12   13.53
   1  -2 -11  126.13   10.69
   2   1 -11  122.88   10.33
  -2  -1 -11  127.29   10.73
  -1   2 -11  124.07   10.09
   2   1 -11  116.73   10.79
   1  -2 -11  123.35   10.70
   1  -2 -11  112.51   11.28
  -1   2 -11  116.39   11.93
  -2  -1 -11  119.20   11.72
  -1   2 -11  117.18   12.44
  -2  -1 -11  112.72   12.14
  -2  -1 -11  126.98   10.86
  -1   2 -11  118.15   12.61
  -1   2 -11  134.51   10.30
   2   1 -11  118.07   10.21
  -2  -1 -11  111.57   12.21
  -2  -1 -13    9.97    2.85
  -1   2 -13   19.07    3.06
  -2   2   0  396.15    7.18
  -2  -2   0  384.11    7.96
   2   2   0  396.83    6.28
   2   2  -2 2818.11   24.60
   2  -2  -2 2812.41   24.51
   2   2   2 2841.04   23.65
  -2   2   2 2773.18   15.63
  -2  -2  -2 2879.98   22.71
  -2   2  -2 2765.46   22.48
  -2  -2   2 2845.20   10.94
   2  -2  -2 2832.63   23.29
   2   2  -2 2826.86   23.38
  -2  -2   2 2805.00   22.53
   2   2   4  423.64   12.67
  -2   2   4  436.71   10.49
   2   2  -4  439.65   13.92
   2  -2  -4  433.53   13.76
  -2  -2   4  422.18    9.15
  -2  -2   4  423.08    8.01
  -2   2   6   16.83    3.81
   2   2   6   16.57    5.12
   2  -2   6   20.69    5.09
  -2  -2   6   19.49    3.77
   2   2  -6   13.29    4.72
   2  -2  -6   18.54    5.49
   2  -2  -8  250.66   16.06
  -2  -2  -8  242.82   17.46
  -2   2  -8  274.27   18.10
   2   2  -8  285.01   17.94
  -2   2  -8  258.17   17.98
  -2  -2  -8  291.17   19.25
   2   2  -8  319.35   18.72
   2  -2  -8  280.39   18.12
  -2   2  -8  276.30   15.25
  -2  -2  -8  279.80   16.33
   2  -2   8  289.69   17.36
   2  -2  -8  281.02   16.21
   2   2  -8  285.57   15.04
  -2  -2  -8  276.39   16.11
  -2   2  -8  265.20   14.90
  -2   2  -8  276.64   17.36
   2   2  -8  282.21   15.16
   2   2  -8  322.20   17.67
   2  -2  -8  287.15   16.32
   2  -2  -8  265.51   16.59
  -2   2  -8  276.97   18.31
   2  -2  -8  294.89   17.78
  -2  -2  -8  288.90   17.42
  -2  -2  -8  260.62   18.08
   2   2  -8  270.75   17.56
   2  -2  -8  267.03   16.40
  -2   2  -8  256.83   15.68
  -2  -2  -8  241.57   15.87
   2   2  -8  256.86   15.41
  -2  -2 -10  211.63   17.11
  -2   2 -10  207.95   13.89
  -2   2 -10  232.85   17.94
   2  -2 -10  197.17   15.16
   2   2 -10  204.02   16.18
  -2   2 -10  198.33   17.01
   2   2 -10  188.05   15.99
   2  -2 -10  192.68   16.37
  -2  -2 -10  198.70   17.44
   2   2 -10  229.91   15.94
   2  -2 -10  202.93   14.29
  -2  -2 -10  201.90   16.35
   2  -2 -10  205.44   15.51
  -2  -2 -10  214.57   15.13
  -2   2 -10  214.19   13.93
   2   2 -10  210.68   14.03
  -2   2 -10  229.16   16.55
   2  -2 -10  221.42   14.92
  -2  -2 -10  219.48   15.23
   2   2 -10  212.12   14.19
  -2  -2 -10  192.05   16.69
   2  -2 -10  197.11   15.22
   2   2 -10  204.78   16.44
  -2   2 -10  213.26   17.80
   2  -2 -10  207.91   15.56
  -2  -2 -10  210.41   15.24
   2   2 -12   35.01    4.84
  -2  -2 -12   33.57    5.68
   2  -2 -12   37.65    5.67
  -2  -2 -12   31.61    5.78
   2   2 -12   34.08    4.99
  -2  -2 -12   31.22    6.39
  -2   2 -12   34.75    6.47
   2   2 -12   26.88    5.07
   2  -2 -12   26.64    5.27
   2  -2 -12   44.72    5.87
  -2  -3  -1 2317.97   22.54
  -2  -3   1 2271.58   21.36
   2   3  -1 2262.13   16.44
   3  -2  -1 2281.46   18.09
  -3   2  -1 2254.06   20.55
  -3   2   1 2297.40   20.04
   3  -2  -1 2240.07   17.14
   2   3  -1 2258.32   15.66
   2   3   1 2243.51   18.58
  -3   2   3  902.77   15.78
  -2  -3  -3  883.43   15.29
  -2  -3   3  880.33   13.94
   2   3  -3  895.59   16.50
   3  -2  -3  884.41   16.73
  -3   2   3  880.14   10.59
   2   3  -3  882.02   16.97
   2   3   3  889.86   16.02
   3  -2  -3  889.60   17.56
  -3   2   5 1253.28   18.78
   2   3   5 1234.55   24.08
   3  -2   5 1271.67   27.09
   3  -2  -5 1268.27   26.92
   2   3  -5 1225.48   25.68
  -3   2   5 1190.11   22.48
   3  -2   7   76.90    9.50
   2   3   7   70.39    8.07
  -3   2  -9   55.55   10.56
   3  -2  -9   47.53    9.37
   2   3  -9   56.15   10.58
  -2  -3  -9   67.24   10.66
  -3   2  -9   42.49    9.61
   2   3  -9   55.82   10.66
  -2  -3  -9   76.09   10.65
   3  -2  -9   52.43    9.02
  -2  -3  -9   52.64   10.09
   2   3  -9   53.28    8.08
  -2  -3  -9   60.06   10.41
  -3   2  -9   53.91    8.65
   3  -2  -9   49.25    9.88
   2   3  -9   59.80   10.42
   3  -2  -9   67.31    9.64
  -3   2  -9   52.29   10.96
  -3   2  -9   62.67    9.15
  -2  -3  -9   56.61   10.24
   2   3  -9   58.53    8.23
   3  -2  -9   54.61    8.89
   2   3  -9   62.07   10.00
   3  -2  -9   63.54   10.34
  -3   2  -9   49.34    9.31
  -2  -3  -9   66.90   11.13
  -2  -3  -9   56.51   10.25
   3  -2  -9   62.97   10.32
   3  -2 -11   58.92    8.85
  -2  -3 -11   68.51    9.42
  -2  -3 -11   64.64    9.07
  -3   2 -11   62.54   10.75
  -3   2 -11   75.01   11.19
  -3   2 -11   72.11    8.19
  -2  -3 -11   71.68    8.68
   2   3 -11   56.40    7.68
  -3   2 -11   74.74   10.05
  -2  -3 -11   76.71   10.56
  -3   2 -11   60.57    7.64
   2   3 -11   65.95    8.92
   3  -2 -11   71.16    9.38
  -2  -3 -11   70.11   11.03
   3  -2 -11   65.09    8.43
   2   3 -11   51.04    7.34
  -3   2 -11   67.30   10.57
  -2  -3 -11   71.30    8.43
  -3   2 -13    8.43    2.60
  -3   1   0  527.67    9.04
  -1  -3   0  523.79    9.76
   1   3   0  510.59    7.78
  -1  -3  -2 4306.26   30.67
  -3   1   2 4269.64   27.54
  -1  -3   2 4298.54   26.06
  -3   1  -2 4187.55   20.71
   1   3  -2 4405.42   28.38
   3  -1  -2 4244.75   29.96
   1   3   2 4320.04   27.85
   3  -1  -2 4264.75   31.39
  -3   1   2 4223.21   15.94
   1   3   4  593.32   14.43
  -3   1   4  587.34   11.51
   3  -1   4  610.70   16.32
   1   3  -4  590.75   15.48
   3  -1  -4  584.01   16.05
  -3   1   4  584.40   13.43
  -1  -3   6  751.23   22.07
   3  -1   6  746.94   22.63
   1   3   6  730.75   19.76
   3  -1  -6  717.75   22.78
  -3   1  -8  203.65   15.17
  -1  -3  -8  208.79   15.66
   3  -1  -8  178.29   14.51
   1   3  -8  191.30   14.94
  -3   1  -8  214.09   17.14
   1   3  -8  208.67   16.28
  -1  -3  -8  216.94   16.22
   3  -1  -8  189.75   15.18
   1   3  -8  202.55   13.17
  -1  -3  -8  193.29   14.46
   3  -1   8  224.23   15.24
   3  -1  -8  215.76   14.41
  -3   1  -8  196.71   13.45
  -3   1  -8  192.51   13.42
   1   3  -8  235.49   15.44
  -1  -3  -8  204.18   14.59
   3  -1  -8  202.20   14.09
  -3   1  -8  213.46   14.95
   1   3  -8  220.08   13.50
   3  -1  -8  217.69   15.21
  -1  -3  -8  216.14   16.24
   1   3  -8  212.66   16.09
  -1  -3  -8  244.67   16.09
  -3   1  -8  204.88   15.70
   3  -1  -8  171.41   14.78
  -1  -3  -8  198.07   14.67
  -3   1  -8  173.89   13.61
   3  -1  -8  200.40   14.63
   1   3 -10  394.76   17.94
   3  -1 -10  351.47   19.80
  -3   1 -10  407.36   18.17
  -1  -3 -10  350.24   20.59
  -3   1 -10  380.82   22.61
   1   3 -10  374.28   21.64
  -1  -3 -10  373.82   22.12
   3  -1 -10  381.24   21.53
  -3   1 -10  374.10   22.65
   1   3 -10  404.35   18.06
  -1  -3 -10  429.64   19.62
   3  -1 -10  385.23   19.79
  -1  -3 -10  424.25   22.20
  -3   1 -10  417.07   18.37
   1   3 -10  400.28   20.71
  -3   1 -10  436.90   21.80
   3  -1 -10  417.53   19.36
   3  -1 -10  419.86   19.53
  -1  -3 -10  428.74   19.63
   3  -1 -10  346.79   20.00
  -3   1 -10  406.43   23.32
   1   3 -10  373.28   21.79
  -1  -3 -10  358.81   21.05
  -1  -3 -10  404.07   20.71
  -1  -3 -12   57.63    7.01
   3  -1 -12   52.44    6.31
  -1  -3 -12   59.12    6.79
   1   3 -12   57.00    7.07
  -3   1 -12   48.46    7.52
   3  -1 -12   39.97    5.73
  -1  -3 -12   56.50    6.74
   3  -1 -12   62.37    6.61
  -3   0  -1 1544.09   15.06
  -3   0   1 1542.58   13.79
   0  -3  -1 1533.50   16.68
   0  -3   1 1491.77   14.09
   0   3  -1 1584.14   10.39
  -3   0  -1 1506.91   16.77
   0   3   1 1557.00   13.28
   0  -3  -1 1624.67   11.99
   3   0  -1 1547.31   14.19
   0   3  -1 1562.28   11.73
   3   0   1 1528.57   14.99
   3   0  -1 1570.71   14.89
   3   0  -3 3423.84   33.96
   0   3   3 3396.03   27.45
   3   0   3 3307.04   31.97
   0  -3  -3 3274.34   30.27
   3   0  -3 3317.42   31.86
   0   3  -3 3308.20   30.32
  -3   0  -3 3328.49   15.96
  -3   0   3 3316.26   25.29
  -3   0   5 1273.61   20.45
   3   0   5 1272.69   25.83
   3   0  -5 1326.79   27.42
  -3   0   5 1263.93   19.90
   0  -3   7  356.90   17.17
   3   0   7  328.36   16.59
   0  -3  -9  180.07   15.43
   0   3  -9  177.66   16.26
  -3   0  -9  176.30   16.35
   3   0  -9  178.43   15.06
   0   3  -9  182.78   16.00
  -3   0  -9  170.06   15.95
   0  -3  -9  188.19   16.46
   3   0  -9  191.13   16.06
   0  -3  -9  190.47   14.28
  -3   0  -9  199.12   16.55
   3   0  -9  181.75   13.84
   0  -3  -9  184.66   15.37
   0   3  -9  176.08   12.81
  -3   0  -9  181.22   14.05
   0   3  -9  197.53   15.23
   3   0  -9  179.76   14.49
   0   3  -9  188.70   13.27
  -3   0  -9  172.17   13.75
   3   0  -9  170.72   13.31
   0  -3  -9  201.76   14.49
   0   3  -9  187.14   16.92
   3   0  -9  193.63   15.41
  -3   0  -9  196.21   17.03
   0  -3  -9  162.85   15.06
   0  -3  -9  175.48   14.77
  -3   0  -9  179.00   14.50
   3   0  -9  172.68   13.91
   0  -3 -11    8.07    7.06
  -3   0 -11    5.91    5.83
   0   3 -11   13.94    5.72
   3   0 -11    1.76    5.44
   0  -3 -11    4.72    7.11
   3   0 -11   10.89    5.76
   0   3 -11    6.98    5.10
  -3   0 -11   22.20    8.65
   0  -3 -11    6.93    6.87
  -3   0 -11    1.43    5.47
  -3   0 -11    4.19    7.20
  -3   0 -11    5.58    6.90
   0  -3 -11   15.36    6.45
   0  -3 -11   11.13    6.33
   0   3 -11    8.59    7.08
   0  -3 -11    6.30    5.28
  -3   0 -11   14.12    7.03
   3   0 -11    7.99    5.38
  -3   0 -13   69.38    4.77
  -3  -1   0   41.60    2.96
   1  -3   0   39.63    3.09
  -1   3   0   49.43    2.90
  -3  -1   0   43.58    3.45
   3   1   0   48.01    2.42
  -3  -1  -2  772.83   11.40
   3   1   2  789.62   13.37
   3   1  -2  796.66   13.77
   1  -3   2  797.31    8.55
  -3  -1   2  802.36    9.42
  -1   3  -2  766.78   10.13
   1  -3  -2  791.64   12.20
   3   1  -2  775.43   12.99
  -1   3   2  805.62   10.19
  -3  -1   4 1258.38   15.94
   3   1   4 1296.72   22.80
  -1   3   4 1317.30   18.91
   1  -3  -4 1264.66   22.42
   3   1  -4 1286.15   23.47
  -3  -1   4 1290.30   19.24
  -1   3   6  288.91   11.49
  -3  -1   6  284.62   11.56
   1  -3   6  310.52   15.51
   3   1   6  282.54   13.60
   3   1  -6  321.02   15.43
  -3  -1  -8  120.31   12.41
   3   1  -8  115.16   11.88
  -1   3  -8   96.75   12.73
   1  -3  -8   97.41   11.98
   1  -3  -8  126.38   13.22
  -3  -1  -8  125.07   13.46
   3   1  -8  133.93   13.62
  -1   3  -8  116.11   12.93
   1  -3  -8  124.13   11.87
  -1   3  -8  107.09   10.32
   3   1  -8  128.04   10.95
   1  -3   8  134.04   11.73
  -3  -1  -8  115.25   11.17
   3   1   8  117.62   10.87
   3   1  -8  134.06   11.96
  -1   3  -8  114.50   10.59
  -1   3  -8  126.11   12.18
   1  -3  -8  140.39   12.60
  -3  -1  -8  117.79   11.59
   3   1  -8  136.44   11.15
  -1   3  -8  128.47   14.21
   3   1  -8  131.07   12.59
  -3  -1  -8  124.68   11.70
  -3  -1  -8  119.26   12.38
   1  -3  -8  136.90   12.80
   1  -3  -8  109.05   12.58
  -3  -1  -8  104.54   11.40
   1  -3  -8  128.63   12.53
   3   1  -8  110.06   11.13
  -1   3 -10  420.10   18.25
  -1   3 -10  362.05   21.76
   1  -3 -10  405.58   21.03
  -3  -1 -10  382.78   22.20
  -1   3 -10  415.11   22.51
   3   1 -10  389.71   21.62
  -3  -1 -10  420.49   23.47
   1  -3 -10  382.00   22.28
  -1   3 -10  400.55   20.88
   1  -3 -10  396.95   20.88
   3   1 -10  376.31   17.70
  -3  -1 -10  417.38   18.82
   1  -3 -10  436.99   19.79
  -3  -1 -10  445.55   22.71
   3   1 -10  400.01   19.70
  -1   3 -10  406.66   17.87
   1  -3 -10  411.50   19.32
  -3  -1 -10  443.44   19.37
   3   1 -10  411.31   18.50
  -1   3 -10  401.55   22.79
  -3  -1 -10  384.37   22.61
   1  -3 -10  397.29   21.13
   1  -3 -10  405.88   20.64
  -3  -1 -12   73.15    8.24
  -1   3 -12   77.01    7.84
   1  -3 -12   78.80    7.15
  -3  -1 -12   73.86    6.99
   3   1 -12   63.92    6.38
   3   1 -12   73.98    6.56
   1  -3 -12   63.30    6.87
   3   1 -12   79.69    6.62
   1  -3 -12   92.84    7.46
  -3  -1 -12   75.12    6.87
  -3  -2  -1 1114.37   15.24
  -3  -2   1 1120.25   15.79
   3   2  -1 1093.96   12.48
   3   2   1 1057.45   13.25
   2  -3  -1 1077.28   11.47
  -3  -2   1 1041.67    9.85
  -2   3   1 1134.77   14.43
  -2   3  -1 1096.48   13.24
   3   2  -1 1082.03   11.91
   2  -3  -1 1061.85   10.91
  -2   3   1 1059.16    8.97
   3   2  -1 1024.20   10.98
  -3  -2   3  227.22    8.15
  -3  -2  -3  233.95    7.35
  -3  -2   3  240.14    4.95
   3   2   3  235.88    8.92
   3   2  -3  227.73    9.34
   2  -3  -3  228.27    8.98
   2  -3  -3  239.58    8.81
   3   2  -3  248.31    9.26
  -2   3   3  239.18    6.39
   3   2   5  817.20   20.27
  -2   3   5  787.17   15.82
   2  -3  -5  834.51   21.27
   3   2  -5  790.67   21.41
   2  -3   7  345.93   18.27
   3   2   7  325.28   16.04
   3   2  -9  270.66   18.24
  -2   3  -9  301.56   16.33
  -2   3  -9  308.16   20.59
  -3  -2  -9  283.84   18.96
   2  -3  -9  285.77   17.97
   3   2  -9  282.95   19.18
  -2   3  -9  286.63   20.44
  -3  -2  -9  282.73   20.26
   2  -3  -9  280.43   18.94
   3   2  -9  284.79   15.71
   3   2  -9  301.19   17.78
   2  -3  -9  316.23   18.63
   2  -3  -9  297.37   17.64
  -2   3  -9  289.47   16.08
  -3  -2  -9  293.78   17.35
  -2   3  -9  314.65   18.97
  -3  -2  -9  292.64   17.32
   2  -3  -9  271.45   17.17
   3   2  -9  283.10   15.59
  -2   3  -9  265.35   19.50
  -3  -2  -9  303.45   19.35
  -3  -2  -9  277.32   18.90
   3   2  -9  272.39   18.56
   2  -3  -9  255.98   17.22
  -3  -2  -9  283.52   17.53
   2  -3  -9  301.35   18.96
   2  -3 -11   40.03    7.90
  -3  -2 -11   43.89    7.70
   3   2 -11   41.37    6.96
  -2   3 -11   54.04    7.26
   3   2 -11   55.91    7.44
   2  -3 -11   49.82    8.23
   2  -3 -11   39.61    8.27
  -3  -2 -11   46.54    7.76
  -3  -2 -11   53.30   10.67
   2  -3 -11   46.52    7.84
   3   2 -11   44.36    7.75
  -2   3 -11   48.99    8.97
  -3  -2 -11   51.09    9.26
  -3  -2 -11   38.13    8.31
  -2   3 -11   57.87    7.68
  -2   3 -11   39.28    9.32
  -3  -2 -11   33.14    8.31
  -2   3 -11   47.28    9.49
  -3  -3   0 1935.37   21.69
   3   3   0 1914.10   16.90
  -3  -3   2 4225.68   33.09
  -3  -3  -2 4257.15   33.47
   3  -3  -2 4260.07   31.80
   3   3  -2 4228.43   31.48
   3   3   2 4339.08   31.76
  -3   3   2 4311.61   32.45
  -3   3  -2 4238.41   31.93
   3   3  -2 4273.77   29.95
   3  -3  -2 4263.79   30.16
  -3  -3   4 3025.84   29.27
  -3  -3  -4 3011.31   28.96
  -3   3   4 2992.68   34.18
  -3   3   4 3006.20   24.05
   3  -3  -4 3036.84   36.08
   3   3  -4 2974.45   35.61
   3   3   4 3086.28   35.07
   3  -3   6  749.01   24.04
   3   3   6  713.46   20.95
  -3  -3   6  732.47   20.47
  -3   3   6  692.04   19.53
   3  -3  -6  722.46   23.01
   3   3  -6  704.82   22.61
  -3   3  -8  118.51   12.88
  -3  -3  -8   99.14   11.71
   3   3  -8  113.40   13.13
  -3  -3  -8  111.60   11.77
   3  -3  -8   94.67   10.73
   3  -3  -8  103.50   10.56
  -3  -3  -8  125.52   13.16
  -3   3  -8  123.45   13.76
   3   3  -8  117.72   13.65
   3  -3  -8  102.66   12.38
   3   3  -8  118.94   11.06
  -3   3  -8  119.99   11.96
  -3  -3  -8  120.13   11.44
  -3   3  -8  107.60   10.18
   3   3  -8  119.60   10.40
   3  -3  -8  102.53   11.48
   3  -3   8  142.47   14.11
   3   3  -8  113.69   10.28
   3  -3  -8  111.00   11.76
  -3   3  -8  113.91   10.27
  -3  -3  -8  121.72   11.36
  -3   3  -8  121.29   12.70
   3   3  -8  116.17   13.34
   3   3  -8  114.17   11.73
  -3  -3  -8  138.66   12.79
   3  -3  -8  127.38   11.72
   3  -3  -8  119.50   11.99
  -3  -3  -8  112.01   11.59
  -3   3 -10   12.36    7.67
  -3  -3 -10   16.55    6.73
  -3  -3 -10   17.95    6.97
  -3   3 -10    7.48    8.23
  -3   3 -10   13.84    6.07
   3   3 -10   13.44    6.49
  -3  -3 -10   11.35    6.89
   3  -3 -10   19.38    7.83
  -3   3 -10   19.70    8.71
   3   3 -10   14.44    6.90
   3  -3 -10   13.06    6.90
  -3  -3 -10   20.06    9.39
   3  -3 -10   24.63    7.28
  -3  -3 -10   11.14    5.70
   3  -3 -10   18.77    7.57
  -3  -3 -10   22.14    9.84
   3  -3 -10   -7.11    7.98
  -3   3 -10   29.56   10.25
   3   3 -10   11.16    6.34
  -3   3 -10   18.04    6.41
  -3  -3 -10   10.60    6.89
  -3  -3 -12   23.10    6.50
  -3  -3 -12   28.53    5.15
   3  -3 -12   27.74    5.03
  -3   3 -12   20.13    5.80
   3   3 -12   27.90    4.85
  -3  -3 -12   25.04    5.36
   3  -3 -12   18.44    3.95
   3  -3 -12   24.29    4.59
  -3  -3 -12   23.55    4.99
  -3  -4   1 2395.16   26.10
  -3  -4  -1 2427.74   26.83
   4  -3  -1 2398.22   20.79
   3   4  -1 2364.49   18.56
  -4   3   1 2443.93   24.07
  -4   3  -1 2457.56   24.86
   3   4  -1 2428.59   17.90
   4  -3  -1 2347.92   19.71
   3   4   1 2495.18   22.57
   3   4  -1 2356.63   21.30
  -3  -4   3 2088.73   25.15
  -4   3  -3 1998.93   13.50
  -3  -4  -3 2110.39   26.90
  -4   3   3 2112.26   26.16
   3   4  -3 2076.48   25.45
   4  -3  -3 2104.03   26.57
   4  -3  -3 2087.93   27.95
   3   4  -3 2094.48   26.93
   3   4   3 2105.44   25.86
   4  -3  -5  732.07   21.38
   3   4  -5  700.17   20.07
  -4   3   5  713.09   18.66
   3   4   5  671.56   18.55
   4  -3   5  703.10   21.35
   3   4   7  396.55   17.16
   4  -3  -7  408.89   19.92
   4  -3   7  440.82   21.21
   4  -3  -9    7.78    4.88
  -3  -4  -9   45.40    9.54
  -4   3  -9    0.45    8.61
  -4   3  -9   14.60    9.12
   4  -3  -9   13.61    4.82
   3   4  -9   14.55    7.03
   3   4  -9   23.63    7.67
  -3  -4  -9   15.31    7.08
   4  -3  -9   18.15    7.86
  -4   3  -9    8.29    8.46
  -3  -4  -9   25.07    8.06
   4  -3  -9   26.36    7.88
  -4   3  -9   19.66    7.28
   3   4  -9   13.78    5.82
  -3  -4  -9   23.80    8.40
  -3  -4  -9   17.02    7.85
   3   4  -9   20.66    6.94
  -4   3  -9   21.75    7.34
   4  -3  -9   28.21    7.86
  -3  -4  -9   19.20    7.28
  -4   3  -9   32.61    8.24
   3   4  -9   23.44    7.63
   4  -3  -9   16.03    7.82
   4  -3  -9   17.44    8.13
  -3  -4  -9   12.73    8.20
   4  -3 -11   62.87    8.91
   4  -3 -11   57.70    8.85
  -3  -4 -11   67.68    8.77
   3   4 -11   55.45    7.23
   3   4 -11   65.36    8.26
  -3  -4 -11   60.58   10.09
  -4   3 -11   65.63    7.65
  -4   3 -11   57.06    9.79
  -3  -4 -11   59.17    9.61
   4  -3 -11   56.78    7.40
  -3  -4 -11   42.60    8.29
  -3  -4 -11   50.73    8.79
  -4   3 -11   62.00    7.58
  -4   3 -11   56.82   10.55
  -3  -4 -11   55.27    8.37
  -4   3 -11   51.24    9.99
   3   4 -11   50.10    6.89
  -4   2   0   12.49    2.66
  -2  -4   0   10.97    2.63
   2   4   0   18.51    2.56
  -2  -4   2 6073.94   38.61
   2   4  -2 6161.55   36.46
   4  -2  -2 6130.07   39.68
  -4   2   2 6091.93   37.83
  -2  -4  -2 6165.42   42.08
  -4   2  -2 6164.06   42.02
   2   4  -2 6087.92   34.64
   4  -2  -2 6133.84   37.96
   2   4   2 6126.59   36.69
  -4   2   4   71.63    3.62
   2   4   4   77.51    6.17
   4  -2   4   78.16    7.24
   4  -2  -4   76.95    7.24
  -4   2   4   78.02    5.87
   2   4  -4   82.55    6.73
   4  -2  -4   77.61    6.97
  -2  -4   4   79.14    4.30
  -4   2   6  920.84   20.82
   2   4   6  972.71   23.65
   4  -2  -6  991.22   27.19
   4  -2   6  997.41   27.56
   4  -2  -8   14.00    6.84
   2   4  -8   30.13    7.65
  -4   2  -8   29.82    7.07
  -4   2  -8   22.57    6.44
   4  -2  -8   25.51    7.73
   2   4  -8   50.12    8.98
  -2  -4  -8   39.56    7.80
  -2  -4  -8   20.26    6.04
   4  -2  -8   33.02    7.43
  -4   2  -8   29.51    7.01
   2   4  -8   20.37    5.81
  -2  -4  -8   23.02    7.43
   4  -2  -8   14.03    7.37
  -2  -4  -8   18.88    7.30
   2   4  -8   15.72    5.56
   4  -2  -8   34.67    7.65
  -2  -4  -8   33.75    8.11
  -4   2  -8    8.73    7.21
   2   4  -8   28.30    7.73
  -4   2  -8   32.62    7.27
   2   4  -8   32.01    7.67
  -2  -4  -8   17.67    7.05
  -4   2  -8   46.43    9.48
   4  -2  -8   24.84    6.29
   4  -2  -8   32.56    6.55
   4  -2   8   39.67    8.57
  -4   2  -8   11.54    6.10
  -2  -4  -8   27.31    7.60
   4  -2  -8   25.01    8.04
  -2  -4 -10  118.07   13.27
   2   4 -10  115.14   10.25
  -4   2 -10  115.20   14.11
  -4   2 -10  132.30   11.14
   4  -2 -10  103.41   12.31
  -4   2 -10  129.07   14.57
  -2  -4 -10  122.39   14.11
  -2  -4 -10  142.51   12.88
   4  -2 -10  133.58   12.08
   4  -2 -10  127.10   12.02
  -2  -4 -10  127.58   12.98
   2   4 -10  118.49   10.41
   4  -2 -10  148.03   12.63
  -2  -4 -10  128.05   12.55
   2   4 -10  131.17   12.25
  -4   2 -10  138.51   11.24
  -4   2 -10  125.30   13.32
  -4   2 -10  124.42   14.84
  -2  -4 -10  106.43   13.03
   4  -2 -10  115.63   12.68
  -2  -4 -10  113.32   12.78
  -2  -4 -12  124.52    8.42
  -4   2 -12  113.50    9.21
   4  -2 -12   89.72    6.61
   2   4 -12  114.83    8.24
  -2  -4 -12  110.24    9.04
   4  -2 -12  129.82    8.34
   4  -2 -12  124.00    8.21
  -2  -4 -12  125.31    8.45
  -2  -4 -12  107.35    9.45
  -1  -4   1  655.48   11.98
   4  -1   1  635.64   10.72
   4  -1  -1  619.77   10.61
   1   4  -1  653.92    8.37
  -1  -4  -1  629.66   12.53
  -4   1  -1  628.07   12.25
   1   4  -1  643.13    7.03
  -4   1   1  633.99   10.95
   1   4  -1  641.85    7.87
   4  -1  -1  629.62   10.00
   1   4   1  653.79   10.39
  -4   1  -3 4200.25   19.81
  -1  -4   3 4173.44   27.21
  -1  -4  -3 4199.02   36.47
  -4   1   3 4255.62   32.48
   1   4   3 4330.33   33.43
   1   4  -3 4185.04   34.51
   4  -1  -3 4275.10   37.43
   4  -1   3 4258.41   38.33
   4  -1  -3 4287.18   39.49
   4  -1  -5 1834.04   33.06
   1   4  -5 1745.88   30.29
  -4   1   5 1752.77   25.23
   1   4   5 1748.70   27.63
   4  -1   5 1737.48   31.57
   1   4   7  533.89   18.30
   4  -1  -7  502.35   21.93
   4  -1   7  521.77   21.75
  -1  -4   7  549.61   21.74
  -4   1  -9   67.72   11.45
   4  -1  -9   80.42   10.18
   4  -1  -9   67.10    9.42
  -4   1  -9   75.72   12.25
   1   4  -9   90.82   11.92
  -1  -4  -9   73.65   10.46
  -1  -4  -9   72.20   10.35
   1   4  -9   84.75   12.04
  -1  -4  -9   78.47   10.67
  -4   1  -9   83.86   12.81
   4  -1  -9   87.43   10.16
   1   4  -9   79.83   12.22
   4  -1  -9   77.69   10.01
  -4   1  -9   79.78   10.72
  -1  -4  -9   70.78   11.54
   1   4  -9   79.77    9.25
   4  -1  -9   73.33   10.75
  -1  -4  -9   79.58   10.58
  -4   1  -9   77.18   10.41
   4  -1  -9   68.49    9.28
   1   4  -9   70.60    9.06
  -1  -4  -9   99.30   11.61
  -4   1  -9   82.68   11.57
   1   4  -9   78.99   10.51
   4  -1  -9   82.60   10.46
   4  -1  -9   77.72   10.73
  -1  -4  -9   76.37   11.35
   1   4 -11   11.45    4.92
  -4   1 -11   19.23    5.86
  -1  -4 -11    3.20    5.58
   4  -1 -11    7.06    5.28
  -1  -4 -11   11.27    8.46
  -4   1 -11    5.85    6.93
   4  -1 -11    7.98    4.92
  -1  -4 -11   14.47    5.98
   1   4 -11    8.03    4.66
  -4   1 -11   10.75    5.36
  -1  -4 -11    9.26    6.18
  -4   1 -11    6.85    7.62
   1   4 -11   20.43    6.69
   4  -1 -11   14.86    5.03
  -4   1 -11   14.99    7.72
  -4   1 -11    9.43    7.31
  -1  -4 -11    2.58    4.57
  -1  -4 -11   -1.15    4.38
  -4   1 -13   16.87    3.01
   4   0   0 3893.12   20.22
  -4   0   0 3770.31   26.02
   0  -4   0 3770.89   27.47
   0   4   0 3860.96   23.40
  -4   0  -2 1545.67   16.78
   0   4  -2 1516.77   11.05
  -4   0   2 1594.64   16.69
   0  -4   2 1559.65   15.84
   0  -4  -2 1599.70   20.89
   0   4   2 1645.83   16.93
   4   0  -2 1602.83   19.36
   0   4  -2 1590.61   16.90
   0  -4  -2 1587.73   17.13
   4   0   2 1571.52   19.87
   4   0  -2 1576.25   20.20
  -4   0   4 1550.93   20.16
   4   0   4 1567.17   26.34
   4   0  -4 1597.81   28.24
  -4   0   4 1499.17   17.95
   4   0  -4 1579.38   26.64
   0   4   4 1614.20   22.35
   4   0   6  181.56   11.82
   0  -4   6  188.26   12.43
   0   4   6  157.25    9.08
   4   0  -6  168.24   11.92
   0   4  -8  140.00   13.21
  -4   0  -8  128.35   13.33
  -4   0  -8  120.84   13.05
   0  -4  -8  129.55   12.04
   4   0  -8  123.23   12.04
   4   0  -8  128.42   12.97
  -4   0  -8  153.50   14.58
   0   4  -8  123.99   13.11
   0  -4  -8  137.46   13.74
   0  -4  -8  133.67   12.04
   4   0  -8  136.22   11.72
   4   0   8  120.32   12.33
  -4   0  -8  133.11   11.06
   0   4  -8  131.40   10.99
   0  -4  -8  133.37   12.27
   0   4  -8  118.63   10.17
  -4   0  -8  138.01   11.23
   0   4  -8  140.29   12.27
   4   0  -8  148.90   12.11
   4   0  -8  125.34   11.98
  -4   0  -8  121.84   12.87
   0   4  -8  139.73   13.58
   4   0  -8  156.95   13.48
   0  -4  -8  139.80   12.81
   4   0  -8  108.43   11.66
   0  -4  -8  132.42   12.56
   4   0  -8  116.27   12.02
  -4   0  -8  111.92   11.05
   0  -4  -8  143.19   12.89
  -4   0 -10  315.73   16.20
   0   4 -10  300.79   20.12
  -4   0 -10  290.27   19.95
   0   4 -10  303.37   15.47
   0  -4 -10  262.62   17.24
   0  -4 -10  292.60   19.89
  -4   0 -10  346.33   21.68
   0   4 -10  321.60   15.90
  -4   0 -10  313.88   16.08
  -4   0 -10  348.62   20.12
   0  -4 -10  335.42   17.65
   0   4 -10  333.82   18.69
   4   0 -10  312.02   17.10
   4   0 -10  332.86   17.03
   0  -4 -10  325.99   19.02
   0  -4 -10  303.25   16.86
   4   0 -10  324.19   16.84
  -4   0 -10  310.69   20.67
   0   4 -10  301.56   20.36
   0  -4 -10  275.99   17.73
   0  -4 -10  323.07   18.58
   0  -4 -12   47.12    6.23
   4   0 -12   45.31    5.50
   0   4 -12   37.40    6.11
  -4   0 -12   41.86    7.02
   0  -4 -12   43.31    6.26
   4   0 -12   30.67    4.14
   4   0 -12   44.74    5.33
   0  -4 -12   46.07    6.21
  -4  -1  -1 6285.58   37.38
   1  -4  -1 6163.13   25.40
   4   1  -1 6075.00   32.59
   4   1   1 6264.89   33.21
  -4  -1   1 6087.91   29.66
   1  -4  -1 6046.99   38.08
   1  -4   1 6050.47   32.63
  -4  -1  -1 6139.93   38.02
  -1   4  -1 6276.60   29.25
   4   1  -1 6234.12   30.95
   1  -4  -1 6166.98   24.25
  -1   4   1 6214.25   27.74
  -4  -1  -3 1580.23   17.65
  -4  -1   3 1552.71   16.22
  -1   4   3 1588.95   17.90
   1  -4  -3 1567.40   21.22
   4   1  -3 1597.26   22.96
   4   1   3 1575.74   22.95
   4   1  -3 1560.94   23.92
  -1   4   5  707.85   15.98
   1  -4  -5  708.23   19.47
   4   1  -5  743.03   21.30
   4   1   5  717.14   19.94
  -4  -1   5  700.79   15.12
   4   1   7  131.41   11.14
   1  -4   7  130.47   11.94
  -1   4   7  122.44    9.72
   4   1  -7  128.25   12.04
  -1   4  -9   44.46   10.92
  -4  -1  -9   30.45    8.15
  -1   4  -9    2.36    8.36
   4   1  -9   30.52    7.40
   4   1  -9   36.79    8.32
   1  -4  -9   28.38    6.45
  -4  -1  -9   33.92    8.14
   1  -4  -9   34.05    6.56
   1  -4  -9   33.21    8.18
  -1   4  -9   24.44    6.50
  -1   4  -9   25.86   10.24
   4   1  -9   31.77    7.00
  -4  -1  -9   27.55    7.80
   1  -4  -9   22.11    9.08
   4   1  -9   36.03   10.14
  -4  -1  -9   19.30   10.13
   4   1  -9   31.37    6.68
  -4  -1  -9   23.61    7.43
  -1   4  -9   17.98    6.13
   1  -4  -9   27.16    7.70
  -1   4  -9   38.40    8.06
   4   1  -9   41.49    6.84
  -4  -1  -9   26.21    8.34
   4   1  -9   28.68    7.28
   1  -4  -9   33.49    7.93
   1  -4  -9   22.22    7.50
  -4  -1  -9   26.59    8.73
  -1   4 -11   22.59    5.58
   4   1 -11   24.91    5.70
   1  -4 -11   24.57    7.56
  -4  -1 -11   22.88    6.77
   1  -4 -11   24.88    7.19
  -1   4 -11   27.57    5.89
   1  -4 -11   29.46    7.84
  -4  -1 -11   24.89    6.85
   4   1 -11   31.06    6.18
  -4  -1 -11   28.46    9.07
  -4  -1 -11   27.89    7.82
   1  -4 -11   18.32    5.97
   4   1 -11   28.84    6.42
  -1   4 -11   28.96    8.11
  -4  -1 -11   24.28    7.28
  -4  -1 -11   28.61    7.77
  -2   4   0  256.20    7.07
  -4  -2   0  252.32    7.07
  -4  -2   0  255.61    8.42
   4   2   0  259.42    6.25
  -4  -2  -2  602.86   12.51
  -4  -2   2  630.86   13.88
   4   2   2  626.51   12.86
   4   2  -2  632.58   12.94
   2  -4  -2  603.95   11.56
  -2   4  -2  617.64   11.19
  -4  -2   2  598.81    8.29
   4   2  -2  625.93   12.29
   2  -4  -2  609.79   11.10
  -2   4   2  595.29    8.71
  -4  -2   4 2020.39   26.70
  -4  -2   4 1973.49   16.76
  -4  -2  -4 2021.82   21.18
  -2   4   4 2058.21   22.06
   4   2  -4 2048.38   30.21
   2  -4  -4 2009.38   28.63
   4   2  -4 2000.64   31.48
   4   2   4 2012.71   29.23
  -2   4   6   22.57    5.11
   4   2   6   23.31    5.70
   2  -4   6   22.50    6.16
   4   2  -6   25.58    6.36
   2  -4  -8  455.24   21.00
  -4  -2  -8  514.70   24.80
  -4  -2  -8  486.87   24.07
   4   2  -8  462.77   21.91
  -2   4  -8  508.36   24.40
   2  -4  -8  482.23   22.78
  -4  -2  -8  540.21   25.51
   4   2  -8  507.27   24.04
  -2   4  -8  455.42   22.98
  -2   4  -8  526.24   19.96
   2  -4   8  495.19   23.55
   2  -4  -8  528.62   22.62
   4   2   8  471.46   21.07
  -4  -2  -8  518.26   20.73
   4   2  -8  492.93   19.91
  -4  -2  -8  522.72   20.78
  -2   4  -8  499.22   21.98
   4   2  -8  473.35   19.55
   2  -4  -8  485.74   21.74
  -2   4  -8  516.15   19.67
   4   2  -8  510.61   21.71
   4   2  -8  487.60   23.29
  -4  -2  -8  525.33   23.28
   2  -4  -8  470.83   21.53
   2  -4  -8  520.87   22.59
  -2   4  -8  520.21   24.69
   4   2  -8  434.87   21.80
   2  -4  -8  523.25   23.40
   4   2  -8  468.53   20.76
  -4  -2  -8  478.69   21.50
  -2   4 -10  246.69   18.29
  -4  -2 -10  226.26   17.15
   2  -4 -10  226.01   14.83
  -2   4 -10  229.20   13.45
  -4  -2 -10  245.55   18.80
   2  -4 -10  238.12   17.45
  -2   4 -10  224.71   17.35
  -2   4 -10  231.74   13.36
   2  -4 -10  261.49   15.92
   2  -4 -10  251.42   16.46
  -4  -2 -10  256.55   17.91
  -2   4 -10  227.20   16.45
  -4  -2 -10  252.33   15.22
   4   2 -10  252.55   14.52
   4   2 -10  236.64   15.58
   2  -4 -10  261.46   15.97
   4   2 -10  242.86   14.43
  -4  -2 -10  242.83   15.01
  -2   4 -10  224.72   18.00
  -4  -2 -10  238.05   17.60
   2  -4 -10  202.49   14.20
   2  -4 -10  240.58   16.91
  -4  -2 -10  233.66   15.29
   4   2 -12   32.20    4.30
   2  -4 -12   35.21    5.73
   2  -4 -12   46.30    6.07
  -4  -2 -12   37.84    5.52
   4   2 -12   41.24    4.70
   2  -4 -12   32.58    5.14
  -4  -2 -12   38.83    6.74
   4   2 -12   30.78    4.95
  -2   4 -12   36.90    6.16
  -4  -2 -12   40.32    5.68
  -4  -3   1 4236.23   35.34
  -4  -3  -1 4091.22   34.27
   3  -4  -1 4096.76   24.67
   4   3  -1 4163.56   26.78
  -3   4   1 4170.35   31.36
  -3   4  -1 4225.67   31.13
   4   3  -1 4170.28   25.55
   3  -4  -1 4063.13   23.53
   4   3   1 4159.04   29.05
   4   3  -1 4010.10   25.82
  -4  -3   3 3028.10   32.12
  -4  -3  -3 3054.19   30.83
  -3   4  -3 3035.19   29.74
  -3   4   3 3001.38   32.73
  -3   4   3 2939.00   20.17
   3  -4  -3 3021.74   30.78
   4   3  -3 3098.04   31.84
   3  -4  -3 2997.58   32.13
   4   3  -3 2983.09   33.01
   4   3   3 3079.70   32.24
   4   3   5  618.96   18.49
   4   3  -5  595.48   19.20
   3  -4  -5  600.30   18.67
  -3   4   5  592.99   17.93
   4   3   7 1701.31   36.24
   4   3  -7 1713.05   39.72
   3  -4  -9   93.73   10.78
   3  -4  -9  104.48   11.03
  -4  -3  -9   89.07   11.62
  -4  -3  -9   86.64   12.06
   4   3  -9   83.96   11.35
  -3   4  -9  112.46   10.31
  -3   4  -9   77.63   12.43
  -3   4  -9   95.02   13.83
  -4  -3  -9  118.48   14.64
   4   3  -9   90.36    9.65
   3  -4  -9   95.52   11.77
   3  -4  -9  112.91   11.11
   3  -4  -9   92.53   12.00
  -3   4  -9   97.80    9.71
   4   3  -9   94.24   11.11
  -3   4  -9   94.78   13.08
  -4  -3  -9   96.74   11.22
  -3   4  -9  109.69   12.37
  -4  -3  -9   90.31   11.07
   3  -4  -9  100.32   11.85
   4   3  -9   84.61    9.74
   4   3  -9   94.33   11.84
  -4  -3  -9  112.40   12.31
   3  -4  -9   94.83   11.97
  -4  -3  -9  102.41   12.60
  -4  -3 -11   49.90    7.99
   3  -4 -11   52.03    8.52
   4   3 -11   48.99    6.89
   4   3 -11   48.11    6.92
  -4  -3 -11   47.34    7.62
  -4  -3 -11   47.10   10.06
   3  -4 -11   51.65    8.64
   3  -4 -11   54.49    8.60
  -3   4 -11   39.56    8.93
   4   3 -11   47.18    7.88
   3  -4 -11   43.24    7.12
  -4  -3 -11   54.06    8.79
  -4  -3 -11   44.14    8.94
  -3   4 -11   41.36    9.52
  -3   4 -11   47.44    9.80
  -4  -3 -11   52.92    9.38
  -4  -4   0 4795.75   39.57
   4   4   0 4810.64   31.05
  -4  -4   2 9714.39   57.41
  -4  -4  -2 9690.23   57.67
   4  -4  -2 9828.06   50.82
   4   4  -2 9594.50   49.94
  -4   4  -2 9863.52   54.92
  -4   4   2 9594.02   54.20
   4   4  -2 9786.32   47.87
   4  -4  -2 9772.94   48.45
   4   4   2 9761.01   51.54
  -4  -4  -4 1306.61   22.38
  -4   4   4 1236.18   23.41
  -4  -4   4 1282.03   22.02
   4   4  -4 1296.43   24.21
   4  -4  -4 1250.92   24.00
   4   4  -4 1251.07   24.98
   4  -4  -4 1249.74   25.14
   4   4   4 1229.61   23.23
   4   4   6  139.59   10.25
   4  -4   6  133.67   11.73
  -4   4   6  141.20    9.95
   4  -4  -6  155.05   11.76
   4   4  -6  142.54   11.02
   4   4  -8  227.64   16.91
  -4  -4  -8  228.68   16.19
  -4  -4  -8  278.32   18.26
  -4   4  -8  252.84   18.73
  -4   4  -8  229.68   14.05
  -4  -4  -8  231.52   17.60
   4   4  -8  216.39   16.50
   4  -4  -8  244.60   16.47
  -4   4  -8  211.51   15.85
   4   4  -8  226.33   13.44
   4  -4  -8  230.79   15.95
  -4  -4  -8  232.58   14.77
   4  -4   8  243.63   17.26
  -4   4  -8  229.69   14.02
   4  -4  -8  240.82   16.28
   4   4  -8  233.95   15.24
  -4   4  -8  235.99   16.16
  -4  -4  -8  242.06   15.07
   4   4  -8  218.58   13.08
   4   4  -8  237.16   17.26
  -4  -4  -8  246.23   16.60
   4   4  -8  234.42   17.45
  -4   4  -8  231.23   17.64
   4  -4  -8  235.10   15.52
   4  -4  -8  249.55   15.32
  -4  -4  -8  229.05   15.64
   4   4   8  260.26   14.89
   4  -4  -8  241.74   16.37
   4   4 -10  250.38   13.61
  -4  -4 -10  229.14   17.15
  -4   4 -10  248.84   14.11
  -4   4 -10  252.22   18.94
   4  -4 -10  213.56   15.81
  -4  -4 -10  258.84   18.83
  -4   4 -10  230.81   17.69
  -4  -4 -10  264.57   15.65
   4  -4 -10  256.46   16.27
   4   4 -10  232.27   15.17
   4  -4 -10  252.46   16.21
   4   4 -10  246.41   13.45
  -4  -4 -10  267.42   18.16
   4  -4 -10  263.90   15.60
  -4   4 -10  254.79   14.31
  -4  -4 -10  250.34   15.30
  -4   4 -10  269.75   17.07
  -4   4 -10  249.34   18.90
  -4  -4 -10  242.13   17.60
  -4  -4 -10  224.97   15.56
   4  -4 -10  263.44   17.02
   4   4 -12   84.19    6.54
  -4   4 -12   95.64    8.25
  -4  -4 -12   90.08    6.63
   4  -4 -12   99.19    7.69
  -4  -4 -12   89.60    8.11
  -4  -4 -12   95.68    6.96
   4  -4 -12  104.70    7.71
  -4  -4 -12   87.20    9.09
  -4  -5  -1 1244.27   21.99
  -4  -5   1 1239.81   21.72
   5  -4  -1 1203.19   16.18
   4   5  -1 1236.48   14.90
  -5   4   1 1258.59   19.95
  -5   4  -1 1185.89   19.89
   4   5  -1 1205.80   13.95
   5  -4  -1 1202.73   15.49
   4   5   1 1268.48   18.26
   4   5  -1 1226.54   17.42
  -4  -5   3 5822.41   48.03
  -5   4   3 5778.01   47.17
  -4  -5  -3 5877.09   50.17
   4   5   3 5837.98   45.91
   5  -4  -3 5788.80   45.81
   4   5  -3 5897.26   44.41
   4   5  -3 5855.83   46.63
   5  -4  -3 5949.89   48.89
  -5   4   5  146.60    9.30
   4   5   5  153.04    9.80
   5  -4  -5  156.91   10.63
   4   5  -5  170.62   10.64
   5  -4   5  163.22   11.46
   5  -4   7    1.93    6.10
   4   5   7   14.55    5.01
   5  -4  -7    1.62    5.32
  -5   4  -9   63.28   11.82
  -4  -5  -9   72.50   10.79
  -5   4  -9   78.05   12.48
  -5   4  -9   81.04    9.22
  -4  -5  -9   68.24    9.88
  -4  -5  -9   75.13    9.50
   4   5  -9   71.95    8.89
  -5   4  -9   81.05    9.13
  -4  -5  -9   88.02   11.55
  -5   4  -9   82.89   11.25
   5  -4  -9   74.48   10.80
   5  -4  -9   76.22   11.16
  -4  -5  -9   76.43    9.69
   5  -4  -9   87.49   11.41
   4   5  -9   60.75    8.34
   5  -4  -9   79.68    9.53
   5  -4  -9   69.61    9.41
  -5   4  -9   76.38   10.48
  -4  -5  -9  106.92   12.09
   4   5  -9   71.73    9.46
   4   5  -9   70.52    9.89
  -4  -5  -9   78.51   10.73
   5  -4  -9   76.48   10.49
   5  -4 -11   86.28    9.49
   5  -4 -11   67.48    7.23
   4   5 -11   75.23    8.61
  -4  -5 -11   95.33   11.09
   4   5 -11   72.83    6.90
   5  -4 -11   75.54    9.01
  -5   4 -11   85.20   10.22
  -4  -5 -11   74.08    8.70
  -4  -5 -11   74.48   11.28
  -4  -5 -11   85.95    9.93
  -5   4 -11   91.56   11.96
  -4  -5 -11   78.59    8.64
  -5   4 -11   74.88   11.43
  -4  -5 -11   75.59    9.69
   4   5 -11   82.75    7.20
  -5   3   0   26.91    4.16
  -3  -5   0   17.93    4.37
   3   5   0   18.25    3.25
  -3  -5   2 3352.39   33.35
   5  -3  -2 3376.48   31.40
   3   5  -2 3297.06   28.08
  -5   3   2 3276.15   31.42
  -5   3  -2 3401.90   34.52
  -3  -5  -2 3261.89   34.86
   5  -3  -2 3394.43   29.98
   3   5  -2 3288.94   26.67
   3   5   2 3350.30   30.15
  -3  -5   4  160.92    7.61
  -3  -5  -4  172.12    8.94
  -5   3   4  168.01    8.97
   3   5   4  153.75    8.66
   3   5  -4  165.67    9.22
   5  -3  -4  162.41    9.56
   5  -3   4  152.77    9.91
   5  -3  -4  156.43   10.00
  -5   3   6  435.19   15.42
   5  -3   6  481.05   20.34
   3   5   6  452.52   17.05
   5  -3  -6  465.58   19.65
   3   5  -6  456.06   18.49
   3   5  -8  154.15   14.93
  -3  -5  -8  178.71   14.69
  -5   3  -8  171.88   12.31
  -5   3  -8  170.03   15.61
   5  -3  -8  164.32   12.56
  -3  -5  -8  159.59   14.10
  -3  -5  -8  187.41   15.41
  -5   3  -8  158.22   14.40
   5  -3  -8  162.41   13.73
  -5   3  -8  168.14   13.57
  -3  -5  -8  161.57   12.55
   5  -3  -8  169.14   12.92
   3   5  -8  153.75   11.54
   5  -3  -8  160.08   13.46
   3   5  -8  176.49   13.49
  -5   3  -8  170.09   12.17
   3   5  -8  157.63   11.55
  -3  -5  -8  163.79   12.56
   5  -3   8  185.88   14.54
   5  -3  -8  178.99   13.97
   5  -3  -8  145.26   11.99
   5  -3  -8  168.81   13.45
  -5   3  -8  178.68   15.95
   3   5  -8  147.10   13.42
  -3  -5  -8  180.51   14.55
   3   5  -8  158.64   14.67
   5  -3  -8  179.10   14.21
  -3  -5  -8  168.18   13.87
  -5   3 -10   54.06   10.81
  -3  -5 -10   53.92    9.60
  -3  -5 -10   50.96    8.99
  -5   3 -10   50.00   10.73
  -5   3 -10   54.22    7.74
  -5   3 -10   58.91   10.63
  -3  -5 -10   49.47   10.77
  -3  -5 -10   57.04    9.18
   5  -3 -10   41.23    8.24
   5  -3 -10   62.07    8.95
   3   5 -10   50.77    7.44
  -5   3 -10   63.28    8.16
   3   5 -10   47.93    7.09
   5  -3 -10   65.00    9.54
  -3  -5 -10   51.46    9.06
   3   5 -10   50.58    8.82
  -3  -5 -10   63.89   10.71
  -5   3 -10   62.24   10.73
   5  -3 -10   56.36    8.39
   5  -3 -10   57.61    9.41
  -3  -5 -10   56.31    9.54
   3   5 -12   44.70    5.61
  -3  -5 -12   47.72    5.49
   5  -3 -12   44.61    5.62
  -3  -5 -12   40.60    6.67
  -3  -5 -12   41.37    6.10
  -5   3 -12   39.05    6.23
  -3  -5 -12   42.52    5.53
   5  -3 -12   43.90    5.49
  -2  -5   1 1672.49   22.32
   2   5  -1 1618.58   14.37
   5  -2  -1 1657.37   18.67
  -5   2   1 1689.78   20.94
  -2  -5  -1 1664.97   23.45
  -5   2  -1 1664.51   21.95
   2   5  -1 1662.94   13.75
   5  -2  -1 1667.41   17.82
   2   5   1 1724.30   19.16
  -2  -5   3  181.84    7.42
  -5   2  -3  178.70    5.52
  -5   2   3  186.60    8.03
  -2  -5  -3  187.15    8.85
   2   5   3  193.03    8.08
   5  -2  -3  192.57    8.80
   2   5  -3  188.34    8.00
   5  -2  -3  193.11    9.34
   5  -2   3  175.16    8.87
  -5   2   5  739.23   17.96
   5  -2   5  741.08   21.87
   2   5  -5  707.89   19.83
   5  -2  -5  766.64   22.15
   2   5   5  731.26   18.83
  -2  -5   7  707.75   24.74
   5  -2   7  679.23   25.72
   2   5   7  605.46   20.17
   5  -2  -7  654.05   25.29
  -5   2  -9 1601.35   44.80
  -2  -5  -9 1472.92   40.67
  -5   2  -9 1643.97   35.81
   2   5  -9 1648.28   44.08
   2   5  -9 1628.10   33.96
  -2  -5  -9 1673.71   45.05
   5  -2  -9 1485.90   39.90
  -5   2  -9 1554.49   43.14
   5  -2  -9 1715.59   40.02
  -2  -5  -9 1652.20   38.57
  -5   2  -9 1659.68   41.13
   5  -2  -9 1666.28   39.44
  -5   2  -9 1611.11   35.39
   2   5  -9 1618.32   39.51
   5  -2  -9 1586.77   37.68
  -2  -5  -9 1663.33   38.47
   2   5  -9 1592.72   33.24
  -5   2  -9 1688.64   46.15
  -2  -5  -9 1518.43   41.34
   5  -2  -9 1673.97   41.70
   2   5  -9 1569.82   43.47
  -2  -5  -9 1754.42   44.15
  -2  -5  -9 1648.70   42.08
   5  -2  -9 1577.57   39.65
  -5   2 -11  128.66   12.49
  -2  -5 -11  133.32   13.59
   5  -2 -11  142.95   10.83
  -2  -5 -11  135.01   11.00
  -5   2 -11  126.91    9.72
   2   5 -11  135.74    8.98
  -2  -5 -11  132.92   10.71
   5  -2 -11  117.95    8.90
  -5   2 -11  135.71   12.18
   2   5 -11  138.32   11.31
   5  -2 -11  141.52   10.85
  -2  -5 -11  125.24   11.93
  -2  -5 -11  117.93   10.43
  -5   2 -11  146.57   13.62
   2   5 -11  132.81    8.99
  -5   2 -11  123.57    9.69
  -2  -5 -11  120.56   10.54
  -5   2 -11  124.50   12.44
   5  -1   0   86.78    3.64
  -1  -5   0   77.88    5.17
  -5   1   0   91.07    5.28
   1   5   0   86.85    4.59
  -5   1  -2 1553.19   19.09
  -1  -5   2 1519.52   19.46
  -1  -5  -2 1533.04   22.82
  -5   1   2 1524.53   19.18
  -5   1  -2 1537.47   23.02
   1   5   2 1581.45   18.96
   5  -1  -2 1552.03   20.25
   1   5  -2 1569.64   17.42
   5  -1   2 1546.33   21.04
   5  -1  -2 1557.71   21.20
  -5   1   4  896.73   17.08
   5  -1  -4  911.91   22.30
   5  -1   4  869.05   20.65
   5  -1  -4  883.05   20.82
   1   5  -4  879.72   18.98
   1   5   4  881.42   17.75
   5  -1   6  625.79   22.04
   1   5   6  636.61   18.45
   5  -1  -6  639.85   22.81
  -5   1  -8  130.51   13.58
  -1  -5  -8   99.46   11.24
   5  -1  -8  110.40   10.87
  -5   1  -8  121.39   12.67
   1   5  -8  124.00   13.54
  -1  -5  -8  115.31   12.06
   5  -1  -8  126.61   12.86
  -5   1  -8  133.08   14.11
   1   5  -8  110.21   12.64
  -1  -5  -8  133.36   12.01
   1   5  -8  123.18   10.56
   5  -1   8  122.50   12.48
  -5   1  -8  120.07   10.73
   5  -1  -8  138.30   12.13
   5  -1  -8  123.54   11.44
  -5   1  -8  124.90   10.81
   1   5  -8  121.87   10.48
   1   5  -8  113.65   11.75
  -1  -5  -8  131.08   12.08
   5  -1  -8  145.05   12.00
  -5   1  -8  108.41   12.55
   5  -1  -8  102.76   10.65
  -1  -5  -8  131.22   12.52
   5  -1  -8  134.61   13.07
  -1  -5  -8  112.93   12.09
   1   5  -8  115.47   13.39
   5  -1  -8  123.78   11.94
  -5   1  -8   99.55   10.85
  -1  -5  -8  102.73   11.49
   1   5 -10  202.76   12.44
  -5   1 -10  204.50   17.27
  -5   1 -10  206.63   13.32
   1   5 -10  211.87   16.66
  -1  -5 -10  205.14   15.61
  -1  -5 -10  210.42   17.30
  -5   1 -10  172.56   16.33
   1   5 -10  200.34   14.98
  -1  -5 -10  230.55   16.40
   5  -1 -10  237.80   14.93
   1   5 -10  201.92   12.48
  -5   1 -10  217.77   16.29
  -5   1 -10  233.07   13.98
  -1  -5 -10  226.36   15.43
   5  -1 -10  208.79   13.73
  -1  -5 -10  224.93   15.34
   5  -1 -10  218.21   14.48
  -5   1 -10  221.03   17.86
   1   5 -10  199.99   16.51
  -1  -5 -10  183.07   15.00
  -1  -5 -10  212.63   16.14
  -1  -5 -12   23.89    4.90
   5  -1 -12   17.60    4.03
   5  -1 -12   20.52    4.07
  -1  -5 -12   25.71    5.00
  -5   1 -12   17.15    5.91
  -1  -5 -12   17.81    4.84
   1   5 -12   14.79    4.40
  -5   1 -12   17.06    5.93
  -5   1 -12   19.81    6.44
   5   0   1  583.96   10.98
   5   0  -1  549.87   10.96
  -5   0   1  597.82   11.36
  -5   0  -1  585.90   13.07
   0  -5  -1  550.26   12.94
   0   5  -1  589.45    8.96
   0  -5   1  562.18   11.64
   5   0  -1  562.12   10.36
   0   5   1  591.60   10.32
   5   0  -1  562.14    6.50
  -5   0  -3  634.35   11.55
   0  -5   3  642.97   10.84
  -5   0   3  645.63   12.56
   0   5   3  663.53   12.97
   0   5  -3  644.88   13.60
   5   0  -3  659.76   15.52
   5   0  -3  663.61   16.45
   5   0   3  625.86   15.46
  -5   0   5  699.38   14.96
   5   0   5  734.27   21.03
   0   5   5  770.96   17.78
   5   0  -5  729.55   21.59
   0  -5   7   29.97    6.97
   5   0   7   19.64    6.61
   5   0  -7   19.01    7.86
   0  -5  -9  139.15   12.74
  -5   0  -9  154.06   15.59
   0   5  -9  155.65   11.62
  -5   0  -9  151.44   12.39
   0   5  -9  152.52   15.22
   5   0  -9  138.93   13.39
  -5   0  -9  143.84   15.33
   0  -5  -9  150.07   14.94
   0   5  -9  154.00   15.15
  -5   0  -9  134.64   13.39
   5   0  -9  160.13   13.04
   5   0  -9  164.42   13.37
   0   5  -9  155.89   11.62
  -5   0  -9  150.27   12.32
   0  -5  -9  161.43   13.67
   0   5  -9  154.69   13.43
   0  -5  -9  162.16   13.88
   5   0  -9  160.01   12.71
   0  -5  -9  153.85   14.46
  -5   0  -9  148.94   14.92
   0   5  -9  141.26   15.18
   0  -5  -9  117.99   12.27
   5   0  -9  144.51   13.32
   0  -5  -9  136.71   14.68
  -5   0  -9  132.70   12.52
   5   0  -9  148.46   13.40
  -5   0 -11    7.10    7.75
  -5   0 -11    9.66    7.93
   5   0 -11   10.62    5.21
   0   5 -11    4.74    4.26
  -5   0 -11    8.36    5.30
   0  -5 -11    8.18    6.53
   5   0 -11    3.48    4.25
  -5   0 -11    7.54    7.22
   0   5 -11   11.39    6.91
   0  -5 -11   15.10    5.86
   0  -5 -11    9.62    7.07
   0  -5 -11    5.86    6.28
  -5   0 -11    9.80    5.31
   0   5 -11    8.68    4.78
  -5   0 -11   18.26    8.35
   0  -5 -11    1.63    6.14
   5   0 -11   -0.64    5.00
  -1   5   0 2661.06   22.52
   5   1   0 2673.20   19.66
  -5  -1  -2 8395.78   46.96
  -5  -1   2 8415.58   39.31
  -1   5  -2 8459.16   36.85
  -1   5   2 8448.02   38.88
   1  -5  -2 8485.88   39.99
   5   1  -2 8481.37   46.82
   5   1   2 8375.07   47.79
  -5  -1   4  152.97    6.14
  -1   5   4  172.54    7.47
   1  -5  -4  147.81    8.14
   5   1  -4  155.54    9.33
   5   1  -4  153.81    9.76
   5   1   4  156.74    9.30
   5   1   6   49.75    7.19
   5   1  -6   65.30    8.40
   1  -5  -8   42.96    7.33
   5   1  -8   48.15    9.03
   1  -5  -8   42.79    7.98
  -1   5  -8   45.78    9.03
  -5  -1  -8   42.22   10.77
   5   1  -8   32.85    8.38
  -1   5  -8   44.14    9.51
  -5  -1  -8   47.20   11.12
   5   1  -8   38.06    7.85
   1  -5  -8   42.55    8.57
   1  -5  -8   32.87    8.26
   5   1  -8   50.94    8.82
  -1   5  -8   32.82    8.43
  -1   5  -8   36.00    6.97
  -5  -1  -8   43.69    8.15
  -5  -1  -8   41.29    9.28
   1  -5  -8   46.52    8.78
   5   1  -8   41.60    7.73
  -1   5  -8   41.67    7.30
  -5  -1  -8   44.51    8.28
  -5  -1  -8   41.61    7.90
   1  -5  -8   35.24    8.39
   5   1  -8   40.06    7.86
  -1   5  -8   37.20    7.64
   5   1  -8   24.30    6.18
  -5  -1  -8   41.32    8.37
   5   1  -8   33.57    7.26
   1  -5   8   53.98    8.63
   1  -5  -8   37.92    7.94
   5   1   8   33.14    7.37
  -5  -1 -10   24.14    9.06
   1  -5 -10   40.85    8.68
   1  -5 -10   31.37    7.77
  -1   5 -10   23.69    7.83
  -1   5 -10   26.96    8.14
  -5  -1 -10   34.26    9.39
  -1   5 -10   17.20    6.21
   1  -5 -10   20.65    7.98
  -5  -1 -10   24.77    9.85
  -5  -1 -10   26.88    7.45
   5   1 -10   27.52    7.67
   1  -5 -10   38.45    7.86
  -1   5 -10   27.08    6.66
   1  -5 -10   37.15    7.60
  -5  -1 -10   33.80    7.40
   5   1 -10   24.93    7.64
  -1   5 -10   23.23    7.99
   5   1 -10   33.03    7.47
  -5  -1 -10   29.32    9.19
   5   1 -10   34.08    7.36
   1  -5 -10   43.57    9.16
   1  -5 -10   27.71    8.68
   5   1 -12   14.04    3.49
   1  -5 -12   22.81    4.82
   1  -5 -12   13.32    4.45
   5   1 -12   17.73    3.79
   5   1 -12    8.99    3.45
   1  -5 -12    7.62    3.90
  -5  -1 -12   14.27    5.50
  -1   5 -12   14.92    4.84
  -5  -1 -12   15.97    5.52
  -5  -1 -12   17.47    5.70
  -5  -2   1   81.43    6.33
  -5  -2  -1   83.56    5.77
   5   2  -1   81.24    4.72
   2  -5  -1   81.06    3.48
   5   2   1   86.07    5.02
  -2   5   1   84.46    5.53
  -5  -2   1   79.91    4.33
  -2   5  -1   73.71    4.53
   5   2  -1   74.45    4.42
   2  -5  -1   74.10    3.21
   5   2  -1   81.82    3.82
  -2   5   1   80.23    3.98
  -5  -2   3 1875.81   27.51
  -5  -2  -3 1888.64   23.85
  -2   5  -3 1935.33   21.18
  -2   5   3 1931.78   19.29
   2  -5  -3 1894.06   23.93
   5   2  -3 1904.17   26.09
   5   2   3 1869.66   25.98
   5   2  -3 1898.75   27.45
  -2   5   5   38.34    4.34
   2  -5  -5   39.62    5.73
   5   2  -5   38.44    6.21
   5   2   5   43.34    6.03
   5   2   7  101.45   10.26
   2  -5   7   92.72   11.31
  -2   5   7   94.86    8.91
   5   2  -7  104.07   10.90
  -2   5  -9    4.04    7.51
   2  -5  -9    5.31    5.82
  -5  -2  -9    5.99    7.60
  -5  -2  -9    0.15    7.82
  -2   5  -9   -0.04    7.35
   2  -5  -9    2.57    5.63
   2  -5  -9    2.40    8.11
   2  -5  -9    4.47    6.41
  -2   5  -9    5.02    5.77
  -2   5  -9   -6.39    8.00
  -5  -2  -9    7.10    6.96
  -5  -2  -9    5.24    6.44
   5   2  -9   -8.46    5.76
   5   2  -9   -0.84    5.22
  -5  -2  -9   -3.27    6.05
   2  -5  -9   -0.67    5.98
  -2   5  -9    3.65    5.43
   5   2  -9   -1.35    4.23
  -2   5  -9    6.97    6.06
   2  -5  -9    6.52    6.60
   5   2  -9    1.23    4.29
  -5  -2  -9    1.37    7.37
   2  -5  -9   -4.69    6.14
  -5  -2  -9    4.23    6.19
  -5  -2 -11   50.86    7.96
   2  -5 -11   63.30    9.28
  -5  -2 -11   44.92    7.47
   2  -5 -11   49.06    8.90
   2  -5 -11   41.21    7.81
   5   2 -11   52.01    7.31
  -5  -2 -11   53.97   10.52
   5   2 -11   55.88    7.03
  -5  -2 -11   57.19    9.70
  -2   5 -11   44.19    8.40
   2  -5 -11   38.26    7.81
  -2   5 -11   46.31    9.69
  -5  -2 -11   49.39    8.85
  -5  -2 -11   43.52    8.79
  -2   5 -11   52.37    9.90
   5   2 -11   52.21    7.14
  -3   5   0 2355.43   24.20
  -5  -3   0 2308.56   28.02
   5   3   0 2367.49   21.38
  -5  -3  -2  145.02    7.53
  -5  -3   2  152.14    8.29
   3  -5  -2  141.98    6.24
   5   3   2  156.58    7.49
   5   3  -2  139.89    6.88
  -5  -3   2  132.19    4.51
  -3   5  -2  174.64    7.36
  -3   5   2  158.90    7.87
   3  -5  -2  140.94    5.89
   5   3  -2  145.88    6.64
  -3   5   2  138.39    4.58
  -5  -3   4  110.43    7.50
  -5  -3  -4  111.20    6.58
  -3   5   4  117.20    8.40
  -3   5   4  116.72    5.26
   5   3  -4  128.34    8.61
   3  -5  -4  128.61    8.19
   5   3  -4  112.92    8.70
   5   3   4  117.08    8.32
   3  -5   6  639.90   23.39
   5   3   6  613.21   20.65
  -3   5   6  583.12   19.72
   5   3  -6  621.69   22.39
   3  -5  -6  589.19   20.78
  -3   5  -8  546.04   20.29
  -3   5  -8  559.03   26.52
  -5  -3  -8  529.60   24.97
   5   3  -8  502.01   22.95
  -5  -3  -8  573.21   26.15
  -5  -3  -8  587.60   26.67
   5   3  -8  565.56   24.72
  -3   5  -8  525.77   24.09
   3  -5  -8  529.86   23.94
   3  -5   8  606.65   27.06
  -5  -3  -8  574.66   21.60
   5   3  -8  506.53   19.55
   3  -5  -8  564.53   24.32
  -5  -3  -8  556.05   21.39
  -3   5  -8  541.18   22.71
   5   3  -8  532.52   20.09
   3  -5  -8  579.47   24.45
  -3   5  -8  597.64   21.10
   5   3  -8  555.02   22.09
  -5  -3  -8  554.67   24.06
  -3   5  -8  539.34   26.24
   5   3  -8  529.53   23.77
   3  -5  -8  590.08   23.55
   5   3  -8  556.59   25.84
  -5  -3  -8  502.45   21.95
   3  -5  -8  574.32   24.24
   5   3   8  579.37   23.30
  -5  -3 -10  439.58   23.25
  -3   5 -10  481.13   24.89
  -5  -3 -10  505.55   20.16
  -3   5 -10  470.35   18.23
   3  -5 -10  444.92   22.25
  -5  -3 -10  481.72   25.08
   5   3 -10  503.01   18.63
   3  -5 -10  527.71   22.68
   5   3 -10  486.38   18.35
  -5  -3 -10  490.87   19.85
  -5  -3 -10  516.58   23.84
   3  -5 -10  528.20   22.59
  -3   5 -10  489.24   22.00
  -3   5 -10  464.08   18.11
   5   3 -10  452.64   19.59
   3  -5 -10  468.36   20.71
  -3   5 -10  480.95   24.92
   5   3 -10  509.12   23.15
  -5  -3 -10  505.58   24.82
   3  -5 -10  488.18   22.81
  -5  -3 -10  434.22   20.44
  -5  -3 -12   86.22    9.19
   3  -5 -12  101.15    7.58
  -3   5 -12   87.89    7.64
   5   3 -12   66.96    5.69
   3  -5 -12   71.88    6.00
  -5  -3 -12   87.02    8.03
  -5  -3 -12   69.51    7.63
   3  -5 -12   97.83    7.47
  -5  -3 -12   79.61    8.12
  -5  -4  -1 1719.86   25.61
  -5  -4   1 1688.35   25.54
   5   4  -1 1754.23   19.10
   4  -5  -1 1711.96   17.93
  -4   5   1 1752.23   23.03
  -4   5  -1 1801.40   23.37
   4  -5  -1 1693.61   17.02
   5   4  -1 1758.47   18.19
   5   4  -1 1683.62   19.24
   5   4   1 1762.43   21.27
  -5  -4   3 1074.17   21.68
  -5  -4  -3 1053.13   20.72
  -4   5  -3 1036.72   19.71
  -4   5   3 1012.92   20.39
  -4   5   3  999.51   10.89
   5   4  -3 1037.07   19.47
   4  -5  -3 1046.68   18.97
   4  -5  -3 1028.28   19.79
   5   4  -3 1045.16   20.43
   5   4   3 1038.90   19.91
   5   4  -5  121.73    9.47
   4  -5  -5  127.06    9.53
  -4   5   5  115.91    9.02
   5   4   5  117.98    9.14
   4  -5   7  260.73   17.26
   5   4   7  270.47   15.27
   5   4  -7  280.82   16.96
  -4   5  -9  198.50   17.83
  -4   5  -9  170.97   12.54
  -5  -4  -9  182.33   15.81
  -5  -4  -9  197.28   16.74
   4  -5  -9  158.16   14.57
  -4   5  -9  158.99   14.72
   4  -5  -9  187.24   14.90
   5   4  -9  174.24   12.02
  -4   5  -9  171.22   12.41
   4  -5  -9  190.32   14.39
   5   4  -9  183.00   13.87
  -5  -4  -9  195.07   13.46
  -4   5  -9  200.78   15.34
   5   4  -9  180.43   12.36
   4  -5  -9  183.25   14.47
  -5  -4  -9  198.12   13.82
  -5  -4  -9  184.96   15.33
  -5  -4  -9  179.29   15.94
  -4   5  -9  174.32   17.01
   5   4  -9  175.26   15.64
  -5  -4  -9  183.19   14.49
   4  -5  -9  199.77   15.60
  -5  -4 -11    0.34    5.33
   5   4 -11    4.64    3.95
   4  -5 -11    3.20    5.96
   5   4 -11    2.59    3.89
  -5  -4 -11    4.35    5.33
  -5  -4 -11    9.37    7.81
   4  -5 -11   -0.24    5.60
  -5  -4 -11   -0.23    6.32
   5   4 -11    1.17    4.25
  -4   5 -11    3.36    6.34
   4  -5 -11    2.91    4.25
  -5  -4 -11    5.44    6.27
  -4   5 -11   -1.23    7.81
  -4   5 -11   -0.91    7.67
  -5  -4 -11    2.90    6.30
  -5   5   0 3350.21   33.21
  -5  -5   0 3258.02   36.95
   5   5   0 3329.89   29.12
  -5  -5  -2 1307.16   24.06
  -5  -5   2 1304.45   23.96
   5   5  -2 1325.03   19.75
   5  -5  -2 1351.54   20.22
  -5   5  -2 1356.72   22.85
  -5   5   2 1322.17   22.37
   5   5  -2 1331.67   18.86
   5  -5  -2 1348.02   19.33
   5   5   2 1351.18   21.20
  -5  -5   4 3823.62   42.67
  -5  -5  -4 3759.49   42.87
  -5   5   4 3722.56   43.28
   5   5   4 3759.23   42.34
   5  -5  -4 3710.60   42.34
   5   5  -4 3742.60   42.12
   5   5  -4 3677.35   44.02
   5  -5  -4 3703.68   44.53
  -5   5   6  795.76   23.38
   5   5   6  780.46   23.41
   5  -5  -6  812.67   25.31
   5   5  -6  792.24   24.80
   5  -5   6  827.95   27.31
  -5  -5  -8   13.75    7.10
  -5   5  -8   39.39    9.84
  -5   5  -8   36.70    9.30
  -5  -5  -8   19.36    7.90
  -5   5  -8    6.55    6.80
  -5  -5  -8   26.01    7.92
   5  -5  -8   27.40    7.43
   5  -5  -8   40.85    8.74
   5   5  -8   32.91    5.96
  -5   5  -8   19.47    6.20
  -5  -5  -8   19.84    6.67
  -5   5  -8   21.81    6.42
   5  -5  -8   44.47    9.03
   5   5  -8   22.63    5.27
  -5  -5  -8   32.66    7.68
   5  -5  -8   23.36    5.21
   5   5  -8   11.33    6.55
   5  -5  -8   36.18    6.83
   5   5  -8   32.29    7.46
  -5   5  -8   26.77    8.21
  -5  -5  -8   29.21    8.45
  -5  -5  -8   20.91    7.26
   5   5   8   26.24    6.50
   5  -5   8   21.73    7.67
   5  -5  -8   28.68    7.68
  -5   5 -10   59.00   11.87
  -5   5 -10   44.85   11.17
  -5  -5 -10   38.05    8.90
  -5  -5 -10   51.30    9.55
   5   5 -10   44.80    6.77
   5  -5 -10   50.19    8.98
  -5  -5 -10   46.75    8.47
  -5  -5 -10   40.94   10.18
   5  -5 -10   53.64    8.98
   5  -5 -10   43.15    8.31
  -5  -5 -10   44.20    8.48
   5   5 -10   50.37    6.90
  -5  -5 -10   32.09    9.10
   5   5 -10   43.21    7.26
   5   5 -10   46.80    7.93
   5  -5 -10   43.90    6.50
  -5   5 -10   55.38    9.86
  -5  -5 -10   60.92   10.18
   5  -5 -10   53.45    9.26
  -5   5 -12   53.36    6.39
   5  -5 -12   63.02    6.22
  -5  -5 -12   52.12    6.75
   5  -5 -12   56.31    6.03
  -5  -5 -12   56.10    7.24
  -5  -6  -1 1818.83   29.48
  -5  -6   1 1816.00   29.16
   6  -5  -1 1782.60   21.43
   5   6  -1 1735.35   19.47
  -6   5  -1 1793.24   26.94
  -6   5   1 1807.23   26.33
   5   6  -1 1809.13   18.73
   6  -5  -1 1812.70   20.62
   5   6   1 1857.53   24.15
   5   6  -1 1787.78   23.29
  -5  -6   3 2617.43   36.23
  -6   5   3 2636.30   34.67
  -5  -6  -3 2590.38   36.79
  -6   5  -3 2676.71   36.66
   5   6   3 2590.19   32.81
   5   6  -3 2600.00   30.88
   6  -5  -3 2654.32   32.78
   6  -5  -3 2647.47   34.39
   5   6  -3 2575.62   32.35
  -6   5   5 2524.84   39.39
   6  -5   5 2664.06   44.74
   5   6   5 2600.92   39.43
   5   6  -5 2597.16   40.59
   6  -5  -5 2652.37   42.11
   6  -5  -7  153.93   13.39
  -6   5  -7  151.71   11.21
  -6   5  -7  167.50   14.74
  -6   5  -7  126.98   13.21
  -5  -6  -7  177.92   14.10
   6  -5  -7  156.45   13.12
   6  -5   7  168.57   14.94
   6  -5  -7  159.70   13.17
  -6   5  -7  149.00   12.74
  -6   5  -7  139.10   10.87
  -5  -6  -7  168.87   13.55
   6  -5  -7  150.87   12.64
   5   6  -7  155.00   13.78
  -5  -6  -7  136.79   12.02
   5   6   7  156.78   12.03
   6  -5  -7  155.58   12.56
  -6   5  -9  261.36   19.10
  -5  -6  -9  255.06   18.12
  -6   5  -9  266.83   14.74
   5   6  -9  287.57   13.57
  -6   5  -9  240.08   17.01
   6  -5  -9  243.20   16.08
  -5  -6  -9  296.24   20.01
  -6   5  -9  277.48   17.49
   6  -5  -9  278.78   17.75
   5   6  -9  269.03   16.43
  -6   5  -9  271.14   14.89
  -5  -6  -9  269.70   15.33
   5   6  -9  260.95   12.89
   6  -5  -9  268.55   17.57
  -5  -6  -9  286.15   15.83
   5   6  -9  273.97   18.91
  -5  -6  -9  270.97   18.81
  -6   5  -9  294.68   20.15
  -5  -6  -9  320.23   19.74
   6  -5  -9  271.03   17.72
  -5  -6  -9  297.97   17.82
   6  -5 -11   24.28    6.82
  -5  -6 -11   30.76    5.49
  -5  -6 -11   29.79    8.52
   6  -5 -11   26.25    6.96
  -5  -6 -11   25.65    5.62
   5   6 -11   31.00    5.74
  -6   5 -11   22.59    6.64
  -5  -6 -11   29.48    7.98
  -5  -6 -11   31.61    7.27
  -5  -6 -11   22.83    6.83
  -6   5 -11   26.48    8.13
  -6   5 -11   34.93    8.53
   4   6   0 6333.45   28.19
  -6   4   0 6349.71   47.33
  -4  -6   0 6258.03   51.45
  -4  -6   2 1255.01   23.13
   4   6  -2 1257.18   18.43
   6  -4  -2 1275.66   20.66
  -6   4   2 1285.24   22.03
  -4  -6  -2 1268.57   24.23
  -6   4  -2 1257.29   23.40
   6  -4  -2 1251.59   19.63
   4   6  -2 1267.41   17.62
   4   6   2 1288.66   20.88
  -4  -6   4  409.20   13.64
  -4  -6  -4  398.22   14.89
  -6   4   4  378.42   14.00
   4   6   4  380.63   13.77
   4   6  -4  390.44   13.77
   6  -4  -4  373.89   14.39
   6  -4  -4  393.85   15.53
  -6   4   6  265.12   13.28
   4   6   6  289.41   14.42
   4   6  -6  272.90   14.77
   6  -4  -6  282.99   15.88
   6  -4   6  296.36   17.00
  -6   4  -8    9.11    7.07
  -6   4  -8    1.74    7.10
  -4  -6  -8   23.40    7.08
  -4  -6  -8   13.51    5.76
   4   6  -8    5.93    4.50
  -4  -6  -8   16.76    6.36
  -6   4  -8    7.99    5.48
   6  -4  -8  -10.24    5.51
  -4  -6  -8    8.27    6.55
  -6   4  -8   13.02    7.67
   6  -4  -8    3.46    5.69
   6  -4  -8   13.20    6.36
   4   6  -8    2.99    4.20
  -6   4  -8    6.38    5.31
  -4  -6  -8   -1.20    5.38
   4   6  -8   -2.03    4.43
  -6   4  -8   12.84    7.20
   4   6  -8    5.12    7.24
  -4  -6  -8    2.23    6.42
   6  -4  -8    5.00    3.16
   6  -4   8   20.22    5.37
  -4  -6  -8    1.91    6.97
   6  -4  -8    2.42    5.17
  -4  -6 -10   -3.62    4.76
  -6   4 -10  -14.81    8.66
  -6   4 -10  -12.83    8.54
  -4  -6 -10    7.47    4.96
   6  -4 -10    7.47    6.55
   4   6 -10   -0.62    4.24
  -4  -6 -10    6.26    6.86
  -4  -6 -10    1.32    8.18
   4   6 -10   14.07    6.50
   4   6 -10    8.10    4.55
  -6   4 -10    2.15    7.46
   6  -4 -10    2.30    5.90
  -4  -6 -10    2.22    5.60
  -4  -6 -10    4.40    9.29
   6  -4 -10   10.12    6.65
   4   6 -10   -7.01    4.39
  -4  -6 -10   -4.80    7.02
  -6   4 -10   -0.71    5.48
   6  -4 -12   19.18    4.30
  -4  -6 -12   20.11    4.20
  -4  -6 -12   23.20    5.85
  -4  -6 -12   15.63    4.81
  -6   4 -12   22.86    5.24
   6  -4 -12   23.75    4.39
  -4  -6 -12   22.00    4.55
  -3  -6   1  604.94   15.46
   6  -3  -1  584.98    6.77
   6  -3  -1  597.82   12.44
   3   6  -1  614.23    9.69
  -6   3  -1  603.75   14.96
  -6   3   1  634.15   14.67
  -3  -6  -1  603.16   15.93
   6  -3  -1  592.82   11.78
   3   6  -1  592.01    9.14
   3   6   1  607.62   12.93
  -6   3  -3 2515.83   25.21
  -3  -6   3 2502.75   30.81
  -6   3  -3 2532.70   35.01
  -3  -6  -3 2539.23   34.70
  -6   3   3 2517.78   30.93
   3   6   3 2489.78   29.81
   3   6  -3 2557.36   28.68
   6  -3  -3 2531.40   31.86
   6  -3  -3 2499.06   33.27
  -6   3   5  146.38    9.26
   3   6   5  156.51    9.84
   6  -3  -5  158.23   11.24
   3   6  -5  145.64    9.63
   6  -3   5  166.26   11.49
   6  -3  -5  156.71   11.76
   6  -3   7   32.40    6.93
   3   6   7   23.66    6.04
   6  -3  -7   16.74    6.36
   3   6  -9   73.01    8.25
  -3  -6  -9   63.40    9.44
  -6   3  -9   84.55   12.96
  -6   3  -9  100.06   13.71
  -3  -6  -9   74.76   10.96
  -6   3  -9   84.52    9.96
   6  -3  -9   91.34   11.20
  -3  -6  -9   76.87    9.39
  -6   3  -9   73.41    9.74
  -6   3  -9   72.09   10.99
   3   6  -9   69.05    8.00
   6  -3  -9   85.58   11.09
  -3  -6  -9   82.87    9.75
   6  -3  -9   70.10   10.46
  -3  -6  -9   83.45   12.12
   3   6  -9   80.50    9.86
   6  -3  -9   86.58    9.14
   6  -3  -9   66.64   10.18
   3   6  -9   77.73   10.44
  -3  -6  -9   80.14   12.01
  -6   3  -9   80.46   10.73
   6  -3  -9   76.49   10.15
  -3  -6  -9   82.73   11.65
  -3  -6 -11  131.19   10.44
  -6   3 -11  125.37   12.38
  -3  -6 -11  113.18    9.83
  -3  -6 -11  112.77   12.21
   6  -3 -11  135.18   10.59
   3   6 -11  107.26    9.60
  -3  -6 -11  130.32   10.51
  -3  -6 -11  143.10   12.10
   6  -3 -11  134.64   10.55
  -6   3 -11  133.21   11.72
  -6   3 -11  127.45   12.66
  -3  -6 -11  115.31   10.08
  -3  -6 -11  118.79   10.50
   6  -2   0 2845.76   21.09
   2   6   0 2870.88   12.84
  -6   2   0 2924.81   30.02
  -2  -6   0 2784.01   31.76
   2   6   0 2844.09   12.30
   2   6   0 2843.35   26.17
  -2  -6   2 1424.90   21.95
  -6   2  -2 1499.80   24.71
  -2  -6  -2 1432.02   24.44
  -6   2   2 1423.46   20.99
   2   6   2 1459.85   20.14
   2   6  -2 1433.99   17.19
   6  -2  -2 1460.60   20.94
   6  -2   2 1418.62   21.43
   6  -2  -2 1460.46   21.84
  -2  -6  -4  214.70   10.62
  -2  -6   4  210.35    7.97
  -6   2   4  226.16    9.96
   6  -2  -4  215.62   11.97
   6  -2   4  214.70   11.50
   6  -2  -4  221.54   11.33
   2   6  -4  209.13    9.80
   2   6   4  210.92    9.84
   6  -2   6  109.74   10.89
   2   6   6  101.36    8.48
   6  -2  -6  108.69   10.73
  -6   2  -8  192.27   15.73
  -6   2  -8  180.12   15.24
   2   6  -8  182.49   14.79
  -6   2  -8  179.35   12.47
   2   6  -8  171.55   11.46
  -2  -6  -8  160.60   13.73
  -2  -6  -8  204.46   16.30
  -6   2  -8  157.47   14.68
   6  -2  -8  181.05   14.24
   6  -2  -8  190.21   14.09
   6  -2   8  179.30   14.93
  -2  -6  -8  183.98   13.90
  -6   2  -8  187.62   12.74
  -6   2  -8  163.68   13.43
   2   6  -8  172.07   13.14
   6  -2  -8  190.25   14.12
  -2  -6  -8  186.25   13.81
   2   6  -8  173.66   11.37
   6  -2  -8  178.04   14.18
  -2  -6  -8  192.45   15.52
  -2  -6  -8  161.26   14.12
   2   6  -8  169.97   14.13
   2   6  -8  171.14   13.96
   6  -2  -8  175.72   13.73
  -2  -6  -8  155.23   13.22
  -6   2 -10  277.78   19.67
   2   6 -10  251.76   12.87
  -2  -6 -10  249.93   16.73
  -6   2 -10  267.92   14.30
  -2  -6 -10  251.55   18.35
  -6   2 -10  260.51   18.62
  -2  -6 -10  281.56   16.00
   6  -2 -10  279.18   16.04
  -6   2 -10  273.01   17.30
   6  -2 -10  302.05   16.71
  -2  -6 -10  272.75   17.74
   6  -2 -10  272.62   14.80
  -6   2 -10  264.70   14.26
   2   6 -10  265.94   13.04
   2   6 -10  281.21   16.63
  -2  -6 -10  258.95   15.64
  -2  -6 -10  250.32   16.53
  -6   2 -10  273.62   19.59
  -2  -6 -10  276.18   17.57
  -2  -6 -12   94.90    8.92
  -6   2 -12   96.71    8.45
   2   6 -12   96.22    7.34
  -2  -6 -12  105.61    8.56
   6  -2 -12   98.22    6.59
  -2  -6 -12  113.14    7.59
  -6   2 -12  110.30    9.60
  -2  -6 -12  117.84    7.77
  -6   2 -12   97.98    9.16
   6  -2 -12  107.84    6.91
   6  -1   1 5373.54   34.91
   6  -1  -1 5343.80   36.08
  -6   1   1 5432.86   38.56
  -1  -6  -1 5443.54   44.21
  -1  -6   1 5520.49   41.70
   1   6  -1 5236.43   28.01
  -6   1  -1 5321.72   42.00
   1   6  -1 5416.86   21.90
   6  -1  -1 5355.06   34.43
   1   6   1 5367.36   35.08
  -6   1  -3 1490.22   19.33
  -1  -6  -3 1447.05   25.49
  -1  -6   3 1473.82   20.09
  -6   1   3 1476.78   21.38
   1   6   3 1514.09   21.63
   1   6  -3 1431.80   20.49
   6  -1  -3 1491.01   24.36
   6  -1  -3 1521.02   25.80
   6  -1   3 1475.80   24.47
  -6   1   5  110.42    6.98
   1   6   5  104.63    7.73
   6  -1  -5  113.46    9.79
   6  -1   5  120.50    9.96
   6  -1  -5  128.36   11.02
   6  -1  -7  507.50   23.01
   6  -1   7  542.89   23.12
  -1  -6   7  525.06   22.57
   1   6  -9   13.44    6.75
  -1  -6  -9   30.83    7.19
  -6   1  -9   19.66    6.86
  -1  -6  -9   15.14    5.36
  -6   1  -9   16.96    5.99
   1   6  -9   12.50    7.53
   6  -1  -9   17.33    6.70
  -1  -6  -9   15.97    7.61
  -6   1  -9   12.84    6.37
   1   6  -9   12.16    5.82
   1   6  -9   11.01    5.84
  -6   1  -9   26.01    9.65
   6  -1  -9   25.14    7.49
  -6   1  -9   16.95    6.55
  -1  -6  -9   14.09    7.50
   6  -1  -9   13.77    6.78
  -1  -6  -9   12.26    7.33
   1   6  -9   17.86    8.77
   6  -1  -9   14.71    4.75
  -6   1  -9   11.34    7.35
   6  -1  -9   25.20    6.08
  -1  -6  -9   23.20    7.63
   6  -1  -9   22.03    7.42
  -1  -6  -9   16.14    7.18
  -6   1 -11  107.72   12.48
  -1  -6 -11   95.28    8.89
  -1  -6 -11  116.99   12.34
  -6   1 -11  111.67   11.94
   6  -1 -11  119.46    9.73
  -1  -6 -11  123.04   10.44
  -1  -6 -11  132.98   10.67
   6  -1 -11  126.36    9.94
  -1  -6 -11  126.19   11.50
   6  -1 -11  112.34    8.57
  -6   1 -11  125.63   11.64
   1   6 -11  122.91   11.01
  -1  -6 -11  111.71    9.58
  -6   1 -11  123.02   13.01
  -1  -6 -11  131.25   11.51
   6   0   0  662.10   10.36
  -6   0   0  637.00   13.59
   0  -6   0  625.45   14.30
  -6   0  -2 1036.98   18.02
   0  -6   2 1019.97   16.74
   0  -6  -2 1006.91   19.97
   0   6  -2 1022.09   11.85
  -6   0   2 1020.20   16.30
  -6   0  -2 1074.99   20.88
   0   6   2 1041.94   15.59
   6   0  -2 1043.43   17.67
   6   0   2 1050.48   17.98
   6   0  -2 1061.22   18.58
  -6   0   4  476.64   12.23
   6   0  -4  478.37   16.93
   6   0   4  493.82   16.32
   6   0  -4  486.69   16.23
   0   6   4  499.93   13.32
   6   0   6  231.86   13.92
   0   6   6  227.24   10.79
   6   0  -6  227.17   14.70
  -6   0  -8  388.43   22.58
  -6   0  -8  389.20   22.58
   0   6  -8  392.48   21.98
   0  -6  -8  356.70   19.29
   0   6  -8  360.62   16.27
   0  -6  -8  414.39   21.95
   6   0  -8  353.17   19.40
  -6   0  -8  383.23   21.51
   0   6  -8  368.83   20.03
   6   0  -8  382.76   18.54
   6   0  -8  386.51   18.34
   0  -6  -8  394.63   19.88
   0   6  -8  386.32   19.25
   0   6  -8  379.29   16.45
  -6   0  -8  384.56   17.86
   0  -6   8  369.99   20.30
   0  -6  -8  374.45   19.30
  -6   0  -8  396.35   18.18
   6   0   8  379.11   20.25
   6   0  -8  388.57   18.71
   0  -6  -8  419.20   20.91
   0  -6  -8  381.13   19.34
   6   0  -8  442.27   22.84
  -6   0  -8  358.79   19.64
   0   6  -8  410.23   22.65
  -6   0  -8  326.81   17.66
   0  -6  -8  391.89   20.94
   6   0  -8  365.10   18.19
   0   6 -10   64.43    7.73
  -6   0 -10   54.37   11.30
   0  -6 -10   64.08    9.46
   0   6 -10   46.82    9.77
   0   6 -10   57.88   10.40
   0  -6 -10   68.47    9.58
  -6   0 -10   62.43   11.47
   0  -6 -10   68.64    8.97
  -6   0 -10   57.61    8.32
   6   0 -10   59.97    8.70
   0  -6 -10   54.35   10.52
  -6   0 -10   52.16   10.84
   0   6 -10   63.13    7.72
   0  -6 -10   71.86    9.22
  -6   0 -10   62.66    8.35
   6   0 -10   54.36    8.53
   0  -6 -10   71.74   10.50
   0   6 -10   70.25   10.51
  -6   0 -10   56.62   10.53
   6   0 -10   60.68    8.30
   6   0 -10   51.82    8.73
   0  -6 -10   64.40   10.08
   6   0 -12   19.05    3.72
   0  -6 -12   20.01    4.66
   0  -6 -12   21.06    4.66
   6   0 -12   14.53    3.48
   0   6 -12   22.08    5.05
  -6   0 -12   13.38    4.83
   0  -6 -12   17.81    5.02
  -6   0 -12   18.05    5.56
  -6   0 -12   11.47    5.12
  -6  -1  -1  378.24   11.80
   6   1   1  374.97    9.69
   6   1  -1  382.22    9.92
  -6  -1  -1  379.36   11.90
   1  -6  -1  374.19   11.71
  -6  -1   1  359.32    9.59
   1  -6   1  354.22   10.41
  -1   6  -1  372.54    8.81
   1  -6  -1  387.69    5.96
   6   1  -1  398.23    9.66
   6   1  -1  353.42    6.92
  -1   6   1  378.80    8.96
  -6  -1  -3 4692.20   38.09
   6   1   3 4793.21   43.13
   6   1  -3 4759.79   44.96
  -6  -1   3 4648.97   33.36
   1  -6  -3 4772.16   36.89
   6   1  -3 4763.05   43.08
  -1   6   3 4745.00   33.94
  -6  -1   5 2491.01   36.77
  -1   6   5 2599.72   31.62
   6   1  -5 2602.30   41.26
   6   1   5 2480.32   38.90
   6   1  -5 2530.53   42.79
   1  -6   7 1031.38   32.55
   6   1   7 1034.05   30.67
  -1   6   7  996.82   29.04
   6   1  -7 1028.06   32.11
  -1   6  -9    1.86    7.35
  -1   6  -9    4.73    7.41
  -6  -1  -9    2.34    5.07
  -6  -1  -9   11.05    6.42
   1  -6  -9    5.80    6.36
   1  -6  -9   -1.74    6.45
   6   1  -9    9.26    5.74
  -6  -1  -9    6.19    5.26
  -6  -1  -9    2.74    7.62
  -1   6  -9    6.91    4.83
  -1   6  -9    6.05    5.09
   1  -6  -9    7.08    6.35
  -6  -1  -9   13.27    5.80
   6   1  -9    6.79    4.95
   6   1  -9    3.75    5.12
   1  -6  -9    7.65    6.57
  -1   6  -9   -7.33    7.02
  -6  -1  -9   -8.56    7.53
   6   1  -9   -6.97    5.22
  -6  -1  -9    0.53    4.38
   1  -6  -9    9.19    6.28
  -6  -1 -11   19.21    7.78
  -6  -1 -11   17.11    7.59
  -6  -1 -11   16.28    5.59
   6   1 -11   13.56    5.09
   1  -6 -11   12.04    6.18
  -6  -1 -11   17.08    5.69
   1  -6 -11    5.74    6.03
   6   1 -11   21.52    5.84
  -6  -1 -11   23.90    8.32
   1  -6 -11   19.59    6.31
  -6  -1 -11   21.73    7.29
   1  -6 -11   22.33    6.39
   6   1 -11    8.40    3.82
  -1   6 -11   14.55    6.60
   1  -6 -11   18.34    6.48
  -6  -2   0 3156.38   34.19
   2  -6   0 3108.48   13.69
  -2   6   0 3230.06   28.35
  -6  -2   0 3101.55   29.31
   2  -6   0 2995.62   30.68
   2  -6   0 3053.19   12.85
   6   2   0 3244.31   24.93
  -6  -2   2  436.26   14.21
  -6  -2  -2  456.07   13.01
   6   2   2  433.51   12.06
   6   2  -2  475.55   12.60
  -6  -2   2  430.75    9.59
  -2   6  -2  466.85   10.87
   2  -6  -2  468.04    9.79
   6   2  -2  463.16   11.93
  -2   6   2  475.09    9.54
  -6  -2   4 1048.49   23.24
  -6  -2  -4 1049.30   18.19
  -2   6   4 1021.37   16.73
   6   2  -4 1047.39   23.23
   2  -6  -4 1052.77   20.89
   6   2   4 1033.56   22.70
   6   2  -4 1014.50   24.15
   6   2   6 1030.65   27.69
  -2   6   6 1043.51   27.70
   6   2  -6 1106.68   30.46
  -6  -2  -8  707.02   29.28
  -2   6  -8  720.64   28.97
  -6  -2  -8  628.66   27.63
  -2   6  -8  658.67   21.98
   2  -6  -8  661.30   26.57
  -6  -2  -8  741.83   29.61
  -2   6  -8  660.22   26.87
   2  -6  -8  715.24   27.05
   6   2  -8  679.93   23.34
   2  -6   8  652.33   27.94
  -6  -2  -8  695.78   23.36
  -6  -2  -8  711.02   23.57
   6   2  -8  687.34   24.25
   6   2  -8  691.20   23.45
   2  -6  -8  706.50   26.95
  -2   6  -8  696.25   25.30
  -2   6  -8  689.78   22.24
  -2   6  -8  705.74   28.93
   2  -6  -8  722.31   26.49
  -6  -2  -8  720.80   26.68
   6   2  -8  690.72   28.64
   6   2   8  707.13   26.66
  -6  -2  -8  659.97   24.60
   2  -6  -8  699.90   27.57
  -6  -2 -10  600.42   27.07
  -6  -2 -10  638.98   21.89
  -2   6 -10  629.17   27.45
  -2   6 -10  548.19   19.02
   2  -6 -10  550.80   24.70
  -6  -2 -10  614.57   27.51
   2  -6 -10  640.95   24.28
  -2   6 -10  602.96   24.22
  -6  -2 -10  674.00   26.70
   6   2 -10  596.92   21.72
  -6  -2 -10  610.95   21.33
   6   2 -10  634.82   21.05
  -2   6 -10  562.83   19.07
   2  -6 -10  607.45   24.23
   2  -6 -10  645.26   24.95
   6   2 -10  623.95   20.93
  -2   6 -10  631.44   27.69
  -6  -2 -10  629.62   27.88
   6   2 -10  643.37   26.11
   2  -6 -10  618.76   25.78
   2  -6 -12   54.52    5.29
  -6  -2 -12   54.02    7.07
   2  -6 -12   64.63    6.47
  -2   6 -12   47.49    6.05
  -6  -2 -12   46.71    6.97
  -6  -2 -12   48.24    6.92
   2  -6 -12   59.72    6.27
  -6  -3   1 3687.40   38.91
  -6  -3  -1 3705.47   38.08
   6   3  -1 3736.34   29.95
   3  -6  -1 3634.48   23.47
  -6  -3   1 3611.46   28.86
  -3   6   1 3633.91   33.74
  -3   6  -1 3735.94   32.31
   6   3  -1 3762.31   28.63
   6   3   1 3792.06   31.29
   6   3  -1 3623.51   26.85
  -6  -3  -3  410.72   12.97
  -6  -3   3  407.64   14.23
   6   3  -3  412.00   13.68
   6   3   3  415.27   13.25
  -3   6   3  391.59   13.61
  -3   6  -3  428.75   11.85
  -6  -3   3  400.21    7.84
   6   3  -3  430.03   13.23
   3  -6  -3  433.73   11.98
  -3   6   3  406.39    8.83
  -3   6   5  114.74    9.24
  -6  -3   5  121.27    8.50
   6   3  -5  121.92    9.83
   3  -6  -5  115.01    8.72
   6   3  -5  119.64   10.20
   6   3   5  118.98    9.47
   6   3   7  162.78   12.54
   3  -6   7  176.17   14.56
  -3   6   7  164.46   12.45
   6   3  -7  149.63   13.40
  -3   6  -9   41.67   10.22
  -6  -3  -9   33.45    8.94
  -6  -3  -9   47.84   10.01
  -3   6  -9   39.11   10.32
  -6  -3  -9   46.64   11.10
   3  -6  -9   21.12    7.70
  -3   6  -9   34.52    9.20
   3  -6  -9   37.53    9.52
  -3   6  -9   39.52    7.87
  -6  -3  -9   33.46    6.87
   6   3  -9   24.28    6.41
  -6  -3  -9   26.73    6.36
  -3   6  -9   34.99    7.76
   3  -6  -9   34.36    8.47
   6   3  -9   31.69    7.32
  -6  -3  -9   34.77    8.74
  -3   6  -9   34.65    8.90
   6   3  -9   32.91    7.62
   3  -6  -9   37.52    7.91
   6   3  -9   31.22    7.47
   3  -6  -9   42.93    9.92
  -6  -3  -9   37.14    7.68
  -6  -3 -11    6.39    6.95
  -6  -3 -11   13.85    7.15
  -6  -3 -11    4.46    4.37
   6   3 -11    9.43    3.75
   3  -6 -11    8.87    6.04
   3  -6 -11    4.42    5.93
  -6  -3 -11    0.94    7.29
   6   3 -11    6.07    3.85
  -6  -3 -11    2.38    4.49
   3  -6 -11   10.17    5.23
   3  -6 -11    5.71    3.50
  -6  -3 -11    6.45    6.57
   6   3 -11    6.34    3.27
  -3   6 -11    7.62    5.68
   3  -6 -11    9.08    5.56
  -4   6   0 1066.09   18.67
  -6  -4   0 1046.04   21.34
   6   4   0 1071.82   16.31
  -6  -4  -2  340.26   12.49
  -6  -4   2  345.05   13.10
   6   4  -2  334.14   10.60
   4  -6  -2  333.26    9.69
  -4   6   2  341.15   11.97
  -4   6  -2  346.43   11.25
   4  -6  -2  339.78    9.26
   6   4  -2  336.56   10.30
   6   4   2  339.26   11.02
   6   4  -4 2683.96   38.80
   6   4   4 2685.36   36.60
  -6  -4  -4 2748.75   35.34
  -4   6   4 2731.43   38.00
   4  -6  -4 2697.39   35.42
   6   4  -4 2719.00   37.09
  -6  -4   4 2671.13   37.43
  -4   6   6 1366.99   31.56
   4  -6   6 1464.41   36.36
   6   4   6 1363.18   31.44
   4  -6  -6 1412.65   32.43
   6   4  -6 1422.52   34.20
  -6  -4  -8  559.93   26.09
  -6  -4  -8  544.74   25.85
  -4   6  -8  547.33   26.23
  -4   6  -8  562.92   20.12
  -4   6  -8  483.59   22.91
   4  -6  -8  518.95   23.17
  -6  -4  -8  573.16   26.47
   4  -6   8  577.05   26.70
  -6  -4  -8  523.14   20.38
   4  -6  -8  566.73   24.56
   6   4  -8  561.19   19.98
   6   4  -8  532.49   19.40
  -4   6  -8  538.47   19.60
  -6  -4  -8  539.39   20.73
   4  -6  -8  548.04   24.26
  -4   6  -8  579.33   23.78
   6   4  -8  556.39   21.92
  -6  -4  -8  560.85   24.59
  -4   6  -8  561.55   26.83
   6   4  -8  587.92   27.31
   4  -6  -8  561.17   22.84
   6   4   8  535.73   22.76
   4  -6  -8  606.58   25.58
  -6  -4  -8  490.22   21.92
  -6  -4 -10  132.23   13.35
  -4   6 -10  119.41   14.23
   6   4 -10  118.07    9.82
  -6  -4 -10  126.79   11.06
   4  -6 -10  123.32   12.01
  -6  -4 -10  127.22   14.13
   4  -6 -10  127.21   12.46
   6   4 -10  130.31   10.00
   4  -6 -10  138.19   11.85
  -6  -4 -10  117.18   10.69
   4  -6 -10  125.60   12.17
   6   4 -10  122.47   10.70
  -4   6 -10  135.78   12.88
  -6  -4 -10  110.10   12.96
   6   4 -10  140.62   13.48
  -6  -4 -10  121.25   13.06
  -4   6 -10  151.15   15.44
  -6  -4 -10  116.49   11.18
   4  -6 -10  129.84   12.78
  -6  -4 -12   99.39    8.93
   4  -6 -12   96.27    7.20
  -4   6 -12  100.42    7.78
  -6  -4 -12   94.84    8.35
   4  -6 -12  109.52    7.60
  -6  -4 -12   72.74    7.39
  -6  -4 -12   72.19    7.49
  -6  -5  -1 3273.33   39.41
  -6  -5   1 3289.59   39.43
   5  -6  -1 3346.62   27.29
   6   5  -1 3327.05   28.59
  -5   6  -1 3399.53   35.67
  -5   6   1 3373.26   35.53
   6   5  -1 3324.57   27.10
   5  -6  -1 3254.62   25.93
   6   5  -1 3285.46   30.18
   6   5   1 3388.67   32.37
  -6  -5  -3   60.46    6.37
  -6  -5   3   59.27    6.78
  -5   6   3   51.56    6.16
  -5   6  -3   50.39    5.80
   6   5   3   57.36    5.94
   5  -6  -3   55.63    5.37
   6   5  -3   57.00    5.67
   5  -6  -3   50.58    5.45
   6   5  -3   50.47    5.74
  -5   6   5  312.22   14.85
   6   5   5  320.51   14.49
   6   5  -5  313.40   14.82
   5  -6  -5  321.15   14.90
   6   5  -7    2.47    4.87
  -6  -5  -7    5.74    5.84
  -5   6  -7   -2.18    2.87
  -5   6  -7   11.31    4.49
  -6  -5  -7    9.50    6.57
   5  -6  -7    8.35    5.77
  -5   6  -7    2.65    3.29
  -6  -5  -7   10.47    4.20
   5  -6  -7    9.79    6.14
  -5   6  -7    9.68    4.21
  -5   6  -7    0.99    6.09
  -6  -5  -7    7.11    4.29
   6   5  -7    3.67    6.02
   5  -6  -7   15.15    7.18
   5  -6   7   11.95    5.39
   6   5   7    9.91    5.39
  -6  -5  -9    7.49    7.62
  -6  -5  -9    7.71    7.85
  -5   6  -9    4.85    7.93
  -5   6  -9  -11.06    8.32
  -6  -5  -9  -10.23    6.38
  -6  -5  -9   10.39    7.98
   5  -6  -9    3.95    6.14
  -5   6  -9   11.66    5.87
   6   5  -9    6.81    4.09
   5  -6  -9    8.41    7.19
  -5   6  -9    0.03    6.38
   5  -6  -9   18.17    7.99
   6   5  -9    7.57    4.74
  -5   6  -9    8.38    5.52
  -6  -5  -9    2.01    5.81
  -5   6  -9    2.79    5.56
   6   5  -9   10.58    6.78
   5  -6  -9   22.14    6.21
  -6  -5  -9   18.34    7.21
   6   5  -9    0.83    4.46
  -6  -5  -9   11.78    5.58
   5  -6  -9   12.22    7.20
   5  -6 -11   85.17    9.18
   5  -6 -11   76.21    8.83
   6   5 -11   65.99    7.10
  -6  -5 -11   65.65   10.28
  -6  -5 -11   72.31    7.40
  -5   6 -11   71.62    8.95
   6   5 -11   72.67    5.94
  -6  -5 -11   77.21   10.20
  -6  -5 -11   72.70    9.87
  -5   6 -11   78.15   10.90
  -6  -5 -11   79.73    7.66
   6   5 -11   60.27    5.59
  -6  -5 -11   78.02   10.23
  -5   6 -11   79.43   10.81
  -6   6   0  561.34   15.46
  -6  -6   0  521.12   16.86
   6   6   0  555.73   13.43
  -6  -6  -2  826.17   21.22
  -6  -6   2  858.45   21.66
   6  -6  -2  876.71   17.49
   6   6  -2  839.73   16.74
  -6   6   2  858.41   19.89
  -6   6  -2  883.18   20.42
   6  -6  -2  878.91   16.65
   6   6  -2  845.65   16.06
   6   6   2  857.36   18.38
  -6  -6   4 1378.07   28.43
  -6  -6  -4 1345.13   28.77
  -6   6   4 1316.02   27.83
   6   6   4 1334.84   26.74
   6   6  -4 1361.93   26.46
   6  -6  -4 1335.86   26.52
   6   6  -4 1325.85   27.60
   6  -6  -4 1372.33   28.28
  -6   6   6  221.87   13.16
   6  -6   6  212.98   15.16
   6   6   6  216.48   13.35
   6  -6  -6  235.01   14.46
   6   6  -6  203.76   13.59
  -6  -6  -8  131.49   13.14
  -6  -6  -8  150.24   13.85
  -6   6  -8  129.36   13.92
  -6   6  -8  130.69   10.61
  -6  -6  -8  147.49   15.33
  -6  -6  -8  124.61   10.78
   6  -6   8  128.29   13.97
   6  -6  -8  143.12   13.46
  -6   6  -8  118.02   10.28
  -6   6  -8  134.84   12.94
  -6  -6  -8  126.01   10.92
   6  -6  -8  148.19   13.72
  -6   6  -8   97.25   11.31
   6   6  -8  124.02   11.43
  -6  -6  -8  149.17   14.33
  -6   6  -8  135.21   14.53
   6   6  -8  143.66   14.81
   6  -6  -8  121.81   12.63
  -6  -6  -8  132.93   12.18
   6   6   8  122.27   11.03
  -6  -6 -10  122.33   10.56
  -6  -6 -10  127.17   12.88
  -6   6 -10  121.20   13.66
   6   6 -10  125.46    8.68
  -6  -6 -10  142.29   14.81
   6  -6 -10   99.56    9.95
   6  -6 -10  131.96   12.40
  -6  -6 -10  110.46   10.14
   6   6 -10  120.78   10.76
   6   6 -10  117.45    8.22
  -6   6 -10  121.65   11.71
   6  -6 -10  133.46   12.31
  -6  -6 -10  140.82   13.57
  -6  -6 -10  116.36   12.81
   6   6 -10  152.61   14.34
  -6   6 -10  114.64   13.60
  -6  -6 -10  112.49   11.21
   6  -6 -10  129.95   12.12
  -6  -6 -12  125.27    8.80
  -6   6 -12  111.39    7.64
   6  -6 -12  129.42    7.45
   6  -6 -12  124.61    7.34
  -6  -6 -12  112.95    9.20
  -6  -7  -1  806.60   21.92
  -6  -7   1  800.11   21.74
   7  -6  -1  803.28   15.62
   6   7  -1  798.44   14.22
  -7   6   1  778.10   19.44
  -7   6  -1  832.56   20.29
   7  -6  -1  819.50   15.00
   6   7  -1  799.91   13.64
   6   7  -1  815.72   17.30
   6   7   1  804.00   17.46
  -6  -7   3  735.35   21.37
  -7   6  -3  741.13   21.33
  -7   6   3  710.45   20.08
  -6  -7  -3  650.56   20.41
   6   7   3  724.51   18.92
   7  -6  -3  724.34   18.20
   6   7  -3  688.65   16.84
   6   7  -3  693.76   17.69
   7  -6  -3  727.39   19.20
  -7   6   5   59.65    7.79
   7  -6   5   57.34    8.50
   6   7   5   76.10    7.93
   7  -6  -5   65.61    7.93
   6   7  -5   64.18    7.60
   6   7  -7   38.20    7.23
   7  -6  -7   40.82    7.24
  -7   6  -7   21.71    8.34
  -6  -7  -7   33.05    5.95
  -6  -7  -7   37.00    6.48
  -7   6  -7   25.41    8.77
  -6  -7  -7   28.34    5.58
   7  -6  -7   25.75    7.28
  -6  -7  -7   33.01    7.65
  -7   6  -7   -2.36    4.88
  -7   6  -7   28.43    6.40
   7  -6  -7   48.01    8.48
  -6  -7  -7   30.54    5.64
  -7   6  -7   30.47    6.12
   6   7  -7   -0.19    5.74
  -6  -7  -7   21.81    7.93
   6   7  -7   38.16    5.92
   7  -6  -7   21.35    5.43
  -7   6  -7   22.90    6.76
  -6  -7  -7   34.94    6.60
   7  -6   7   26.80    8.16
   7  -6  -7   23.75    6.29
   6   7   7   34.14    7.39
  -6  -7  -9   12.61    7.53
  -7   6  -9    4.30    6.76
  -6  -7  -9    0.85    6.57
  -7   6  -9    5.36    6.51
  -6  -7  -9    7.41    8.77
   7  -6  -9   10.16    7.53
  -6  -7  -9    4.98    6.08
  -7   6  -9   10.45    4.50
   7  -6  -9    9.29    7.68
  -6  -7  -9   -1.94    5.85
   6   7  -9    6.82    6.09
  -7   6  -9   10.49    6.81
   6   7  -9   19.29    8.71
  -6  -7  -9   13.71    7.82
   7  -6  -9    5.90    5.90
  -6  -7  -9    9.79    6.04
  -6  -7 -11    6.77    4.67
   7  -6 -11   10.30    5.50
   7  -6 -11    3.02    5.17
  -6  -7 -11    5.13    4.37
  -6  -7 -11    8.04    6.67
  -7   6 -11    8.62    5.11
  -6  -7 -11    8.21    5.97
  -7   6 -11    8.52    7.10
  -7   6 -11   14.05    7.39
  -6  -7 -11    7.32    4.64
  -6  -7 -11    9.62    4.78
   5   7   0 4330.86   26.50
  -7   5   0 4314.04   43.17
   5   7   0 4325.75   25.28
   5   7   0 4217.06   37.16
  -5  -7   2 1511.72   28.31
   7  -5  -2 1517.95   24.43
   5   7  -2 1498.67   21.25
  -5  -7  -2 1540.14   29.19
  -7   5  -2 1581.45   28.22
  -7   5   2 1526.86   26.30
   7  -5  -2 1554.15   23.52
   5   7  -2 1595.76   20.86
   5   7   2 1521.82   24.33
  -5  -7   4  596.66   18.22
  -7   5   4  564.95   18.41
  -5  -7  -4  581.58   19.48
   5   7   4  595.19   17.84
   5   7  -4  558.74   16.86
   7  -5  -4  591.84   18.50
   7  -5  -4  584.48   19.40
  -7   5   6  577.07   20.45
   5   7   6  605.60   21.32
   7  -5  -6  606.88   23.95
   5   7  -6  584.02   21.59
   7  -5   6  637.04   25.10
  -5  -7  -8   12.27    5.64
  -7   5  -8   28.20    9.07
  -5  -7  -8   10.19    5.81
  -7   5  -8   23.70    8.85
  -5  -7  -8   24.07    5.93
   7  -5  -8   25.69    8.22
  -7   5  -8   -0.06    6.60
  -7   5  -8   15.80    5.79
  -5  -7  -8   20.65    8.26
  -5  -7  -8   28.27    6.25
   7  -5  -8   23.97    7.77
  -7   5  -8   22.41    6.03
   7  -5  -8   20.89    5.12
   5   7  -8   23.92    6.63
  -7   5  -8   21.25    7.51
   5   7  -8   19.49    6.05
  -5  -7  -8   18.41    6.97
   7  -5  -8   23.11    6.97
   7  -5   8   41.93    7.57
  -5  -7  -8   29.20    8.08
   5   7 -10   64.45    6.60
  -7   5 -10   87.13   12.71
  -5  -7 -10   73.70   11.40
  -5  -7 -10   64.42   10.72
  -7   5 -10   81.63   12.79
  -5  -7 -10   85.97   12.25
  -5  -7 -10   89.42    9.52
   7  -5 -10   78.77    9.69
   5   7 -10   66.78    6.53
   5   7 -10   84.25    9.41
  -7   5 -10   79.66   10.29
  -5  -7 -10   82.02    9.27
   7  -5 -10   82.03    9.93
   5   7 -10   90.05   10.55
  -5  -7 -10   83.93   11.73
   7  -5 -10   82.61    9.36
  -5  -7 -10   73.70    9.70
   7  -5 -12   34.70    4.57
  -5  -7 -12   34.12    5.92
  -5  -7 -12   30.11    5.30
  -7   5 -12   34.04    5.09
   7  -5 -12   38.13    4.58
  -4  -7  -1 2349.28   34.12
  -4  -7   1 2358.84   33.48
   4   7  -1 2260.71   20.57
   7  -4  -1 2287.17   16.18
   7  -4  -1 2368.51   26.57
  -7   4   1 2360.93   30.78
  -7   4  -1 2351.60   32.03
   7  -4  -1 2325.38   25.06
   4   7  -1 2401.32   19.90
   4   7   1 2396.88   27.84
  -4  -7   3  619.98   17.53
  -4  -7  -3  655.64   19.53
  -7   4   3  679.31   17.82
  -7   4  -3  696.75   20.13
   4   7   3  668.84   16.93
   7  -4  -3  646.39   17.14
   4   7  -3  650.43   15.15
   7  -4  -3  663.45   18.22
   4   7  -3  662.52   16.05
  -7   4   5  208.33   11.53
   4   7   5  205.63   11.53
   7  -4  -5  222.11   13.04
   4   7  -5  186.41   11.10
   7  -4   5  227.04   14.08
   7  -4  -5  224.97   13.84
   7  -4  -7   52.27    8.70
  -7   4  -7   47.07    9.08
   4   7  -7   55.58    9.81
   4   7  -7   49.28    9.09
  -7   4  -7   53.67    9.41
  -7   4  -7   53.72    7.66
   7  -4  -7   62.64    8.94
  -4  -7  -7   59.04    8.41
  -4  -7  -7   49.59    8.10
   7  -4  -7   61.59    9.06
  -4  -7  -7   62.96    8.85
  -7   4  -7   52.06    7.47
   7  -4  -7   47.12    8.08
   4   7  -7   60.46    9.10
   4   7  -7   65.09    8.18
  -7   4  -7   53.23    8.10
  -4  -7  -7   71.46    9.47
   4   7   7   56.00    7.40
   7  -4   7   54.48    9.29
  -4  -7  -7   49.92    8.41
  -7   4  -9  217.92   18.45
  -7   4  -9  191.36   12.81
   4   7  -9  217.83   11.85
  -4  -7  -9  217.71   16.74
   7  -4  -9  197.60   13.42
  -4  -7  -9  221.48   18.06
  -7   4  -9  209.84   15.68
  -4  -7  -9  225.99   14.06
  -7   4  -9  214.38   15.39
   7  -4  -9  242.49   16.25
  -7   4  -9  209.97   13.32
   4   7  -9  218.13   15.26
   4   7  -9  214.39   11.75
   7  -4  -9  233.09   16.13
  -4  -7  -9  231.58   14.13
  -4  -7  -9  214.27   16.57
   7  -4  -9  223.40   15.77
  -4  -7  -9  220.07   17.21
   4   7  -9  228.01   17.96
  -7   4  -9  232.90   19.11
  -4  -7  -9  217.23   16.06
   7  -4  -9  207.42   14.91
  -7   4 -11    5.74    7.56
  -7   4 -11    1.64    7.26
  -4  -7 -11    2.58    4.61
  -4  -7 -11   -0.98    4.43
  -4  -7 -11    4.08    4.68
   7  -4 -11   -3.55    5.27
  -4  -7 -11    9.91    7.36
   7  -4 -11   -1.23    5.16
  -4  -7 -11    1.27    4.76
  -4  -7 -11    3.36    5.76
   4   7 -11    1.91    4.44
  -7   4 -11    1.88    6.03
  -4  -7 -11    2.54    5.57
  -3  -7   0   37.74    5.55
   7  -3   0   42.63    3.55
   3   7   0   39.72    2.19
  -7   3   0   42.14    5.79
   3   7   0   35.69    1.99
   3   7   0   41.11    4.51
  -3  -7   2  862.90   19.46
  -7   3   2  883.17   18.60
  -3  -7  -2  876.30   21.00
  -7   3  -2  901.12   20.93
   3   7   2  885.61   17.25
   7  -3  -2  863.04   17.45
   3   7  -2  874.05   14.00
   3   7  -2  891.17   14.96
   7  -3  -2  856.11   18.21
   7  -3   2  873.53   18.08
  -3  -7  -4   75.54    7.42
  -3  -7   4   80.53    6.20
  -7   3   4   80.00    6.93
   3   7   4   83.72    7.13
   7  -3  -4   74.02    7.58
   3   7  -4   68.29    6.33
   7  -3  -4   82.53    8.44
   7  -3   4   79.26    8.28
   3   7   6    6.76    4.61
   7  -3   6    6.63    5.41
   7  -3  -6    5.10    5.76
   7  -3  -8   -6.32    4.98
  -7   3  -8    0.73    6.31
   3   7  -8    0.36    6.33
   3   7  -8    5.88    6.85
  -7   3  -8   12.13    7.06
  -3  -7  -8   -5.49    4.79
  -3  -7  -8    7.14    5.14
   7  -3  -8   -6.35    5.45
  -3  -7  -8    4.32    4.55
  -3  -7  -8    5.89    5.99
   7  -3  -8   -0.46    4.84
  -7   3  -8    8.28    5.29
   3   7  -8    6.83    4.04
  -7   3  -8    5.29    5.11
  -3  -7  -8    2.72    4.14
  -7   3  -8    8.58    5.45
   7  -3  -8  -10.99    5.71
   3   7  -8   -0.48    3.73
   3   7  -8    1.32    5.18
   3   7  -8    5.54    5.67
   7  -3  -8    8.80    6.46
  -7   3  -8   -2.85    5.87
  -3  -7  -8   -3.95    5.47
   7  -3  -8    3.50    6.29
  -3  -7  -8   11.84    7.13
   7  -3   8   11.89    5.91
  -3  -7 -10   21.09    6.58
  -7   3 -10   33.09    9.48
  -7   3 -10   30.24    9.36
  -3  -7 -10   30.28    7.21
   7  -3 -10   35.36    7.94
  -3  -7 -10   34.55   10.43
  -3  -7 -10   32.98    8.13
   3   7 -10   35.79    5.19
  -7   3 -10   31.32    8.30
   7  -3 -10   28.53    6.94
  -3  -7 -10   29.17    7.84
   3   7 -10   26.10    4.98
   3   7 -10   33.78    7.85
  -7   3 -10   44.29    9.33
  -3  -7 -10   42.79    9.12
  -3  -7 -10   34.75    9.09
  -3  -7 -12   25.68    4.27
   7  -3 -12   27.27    4.03
   7  -3 -12   21.81    3.96
  -3  -7 -12   24.09    4.06
  -3  -7 -12   22.88    5.68
  -7   3 -12   27.99    5.49
  -3  -7 -12   23.86    5.22
  -7   3 -12   18.66    5.41
  -7   3 -12   24.32    5.62
   2   7  -1 2095.84   15.80
   7  -2  -1 2162.94   25.18
   7  -2   1 2132.29   23.79
  -7   2  -1 2149.51   29.23
  -2  -7  -1 2071.63   30.35
  -7   2   1 2136.52   27.26
  -2  -7   1 2095.40   29.19
   2   7  -1 2119.17   15.06
   7  -2  -1 2047.40   23.60
   7  -2  -1 2029.63   13.02
   2   7   1 2139.21   24.65
  -7   2  -3 5834.11   43.22
  -2  -7   3 5742.42   46.10
  -7   2   3 5673.99   46.41
  -2  -7  -3 5844.29   55.63
   2   7   3 5840.09   45.59
   2   7  -3 5745.18   41.93
   7  -2  -3 5854.49   50.30
   7  -2   3 5705.46   50.63
   7  -2  -3 5868.36   52.88
  -7   2   5  404.05   14.09
   7  -2   5  437.18   17.98
   7  -2  -5  452.72   19.33
   2   7   5  453.17   15.49
   7  -2  -5  442.15   18.11
   7  -2  -7  103.61   12.27
  -7   2  -7   92.52    8.84
  -7   2  -7   96.36   11.13
   2   7  -7   94.41   11.52
  -7   2  -7   88.38   11.53
   2   7  -7   96.88   11.15
  -2  -7  -7  117.01   11.34
  -7   2  -7   99.50    9.09
   2   7  -7  106.88   10.34
   7  -2   7  107.74   12.02
  -2  -7  -7  112.92   12.58
  -2  -7  -7   93.08   10.64
  -7   2  -9   79.44   11.90
  -2  -7  -9   72.08    9.71
  -7   2  -9   56.80    7.81
   2   7  -9   73.26    7.81
  -7   2  -9   80.53   12.13
  -2  -7  -9   63.23    9.42
  -7   2  -9   71.75    8.71
   7  -2  -9   77.63    9.93
  -2  -7  -9   78.71   10.49
  -7   2  -9   65.91   10.19
  -2  -7  -9   65.25   10.56
   2   7  -9   51.86    6.91
   7  -2  -9   87.35   10.50
  -2  -7  -9   61.32    9.71
  -7   2  -9   64.87   10.63
   7  -2  -9   77.71   10.25
  -2  -7  -9   75.21   10.97
   2   7  -9   67.79   10.04
   7  -2  -9   60.78    9.94
  -2  -7  -9   69.73   10.47
  -2  -7 -11   76.05    8.53
   7  -2 -11   72.51    8.14
  -2  -7 -11   70.36    8.26
   2   7 -11   67.40    8.38
   7  -2 -11   71.10    8.31
  -7   2 -11   64.12    9.04
  -2  -7 -11   69.20    9.03
  -2  -7 -11   58.11    9.25
  -7   2 -11   63.29    8.95
  -2  -7 -11   62.33    9.00
  -7   2 -11   61.24   10.49
  -7   2 -11   76.17   11.09
   7  -1   0 2559.33   21.48
  -7   1   0 2534.60   29.41
  -1  -7   0 2549.91   31.80
   1   7   0 2573.76   26.36
  -7   1  -2 4749.96   41.54
  -1  -7   2 4730.39   41.01
   1   7  -2 4685.64   24.05
  -7   1   2 4795.01   39.50
  -1  -7  -2 4718.92   46.67
  -7   1  -2 4763.62   46.70
   1   7   2 4804.94   37.04
   7  -1  -2 4710.01   39.60
   1   7  -2 4667.59   29.18
   7  -1   2 4729.73   40.10
   7  -1  -2 4684.27   41.39
  -7   1   4 3764.19   37.94
   7  -1  -4 3889.56   48.69
   7  -1   4 3916.58   46.26
   7  -1  -4 4013.12   47.01
   1   7   4 4082.57   40.13
   7  -1   6 1931.42   40.13
   1   7   6 2061.34   34.00
   7  -1  -6 1978.02   41.76
   7  -1  -8  414.25   22.39
  -7   1  -8  397.14   17.90
   1   7  -8  401.40   22.10
  -7   1  -8  397.42   22.88
  -7   1  -8  425.37   23.26
   1   7  -8  357.67   15.87
  -7   1  -8  339.89   19.97
  -1  -7  -8  398.89   21.47
   7  -1  -8  351.17   19.03
   1   7  -8  383.16   16.14
  -7   1  -8  378.54   17.39
  -7   1  -8  363.73   19.35
  -1  -7  -8  397.22   19.88
   7  -1  -8  366.31   18.70
   1   7  -8  384.53   19.41
   7  -1   8  414.65   22.20
  -1  -7  -8  387.81   19.61
   7  -1  -8  389.26   19.35
   7  -1  -8  390.18   21.62
  -1  -7  -8  433.07   22.05
   1   7  -8  390.04   21.94
  -1  -7  -8  395.36   21.29
   7  -1  -8  387.91   18.92
  -7   1 -10   26.67    8.72
  -7   1 -10   10.00    7.94
   1   7 -10   15.38    5.01
  -1  -7 -10   29.41    7.90
  -7   1 -10   18.54    6.33
  -7   1 -10   13.38    7.24
  -1  -7 -10   20.14    8.63
   7  -1 -10   19.88    5.89
   7  -1 -10   22.87    6.13
  -1  -7 -10   32.58    7.74
  -7   1 -10   17.44    6.06
   1   7 -10   13.28    4.75
   1   7 -10   13.16    7.80
  -7   1 -10   16.79    7.79
   7  -1 -10   25.43    6.42
  -1  -7 -10   15.43    7.24
  -1  -7 -10   21.97    8.07
  -1  -7 -12   19.91    4.62
   7  -1 -12   21.18    3.74
  -1  -7 -12   22.70    5.10
   7  -1 -12   21.42    3.79
  -1  -7 -12   21.47    4.48
   1   7 -12   20.86    4.60
  -7   1 -12   14.46    5.03
  -1  -7 -12   20.96    4.89
  -7   1 -12   16.79    5.59
  -7   1 -12   19.15    5.68
   7   0   1 3393.07   29.36
   7   0  -1 3276.25   30.55
  -7   0   1 3262.23   31.55
  -7   0  -1 3311.45   35.85
   0  -7  -1 3245.04   36.59
   0  -7   1 3299.47   34.13
   0   7  -1 3262.97   25.81
   7   0  -1 3178.75   28.63
   0   7   1 3346.11   28.95
  -7   0  -3 1680.12   24.09
   0  -7   3 1669.81   22.40
  -7   0   3 1653.12   22.97
   0  -7  -3 1657.58   29.18
   0   7   3 1692.60   22.64
   7   0  -3 1760.57   27.66
   7   0  -3 1715.68   28.62
   7   0   3 1723.27   27.23
   0   7   5   57.06    5.82
   7   0  -5   56.91    7.84
   7   0   5   73.46    8.19
   7   0  -5   61.65    8.72
   0   7   7   71.28    9.71
   7   0   7   65.74    9.28
   7   0  -7   69.71    9.82
   0   7  -9  172.43   16.11
   0   7  -9  149.34   11.17
  -7   0  -9  154.68   12.25
  -7   0  -9  154.06   15.20
   0  -7  -9  151.52   14.46
  -7   0  -9  161.24   15.76
  -7   0  -9  160.29   14.63
   7   0  -9  152.06   12.44
   0   7  -9  160.33   11.35
  -7   0  -9  142.68   11.73
   0   7  -9  150.00   14.24
   0  -7  -9  169.48   14.25
   0  -7  -9  164.35   13.88
   7   0  -9  183.10   13.40
   0  -7  -9  162.01   14.48
   0   7  -9  178.90   16.39
   7   0  -9  177.71   15.36
  -7   0  -9  160.40   15.47
   0  -7  -9  158.16   14.85
  -7   0 -11   44.21    9.34
  -7   0 -11   38.77    8.50
   7   0 -11   44.84    6.39
   0  -7 -11   36.70    7.31
  -7   0 -11   40.92    8.95
   0  -7 -11   35.00    7.62
   0  -7 -11   42.34    7.51
   7   0 -11   34.08    5.88
   0  -7 -11   31.74    7.23
   0   7 -11   39.45    7.31
  -7   0 -11   30.86    8.10
   0  -7 -11   44.34    7.90
  -7  -1   0 4075.62   36.43
   1  -7   0 4100.14   38.93
  -1   7   0 4143.89   33.20
  -7  -1   0 4216.76   41.96
   7   1   0 4216.91   28.98
  -7  -1  -2  166.81    8.55
   7   1  -2  170.23    8.54
   7   1   2  165.58    8.09
  -1   7  -2  152.17    6.10
   1  -7   2  139.61    7.13
   1  -7  -2  139.95    8.66
  -7  -1   2  149.86    6.96
   1  -7  -2  143.26    5.36
   7   1  -2  172.35    8.14
  -1   7   2  153.99    6.54
  -7  -1   4  943.23   23.87
  -7  -1   4  929.92   16.51
   7   1  -4  996.98   24.90
   7   1   4  979.18   22.87
   7   1  -4 1012.59   23.76
  -1   7   4 1014.63   18.27
   7   1   6  148.20   12.05
   7   1  -6  156.59   12.72
   7   1  -8  206.31   16.72
  -1   7  -8  207.16   16.70
  -7  -1  -8  192.10   16.71
  -7  -1  -8  193.11   16.90
  -1   7  -8  191.94   11.93
   1  -7  -8  217.31   16.54
  -7  -1  -8  180.88   15.25
  -1   7  -8  191.95   11.78
  -7  -1  -8  205.49   13.52
   7   1  -8  187.91   13.22
   1  -7  -8  189.94   14.82
  -1   7  -8  194.70   13.97
   1  -7  -8  179.48   14.55
   7   1  -8  198.85   13.56
   1  -7   8  170.89   15.10
  -7  -1  -8  195.04   13.35
   7   1   8  203.83   15.44
   1  -7  -8  218.55   15.77
  -7  -1  -8  211.06   15.00
   7   1  -8  180.82   15.93
  -1   7  -8  221.40   17.40
  -7  -1  -8  180.89   13.50
   1  -7  -8  205.87   16.31
  -7  -1 -10   63.80    8.48
  -1   7 -10   56.19   11.55
  -1   7 -10   61.66   11.62
  -7  -1 -10   72.67   11.18
  -7  -1 -10   58.29   10.86
   1  -7 -10   65.94    9.96
   7   1 -10   66.02    8.06
  -7  -1 -10   61.27    8.19
  -7  -1 -10   49.24   10.86
   1  -7 -10   43.43    9.57
   7   1 -10   61.77    8.13
   1  -7 -10   71.21   10.02
   7   1 -10   64.50    8.81
   7   1 -10   67.48    8.13
  -1   7 -10   64.65   10.33
   1  -7 -10   68.52    9.72
  -7  -1 -10   57.67   10.10
   1  -7 -10   66.91   10.41
   1  -7 -12  108.55    7.06
  -1   7 -12  121.91    8.42
   1  -7 -12  132.35    8.19
  -7  -1 -12  114.56    8.81
   7   1 -12  104.22    5.43
  -7  -1 -12  108.11    9.35
  -7  -1 -12  111.86    9.49
   1  -7 -12  122.65    7.92
   7   1 -12  104.99    5.40
  -7  -2   1 9934.14   67.33
  -7  -2  -1 9773.37   64.47
   7   2   1 9734.42   51.34
   7   2  -1 9817.30   52.53
   2  -7  -1 9738.56   33.43
  -2   7   1 9940.72   57.53
  -7  -2   1 9555.99   51.56
   2  -7   1 9497.22   56.82
  -2   7  -1 9997.39   51.69
   7   2  -1 9505.49   42.07
   7   2  -1 9556.42   49.36
   2  -7  -1 9999.00   32.28
  -7  -2  -3   94.82    6.75
  -7  -2   3  103.78    8.43
   7   2  -3   94.67    7.61
   7   2   3   95.35    7.33
  -2   7  -3   90.86    5.23
  -7  -2   3   90.08    5.17
  -2   7   3   91.13    5.22
   2  -7  -3  105.75    6.03
   7   2  -3   98.70    7.39
  -2   7   5   53.44    7.33
   7   2  -5   66.21    8.10
   7   2   5   65.27    7.94
  -7  -2   5   66.43    7.15
   7   2  -5   68.43    7.74
  -7  -2  -7  187.58   14.74
  -7  -2  -7  171.52   14.24
  -2   7   7  165.98   12.64
   7   2   7  179.34   13.84
   2  -7  -7  178.78   14.07
   2  -7   7  190.62   15.76
  -2   7  -7  185.06   13.37
   2  -7  -7  176.18   13.72
   2  -7  -7  171.55   13.80
   7   2  -7  152.56   14.19
  -7  -2  -9  641.82   29.07
  -7  -2  -9  653.86   29.27
  -7  -2  -9  651.45   22.06
  -2   7  -9  649.30   29.03
  -2   7  -9  583.16   19.97
  -7  -2  -9  659.21   29.14
   2  -7  -9  615.47   26.63
   2  -7  -9  613.16   25.40
   7   2  -9  659.77   22.44
   2  -7  -9  659.93   26.15
   7   2  -9  670.24   22.57
  -7  -2  -9  624.86   26.21
  -7  -2  -9  613.26   21.50
   7   2  -9  645.24   22.95
  -2   7  -9  658.43   25.61
  -2   7  -9  609.18   20.41
  -2   7  -9  614.30   28.23
   7   2  -9  652.99   28.44
   2  -7  -9  630.10   24.87
  -7  -2  -9  560.68   22.77
   2  -7  -9  640.09   27.38
  -7  -2 -11  100.11   11.16
  -7  -2 -11   88.89    7.71
   7   2 -11   84.80    7.30
  -7  -2 -11  109.11   12.17
   2  -7 -11   78.97    9.36
   2  -7 -11   99.32    9.83
   7   2 -11   89.53    7.44
   2  -7 -11   94.13    9.73
  -2   7 -11   93.00    9.93
  -7  -2 -11   89.59    7.78
   2  -7 -11   81.26    8.83
  -7  -2 -11   97.96   10.67
  -7  -2 -11   95.03   11.04
   7   2 -11  101.34    8.23
   2  -7 -11   95.78   10.13
  -7  -3   0  179.55    9.84
   3  -7   0  183.92    4.32
  -3   7   0  184.93    8.19
   3  -7   0  182.53    4.08
   7   3   0  201.56    7.35
  -7  -3   2 9272.23   68.74
  -7  -3  -2 9286.51   64.60
   3  -7  -2 9211.16   46.78
   7   3  -2 9415.14   58.03
   7   3   2 9306.44   56.72
  -3   7  -2 9581.78   55.29
  -7  -3   2 9065.01   46.61
  -3   7   2 9468.21   61.95
   3  -7  -2 9337.53   44.75
   7   3  -2 9479.01   55.58
  -3   7   2 9257.25   43.62
  -7  -3   4  293.66   13.73
  -7  -3  -4  311.59   11.99
  -3   7   4  297.46   13.56
  -3   7   4  307.70    8.95
   3  -7  -4  283.65   11.38
   7   3  -4  289.51   13.11
   7   3  -4  292.89   13.90
   7   3   4  286.93   12.89
   7   3   6  351.23   16.83
  -3   7   6  363.38   17.45
   7   3  -6  383.52   18.73
   7   3  -8  138.26   13.78
  -7  -3  -8  136.04   13.85
  -3   7  -8  134.60   10.84
  -7  -3  -8  141.24   14.33
  -3   7  -8  137.21   14.09
   3  -7  -8  134.68   13.10
  -3   7  -8  125.02   12.26
  -7  -3  -8  142.61   14.85
  -7  -3  -8  129.12   11.35
   7   3  -8  125.75   10.40
   3  -7   8  139.34   15.32
   3  -7  -8  136.85   12.99
  -3   7  -8  139.28   12.60
   7   3  -8  128.47   10.64
   3  -7  -8  142.77   13.48
  -7  -3  -8  143.74   11.71
   7   3  -8  158.43   12.34
  -3   7  -8  126.01   10.41
   7   3  -8  130.80   13.69
   3  -7  -8  132.99   12.49
  -7  -3  -8  139.76   12.71
  -3   7  -8  137.99   14.30
  -7  -3  -8  140.61   12.20
   7   3   8  164.18   13.56
   3  -7  -8  159.44   14.25
  -7  -3 -10  104.10    9.69
  -3   7 -10  115.01   13.58
  -7  -3 -10  111.14   13.26
  -7  -3 -10  141.70   15.05
   3  -7 -10  104.14   11.33
   7   3 -10  127.98   10.20
   3  -7 -10  119.27   11.76
   7   3 -10  100.27    9.19
   7   3 -10  114.76    9.57
   3  -7 -10  119.14   11.66
  -7  -3 -10  127.37   12.98
  -7  -3 -10  109.28    9.68
  -3   7 -10  122.14   12.15
   3  -7 -10  114.37   10.62
  -7  -3 -10  106.05   13.11
   7   3 -10  138.01   12.85
  -3   7 -10  119.41   13.80
   3  -7 -10  113.79   12.45
  -7  -3 -12  129.24    9.60
   3  -7 -12  151.07    8.51
  -7  -3 -12  138.02    9.31
  -3   7 -12  135.56    8.64
  -7  -3 -12  136.66    9.60
  -7  -3 -12  124.99    9.29
   3  -7 -12  146.74    8.46
  -7  -4   1 1511.59   27.81
  -7  -4  -1 1513.26   27.50
   4  -7  -1 1436.84   16.41
   7   4  -1 1506.80   20.73
  -4   7  -1 1523.19   23.43
  -4   7   1 1501.22   24.06
   4  -7  -1 1433.33   15.74
   7   4  -1 1458.54   19.78
   7   4  -1 1439.45   19.33
   7   4   1 1522.10   21.89
  -7  -4  -3  175.77    9.74
  -7  -4   3  173.29   10.68
   7   4  -3  173.31    9.64
   4  -7  -3  180.28    8.68
  -4   7   3  181.49   10.36
  -4   7  -3  171.21    8.81
   7   4  -3  176.26    9.17
   4  -7  -3  170.40    7.99
   7   4   3  165.16    9.35
  -4   7   5  348.58   16.03
   7   4   5  372.74   16.00
   7   4  -5  353.37   16.93
  -7  -4   5  358.03   15.12
   4  -7  -5  352.78   14.84
   7   4  -5  349.93   16.07
   7   4  -7  519.20   23.01
  -4   7  -7  470.47   22.67
  -7  -4  -7  520.75   23.97
  -7  -4  -7  482.53   23.17
  -4   7  -7  500.27   17.99
  -4   7  -7  416.73   20.26
  -4   7   7  489.46   20.96
  -7  -4  -7  520.97   23.50
  -7  -4  -7  456.56   18.23
  -4   7  -7  488.81   20.65
  -4   7  -7  497.64   17.82
   4  -7  -7  497.67   23.09
   4  -7   7  547.25   25.05
  -7  -4  -7  461.99   18.50
   4  -7  -7  500.62   22.95
  -4   7  -7  488.48   23.01
   7   4  -7  474.03   23.64
  -7  -4  -7  484.08   21.80
   7   4   7  504.83   21.31
   4  -7  -7  526.55   23.08
  -4   7  -9   39.66   11.15
  -7  -4  -9   32.24    8.41
  -4   7  -9   49.65   11.47
  -7  -4  -9   49.54   10.05
   4  -7  -9   46.85    9.79
  -7  -4  -9   54.83   10.91
   7   4  -9   43.20    6.91
   4  -7  -9   47.97    9.31
  -7  -4  -9   36.59    7.35
   4  -7  -9   45.28    9.88
  -7  -4  -9   41.58    7.35
   7   4  -9   51.07    7.53
   4  -7  -9   41.91    7.03
   7   4  -9   49.63    8.00
   7   4  -9   41.07    9.57
  -4   7  -9   31.13    8.72
  -7  -4  -9   49.13    9.96
   4  -7  -9   54.64    9.82
  -7  -4  -9   47.83    8.58
  -7  -4 -11   34.84    8.66
  -7  -4 -11   47.19    8.82
   4  -7 -11   56.71    7.95
  -7  -4 -11   40.46    6.00
   7   4 -11   47.37    4.98
  -7  -4 -11   44.44    6.17
  -7  -4 -11   55.73    9.80
   7   4 -11   45.71    5.03
   4  -7 -11   51.04    7.86
   4  -7 -11   43.07    6.67
   7   4 -11   46.52    6.99
  -7  -4 -11   51.13    8.72
  -4   7 -11   48.22    7.85
   7   4 -11   40.33    5.49
   4  -7 -11   55.44    8.18
  -7  -5   0  725.46   19.92
   5  -7   0  728.30   11.43
  -5   7   0  749.25   17.51
   7   5   0  750.69   15.29
  -7  -5   2  100.97    8.45
  -7  -5  -2  104.47    8.39
   5  -7  -2  100.20    5.99
   7   5  -2   98.12    6.79
  -5   7   2  118.03    8.42
  -5   7  -2  105.00    7.60
   5  -7  -2  107.33    5.85
   7   5  -2   92.14    6.29
   7   5   2  111.45    7.51
  -7  -5   4 4557.78   53.43
  -7  -5  -4 4725.40   51.96
  -5   7   4 4518.29   52.21
   7   5   4 4587.48   49.85
   5  -7  -4 4666.82   47.65
   7   5  -4 4641.97   50.20
   7   5  -4 4505.94   52.12
  -5   7   6  681.29   23.41
   7   5   6  650.29   22.54
   5  -7  -6  679.61   23.17
   7   5  -6  676.21   24.91
   5  -7   6  711.27   26.13
  -5   7  -8  101.38    9.54
  -7  -5  -8   96.79   12.00
  -5   7  -8   85.82   12.63
  -5   7  -8  106.26   13.73
  -7  -5  -8   89.78   11.30
  -7  -5  -8   82.01    9.38
   5  -7  -8  115.60   12.23
  -5   7  -8   93.53   10.88
  -5   7  -8   94.95    9.38
  -5   7  -8   91.52   10.55
   5  -7  -8  112.19   12.13
  -7  -5  -8   88.46    9.52
   5  -7  -8   85.27   10.49
   7   5  -8   91.10   10.10
  -7  -5  -8   98.44   13.01
   7   5  -8  109.98   13.14
  -7  -5  -8   89.13   11.06
   5  -7  -8   94.12   11.97
   5  -7   8  103.81   13.56
  -7  -5  -8   72.79    9.65
   7   5   8   81.14   10.04
   7   5 -10  122.19    8.74
  -5   7 -10  136.84   13.92
  -7  -5 -10  116.78   13.17
  -7  -5 -10  129.04   10.14
   5  -7 -10  110.40   10.89
  -7  -5 -10  131.40   14.11
   5  -7 -10  127.33   12.75
  -7  -5 -10  126.92   10.07
   7   5 -10  136.26    8.94
   5  -7 -10  124.28   12.77
  -5   7 -10  129.70   12.29
  -7  -5 -10  137.15   13.64
   5  -7 -10  129.44   10.10
   7   5 -10  126.71   10.41
   7   5 -10  137.93   13.07
  -7  -5 -10  129.22   13.79
  -5   7 -10  127.74   14.05
   5  -7 -10  135.72   12.70
  -7  -5 -10  129.89   11.74
  -7  -5 -12  113.79    9.24
   5  -7 -12  137.01    7.67
  -5   7 -12  127.06    8.01
   5  -7 -12  135.62    7.72
  -7  -5 -12  133.16    8.71
  -7  -5 -12   95.31    7.09
  -7  -5 -12   97.30    7.23
  -7  -6   1 2478.24   37.79
  -7  -6  -1 2496.95   38.29
   6  -7  -1 2490.11   25.74
   7   6  -1 2454.02   26.62
  -6   7   1 2550.80   34.14
  -6   7  -1 2558.27   34.18
   7   6  -1 2508.24   25.61
   6  -7  -1 2438.73   24.21
   7   6  -1 2506.91   29.21
   7   6   1 2533.30   30.52
  -7  -6   3  395.92   16.33
  -7  -6  -3  373.97   15.53
  -6   7   3  412.54   15.55
  -6   7  -3  415.48   15.33
   7   6   3  427.29   14.79
   6  -7  -3  408.49   13.18
   7   6  -3  410.25   13.50
   7   6  -3  380.52   13.81
   6  -7  -3  399.70   13.74
  -6   7   5   63.53    8.05
   7   6   5   59.79    7.43
   7   6  -5   71.51    7.77
   6  -7  -5   68.43    7.88
   7   6  -7  516.55   22.93
   6  -7  -7  575.24   23.85
  -6   7  -7  478.55   23.08
  -7  -6  -7  539.90   24.82
  -6   7  -7  473.50   17.94
  -7  -6  -7  522.51   24.56
  -7  -6  -7  552.15   25.10
  -6   7  -7  411.05   19.61
   6  -7  -7  532.13   23.96
  -6   7  -7  499.48   21.44
   7   6  -7  529.72   20.44
  -7  -6  -7  492.60   18.60
  -6   7  -7  441.44   17.31
   6  -7   7  558.99   25.93
   6  -7  -7  522.75   23.75
  -7  -6  -7  487.97   18.42
   7   6  -7  537.30   26.29
  -7  -6  -7  481.76   22.58
  -6   7  -7  480.02   23.28
   7   6   7  529.34   22.24
   6  -7  -7  550.25   23.06
  -7  -6  -7  474.77   21.17
  -7  -6  -9   44.18    9.44
  -6   7  -9   56.33   10.59
  -6   7  -9   41.37    9.56
  -7  -6  -9   53.49   10.27
  -7  -6  -9   60.58   12.12
  -7  -6  -9   56.15    8.23
   6  -7  -9   67.94   10.61
   6  -7  -9   61.97   10.33
  -7  -6  -9   34.34    7.05
  -7  -6  -9   51.64   10.23
  -6   7  -9   56.66    8.95
   7   6  -9   49.18    8.38
   7   6  -9   42.83   10.08
   6  -7  -9   56.46    9.95
  -7  -6  -9   53.50    9.27
   6  -7 -11   65.10    8.17
  -6   7 -11   63.70    8.31
  -7  -6 -11   57.53    9.75
  -7  -6 -11   69.81    6.54
   6  -7 -11   63.65    8.02
   7   6 -11   73.77    7.44
  -7  -6 -11   62.96    9.24
  -6   7 -11   52.70    9.17
  -7  -6 -11   64.85    6.49
  -6   7 -11   63.62    9.66
  -7  -6 -11   62.80    8.89
  -7  -6 -11   43.62    7.76
  -7  -7   0  303.15   14.48
   7  -7   0  306.80    9.06
   7   7   0  315.31    8.89
  -7   7   0  320.72   13.18
   7  -7   0  300.38    8.42
   7   7   0  319.02    8.47
   7   7   0  306.81   11.21
  -7  -7   2  289.71   14.35
  -7  -7  -2  280.98   13.94
   7   7  -2  274.01   10.62
   7  -7  -2  281.84   10.81
  -7   7  -2  282.88   13.06
  -7   7   2  289.05   13.27
   7  -7  -2  282.67   10.45
   7   7  -2  283.74   10.14
   7   7   2  304.01   12.33
  -7  -7   4  281.71   14.60
  -7  -7  -4  280.98   14.63
  -7   7  -4  293.06   14.50
  -7   7   4  290.04   14.56
   7   7   4  293.99   13.80
   7  -7  -4  302.01   13.63
   7   7  -4  294.20   13.19
   7  -7  -4  293.50   14.30
   7   7  -4  281.93   13.83
  -7   7   6  478.66   20.49
   7  -7   6  524.58   23.42
   7   7   6  489.12   20.15
   7   7  -6  472.71   20.45
   7  -7  -6  499.72   20.89
  -7  -7  -8  173.99   15.60
  -7  -7  -8  134.70   14.25
  -7   7  -8  151.69   13.72
  -7  -7  -8  161.58   16.17
  -7   7  -8  125.37   12.08
   7  -7  -8  157.99   14.20
  -7  -7  -8  140.87   11.32
   7  -7   8  171.43   15.65
   7   7  -8  143.02   11.83
   7  -7  -8  176.40   14.57
  -7   7  -8  148.32   12.46
  -7  -7  -8  138.24   11.21
   7   7  -8  175.73   16.23
  -7  -7  -8  154.79   15.18
  -7   7  -8  138.26   13.57
   7  -7  -8  174.18   14.23
   7   7   8  153.36   12.71
  -7  -7  -8  140.85   13.21
  -7  -7 -10  100.86    8.61
  -7   7 -10  117.31   12.67
  -7  -7 -10   99.18   11.07
  -7  -7 -10  132.68   14.18
   7  -7 -10  101.19   11.17
  -7   7 -10  112.25   12.69
  -7  -7 -10  104.51   11.06
  -7  -7 -10  103.27   12.29
   7   7 -10  113.50   11.48
   7  -7 -10  109.78   10.66
  -7  -7 -10  104.40   10.70
   7   7 -10   86.26    8.13
  -7  -7 -10   94.61    8.66
   7  -7 -10  126.25   12.11
  -7   7 -10   95.89   10.12
  -7   7 -12   41.45    4.51
   7  -7 -12   49.28    5.05
  -7  -7 -12   43.90    5.46
  -7  -7 -12   33.95    5.73
   7  -7 -12   42.30    4.74
  -7  -8  -1 2859.04   44.64
  -7  -8   1 2842.16   44.33
   7   8  -1 2865.20   29.08
   8  -7  -1 2842.15   31.25
  -8   7   1 2864.74   39.86
  -8   7  -1 2888.50   40.64
   8  -7  -1 2843.28   29.80
   7   8  -1 2917.12   27.77
   7   8   1 2918.47   36.01
   7   8  -1 2931.67   35.48
  -7  -8   3  475.87   19.09
  -8   7  -3  501.45   19.02
  -7  -8  -3  481.33   19.11
  -8   7   3  496.41   18.09
   7   8   3  505.87   16.97
   8  -7  -3  510.91   16.11
   7   8  -3  486.65   14.80
   7   8  -3  502.15   15.95
   8  -7  -3  513.60   16.96
  -8   7   5  424.71   18.91
   8  -7   5  460.69   20.55
   8  -7  -5  443.32   19.55
   7   8   5  451.61   18.68
   7   8  -5  411.06   17.47
   8  -7  -5  403.07   17.93
   7   8  -7  311.16   17.17
   8  -7  -7  311.38   18.59
  -7  -8  -7  264.26   17.67
  -8   7  -7  274.37   18.32
  -7  -8  -7  268.90   17.52
  -7  -8  -7  316.23   19.52
   8  -7   7  288.95   19.42
   8  -7  -7  273.93   17.70
  -8   7  -7  271.22   16.13
   7   8  -7  274.83   15.29
   8  -7  -7  286.46   17.84
   7   8  -7  298.83   21.30
  -7  -8  -7  345.32   19.98
  -8   7  -7  258.52   17.65
   8  -7  -7  270.19   16.22
   7   8   7  306.54   17.31
  -7  -8  -7  290.21   17.04
  -8   7  -9  116.63   13.82
  -7  -8  -9  115.92   12.72
  -7  -8  -9  135.17   13.69
  -7  -8  -9  146.59   15.66
   8  -7  -9  146.05   14.07
  -7  -8  -9  126.34   10.08
  -7  -8  -9  123.31    9.98
   7   8  -9  111.15   10.95
   8  -7  -9  130.55   13.76
  -8   7  -9  132.38   12.04
  -8   7  -9  114.36   13.47
   7   8  -9  150.49   15.22
  -7  -8  -9  142.13   13.49
  -7  -8  -9  117.49   11.82
   8  -7  -9  125.85   11.64
  -7  -8 -11   92.99   11.11
   8  -7 -11  108.47    8.99
   8  -7 -11  113.23    9.12
  -8   7 -11   84.68    7.95
  -7  -8 -11   89.05    9.97
  -7  -8 -11   89.25    6.30
   7   8 -11   86.99    8.41
  -8   7 -11   87.66    9.82
  -7  -8 -11   90.92    8.86
  -8   7 -11   76.48    9.22
  -7  -8 -11   88.92    6.41
  -7  -8 -11   79.69    8.52
  -6  -8   0   85.33    8.61
   8  -6   0   80.06    5.44
   6   8   0   92.01    4.59
  -8   6   0   88.67    8.13
   6   8   0   91.58    4.31
   6   8   0   85.75    6.63
  -6  -8   2 1372.55   29.63
   8  -6  -2 1386.58   24.47
   6   8  -2 1370.22   21.58
  -8   6  -2 1424.59   29.02
  -8   6   2 1357.48   27.37
  -6  -8  -2 1388.37   30.29
   6   8  -2 1388.55   20.67
   8  -6  -2 1412.66   23.50
   6   8   2 1410.66   25.28
  -6  -8   4  306.49   14.66
  -6  -8  -4  339.66   16.51
  -8   6   4  306.54   15.05
   6   8   4  320.40   14.33
   6   8  -4  328.46   13.43
   8  -6  -4  335.93   14.69
   8  -6  -4  326.86   15.43
  -8   6   6  138.06   11.49
   8  -6   6  144.29   13.75
   6   8   6  150.92   12.01
   6   8  -6  137.29   11.29
   8  -6  -6  132.48   11.97
  -8   6  -8  262.59   18.36
  -6  -8  -8  248.01   17.67
  -6  -8  -8  283.40   18.70
  -8   6  -8  208.26   15.36
  -6  -8  -8  295.75   19.93
   8  -6   8  286.26   19.81
  -6  -8  -8  264.00   14.77
   8  -6  -8  301.46   19.14
   6   8  -8  280.66   16.37
   8  -6  -8  297.95   19.01
  -8   6  -8  254.19   16.08
  -6  -8  -8  270.06   14.91
   6   8  -8  303.23   21.05
  -6  -8  -8  324.78   20.14
  -8   6  -8  283.58   19.37
   8  -6  -8  276.38   16.58
  -6  -8  -8  262.80   16.52
  -6  -8 -10  167.81   13.34
  -6  -8 -10  192.16   11.53
  -8   6 -10  181.74   15.12
  -6  -8 -10  187.26   15.94
   8  -6 -10  194.69   13.91
  -8   6 -10  170.32   14.56
   6   8 -10  198.21   15.11
  -6  -8 -10  170.86   13.46
  -6  -8 -10  220.19   16.23
  -6  -8 -10  157.97   12.27
   8  -6 -10  171.71   11.65
   6   8 -10  164.74   11.70
  -6  -8 -10  178.71   11.23
   8  -6 -10  181.16   13.55
  -8   6 -10  188.55   12.92
  -6  -8 -12   10.59    4.06
   8  -6 -12   10.45    2.70
  -8   6 -12    6.85    2.86
  -6  -8 -12    5.00    3.67
   8  -6 -12    5.85    2.27
  -5  -8   1  584.18   18.64
  -5  -8  -1  632.37   19.64
   8  -5  -1  588.59    9.39
   8  -5  -1  585.17   14.31
   5   8  -1  620.38   11.71
  -8   5   1  615.84   17.76
  -8   5  -1  624.63   18.30
   5   8  -1  631.34   11.17
   8  -5  -1  603.63   13.77
   5   8   1  609.53   15.58
  -5  -8   3 2848.42   41.34
  -8   5   3 2781.03   38.91
  -5  -8  -3 2852.91   43.33
  -8   5  -3 2933.54   43.66
   5   8   3 2888.29   37.01
   5   8  -3 2869.68   32.64
   8  -5  -3 2864.05   37.58
   8  -5  -3 2887.04   39.50
   5   8  -3 2832.88   34.29
  -5  -8  -5  240.63   13.71
  -8   5   5  277.33   14.00
   5   8   5  279.59   14.08
   8  -5  -5  268.75   14.58
   5   8  -5  263.96   13.26
   8  -5   5  287.39   15.90
   8  -5  -5  281.72   15.82
   8  -5  -7    2.68    4.66
  -5  -8  -7    9.29    5.04
  -5  -8  -7   13.58    5.39
  -8   5  -7    3.90    3.07
  -8   5  -7   10.48    3.98
  -5  -8  -7   -8.62    3.36
   8  -5  -7    9.13    5.43
  -8   5  -7    9.32    4.74
  -5  -8  -7    3.64    3.36
  -5  -8  -7   -7.93    5.48
  -8   5  -7    4.81    3.46
   8  -5  -7    3.45    4.85
  -8   5  -7    3.69    4.03
  -8   5  -7   -7.87    4.62
   8  -5  -7   -4.99    4.55
  -5  -8  -7   -2.23    4.44
   5   8  -7    3.10    3.77
   5   8  -7   -1.33    4.86
   5   8   7    8.02    5.15
   8  -5  -7    9.48    4.52
   8  -5   7    3.09    5.22
  -5  -8  -7   10.54    4.56
  -8   5  -9  381.52   22.84
  -5  -8  -9  368.90   20.37
  -8   5  -9  324.91   18.72
  -5  -8  -9  390.05   22.63
  -8   5  -9  357.93   19.13
  -5  -8  -9  395.66   17.75
   5   8  -9  370.47   18.53
   8  -5  -9  387.26   20.52
   8  -5  -9  381.36   20.33
  -5  -8  -9  405.63   18.09
  -8   5  -9  394.61   23.09
  -5  -8  -9  393.36   21.79
  -5  -8  -9  367.21   20.32
   5   8  -9  396.38   22.98
   8  -5  -9  380.65   19.24
  -5  -8  -9  380.28   20.42
  -8   5 -11   12.93    6.39
  -8   5 -11    8.11    6.41
  -5  -8 -11    8.64    4.45
   8  -5 -11   14.94    5.24
  -5  -8 -11   13.55    6.89
  -5  -8 -11   18.97    4.98
   8  -5 -11    3.24    4.66
  -8   5 -11   11.43    5.47
  -5  -8 -11    9.75    6.67
  -5  -8 -11   13.05    5.07
  -4  -8   0 3138.44   41.14
   8  -4   0 3156.79   27.01
   4   8   0 3099.88   19.59
  -8   4   0 3140.79   38.11
   4   8   0 3137.23   18.84
   4   8   0 3149.33   33.37
  -4  -8   2  902.79   22.16
  -8   4  -2  907.11   22.78
  -8   4   2  905.80   20.64
  -4  -8  -2  893.53   23.11
   4   8   2  905.43   19.17
   8  -4  -2  905.54   18.87
   4   8  -2  875.91   14.78
   8  -4  -2  894.51   19.63
   4   8  -2  891.57   15.77
   8  -4   2  886.81   19.38
  -8   4   4  131.71    9.25
  -4  -8   4  144.54    9.10
  -4  -8  -4  142.75   10.85
   8  -4   4  152.87   11.05
   8  -4  -4  148.05   10.75
   4   8   4  149.63    9.39
   4   8  -4  147.64    8.85
   8  -4  -4  156.01   10.40
   4   8   6   18.84    5.07
   8  -4   6   19.72    6.86
   8  -4  -6   20.65    6.13
   8  -4  -8  218.75   16.17
  -8   4  -8  196.27   16.73
  -4  -8  -8  219.18   15.15
  -4  -8  -8  211.39   15.36
  -8   4  -8  202.40   13.06
  -4  -8  -8  213.76   17.98
  -8   4  -8  192.97   15.10
  -8   4  -8  198.05   12.87
  -8   4  -8  187.75   14.19
  -4  -8  -8  204.04   13.81
   8  -4  -8  212.17   15.66
   4   8  -8  182.01   13.62
   8  -4   8  214.12   17.09
   8  -4  -8  240.58   16.12
  -4  -8  -8  202.08   13.53
   8  -4  -8  222.37   16.24
  -4  -8  -8  207.41   16.50
   4   8  -8  237.23   18.82
  -8   4  -8  221.43   17.90
  -4  -8  -8  200.62   15.80
   8  -4  -8  214.13   14.87
  -4  -8 -10   -5.60    5.15
  -8   4 -10    7.25    8.06
  -4  -8 -10    2.03    5.25
  -8   4 -10    8.79    7.64
   8  -4 -10   12.50    6.08
  -4  -8 -10   21.98    8.53
  -4  -8 -10   -1.63    5.66
  -8   4 -10   15.87    5.80
   8  -4 -10    6.98    5.98
  -4  -8 -10   -0.63    5.50
  -4  -8 -10    8.01    7.37
   4   8 -10   14.18    6.68
   4   8 -10   16.91    6.56
  -8   4 -10   12.38    6.41
  -4  -8 -10   10.68    7.19
  -8   4 -12   39.38    5.18
   8  -4 -12   40.42    4.32
  -4  -8 -12   38.11    5.98
  -4  -8 -12   44.01    4.06
  -4  -8 -12   36.19    5.29
  -4  -8 -12   40.90    3.97
   8  -4 -12   46.32    4.45
  -3  -8   1  355.84   13.69
   8  -3  -1  324.47    5.92
   8  -3   1  369.17   10.89
   8  -3  -1  321.36   11.18
   3   8  -1  353.80    7.27
  -8   3   1  373.35   13.09
  -3  -8  -1  340.86   14.10
  -8   3  -1  371.05   13.75
   8  -3  -1  341.76   10.35
   3   8  -1  360.97    6.98
   3   8   1  358.01   11.46
  -8   3  -3 2070.94   29.02
  -8   3   3 2076.63   31.10
  -3  -8  -3 2115.51   36.34
  -3  -8   3 2031.16   31.17
  -8   3  -3 2087.89   36.24
   3   8   3 2059.96   29.25
   8  -3  -3 2077.31   31.84
   3   8  -3 2081.71   26.16
   8  -3   3 2080.08   32.43
   8  -3  -3 2123.58   33.79
  -8   3   5  448.83   16.23
   8  -3  -5  505.80   21.03
   8  -3   5  477.00   19.37
   3   8   5  519.71   17.49
   8  -3  -5  473.83   19.23
   3   8  -5  455.55   16.28
   8  -3  -7  214.45   16.11
  -8   3  -7  213.94   16.31
  -8   3  -7  195.83   12.17
   3   8  -7  201.87   15.20
  -8   3  -7  203.27   15.82
  -3  -8  -7  220.07   15.91
  -8   3  -7  206.74   14.45
  -8   3  -7  200.96   12.27
   8  -3  -7  224.52   15.33
  -3  -8  -7  172.95   12.26
   3   8  -7  199.38   13.38
  -8   3  -7  190.56   13.39
  -3  -8  -7  194.64   12.75
   8  -3  -7  191.84   14.28
   8  -3   7  212.19   15.91
  -3  -8  -7  233.77   16.44
   3   8  -7  193.98   15.12
   8  -3  -7  206.28   15.09
   3   8  -7  224.29   16.67
   3   8   7  206.97   12.60
  -3  -8  -7  198.49   14.68
   8  -3  -7  200.41   13.85
  -8   3  -9   34.52    9.77
  -3  -8  -9    7.59    5.72
  -3  -8  -9   13.76    6.18
  -8   3  -9   26.65    9.06
  -3  -8  -9   25.48    6.88
   8  -3  -9   17.40    6.90
  -3  -8  -9   24.51    7.94
  -8   3  -9   18.93    5.90
   3   8  -9   23.83    4.87
  -8   3  -9   20.49    6.98
   8  -3  -9   19.32    7.28
  -3  -8  -9   28.76    7.29
  -8   3  -9   21.05    6.12
   3   8  -9   25.30    5.06
   3   8  -9   32.54    6.92
  -8   3  -9   24.91    8.47
   3   8  -9    9.07    7.51
  -3  -8  -9   25.75    9.12
   8  -3  -9   15.22    6.82
   8  -3  -9   21.44    6.69
  -3  -8  -9   26.57    7.96
  -8   3 -11    6.85    6.84
  -8   3 -11    0.68    7.18
  -3  -8 -11   -0.94    4.44
   8  -3 -11    1.31    4.01
  -3  -8 -11   11.60    6.97
   8  -3 -11   -3.97    4.15
  -3  -8 -11   -5.45    4.56
  -3  -8 -11   -6.95    5.24
   3   8 -11    2.18    5.27
  -8   3 -11    1.02    5.64
  -3  -8 -11   -2.69    6.00
   2   8   0 3742.83   34.91
  -2  -8   0 3759.02   42.53
  -8   2   0 3754.50   39.32
   8  -2   0 3755.42   27.96
  -2  -8   2  620.72   16.87
  -8   2   2  675.01   16.79
  -8   2  -2  688.76   19.55
   2   8  -2  615.10    8.81
  -2  -8  -2  642.23   19.17
   2   8   2  652.91   15.26
   8  -2  -2  635.03   16.03
   2   8  -2  633.31   11.26
   8  -2  -2  677.16   17.17
   8  -2   2  660.12   16.10
  -2  -8   4  209.94    9.29
  -2  -8  -4  225.58   12.56
  -8   2   4  215.95   10.47
   8  -2  -4  225.71   12.87
   8  -2   4  215.63   12.17
   8  -2  -4  230.51   12.40
   2   8  -4  221.86   10.07
   2   8   4  218.18   10.58
   8  -2   6  641.71   24.38
   2   8   6  627.21   20.05
   8  -2  -6  620.14   24.49
   8  -2  -8  255.21   18.08
  -8   2  -8  257.45   14.61
  -8   2  -8  254.81   19.63
  -8   2  -8  263.12   20.07
   2   8  -8  248.50   12.70
   2   8  -8  276.08   19.35
   8  -2  -8  214.11   14.37
  -2  -8  -8  271.21   18.66
  -8   2  -8  242.60   17.31
   2   8   8  255.35   17.56
   8  -2   8  283.10   18.76
  -2  -8  -8  266.24   16.42
   8  -2  -8  294.97   17.50
   2   8  -8  258.04   12.81
  -2  -8  -8  263.45   16.08
   2   8  -8  264.96   16.25
  -8   2  -8  236.37   15.90
   8  -2  -8  263.54   16.69
  -8   2  -8  258.46   14.56
   8  -2  -8  243.28   17.92
   2   8  -8  271.43   19.43
  -2  -8  -8  301.81   19.03
   2   8  -8  267.26   18.89
   8  -2  -8  268.64   16.24
  -2  -8  -8  283.36   18.53
  -8   2 -10  170.41   15.77
  -2  -8 -10  140.49   13.81
  -8   2 -10  151.39   13.65
  -2  -8 -10  177.17   13.06
   8  -2 -10  171.47   12.84
   2   8 -10  150.00   12.82
  -8   2 -10  151.05   13.02
   8  -2 -10  156.90   12.43
  -2  -8 -10  168.75   12.87
  -8   2 -10  170.39   16.09
  -2  -8 -10  177.57   14.29
   8  -2 -10  165.50   13.16
  -2  -8 -10  163.24   14.29
   8  -2 -12    2.14    1.48
  -2  -8 -12    5.78    2.77
  -2  -8 -12    4.65    2.63
   8  -2 -12   -2.18    1.74
  -2  -8 -12    5.05    3.74
  -2  -8 -12    3.42    3.44
  -8   2 -12   -3.41    3.84
  -8   2 -12   -3.30    3.84
  -8   2 -12    1.79    3.78
   8  -1   1 5702.88   40.29
   8  -1  -1 5454.97   43.02
  -1  -8   1 5741.24   49.92
  -8   1   1 5626.58   45.62
  -1  -8  -1 5736.90   53.12
  -8   1  -1 5663.64   50.21
   1   8  -1 5595.04   35.42
   8  -1  -1 5418.92   40.15
   1   8   1 5749.71   41.91
  -8   1  -3 2003.62   28.53
  -8   1   3 1998.40   28.11
  -1  -8   3 2014.61   27.98
  -1  -8  -3 2014.64   34.39
   1   8   3 2080.10   27.33
   8  -1  -3 2058.32   31.42
   8  -1  -3 2026.27   32.83
   8  -1   3 2018.91   31.00
   1   8   5  411.31   14.57
   8  -1  -5  392.60   17.53
   8  -1  -5  390.15   18.51
   8  -1   5  394.57   17.59
   8  -1  -7   22.68    7.49
  -8   1  -7   26.57    6.76
   1   8  -7   22.10    6.87
   1   8  -7   27.30    7.29
  -8   1  -7   22.43    6.35
  -8   1  -7   37.99    6.54
  -1  -8  -7   36.76    7.25
   8  -1  -7   37.73    6.52
  -1  -8  -7   34.28    7.25
   8  -1  -7    3.28    5.25
  -1  -8  -7   36.36    6.95
  -8   1  -7   28.37    6.05
  -8   1  -7   20.99    6.12
   8  -1  -7   30.37    7.75
  -1  -8  -7   51.45    8.07
   1   8  -7   32.10    7.32
  -8   1  -7   29.12    6.20
  -1  -8  -7   33.10    5.77
   8  -1   7   35.08    7.26
  -8   1  -9  291.30   15.09
  -8   1  -9  295.87   20.32
   1   8  -9  276.13   13.60
  -1  -8  -9  306.66   19.86
  -8   1  -9  277.00   18.40
   8  -1  -9  311.03   16.81
  -8   1  -9  278.74   17.88
   1   8  -9  316.06   18.35
   1   8  -9  272.61   13.48
  -1  -8  -9  303.06   17.21
  -8   1  -9  289.15   14.98
   8  -1  -9  307.38   16.73
  -1  -8  -9  315.66   17.52
  -8   1  -9  318.52   21.26
  -1  -8  -9  310.99   19.20
   8  -1  -9  325.56   20.13
  -1  -8  -9  290.41   18.86
  -8   1 -11   22.48    8.03
  -8   1 -11   46.21    9.28
   8  -1 -11   23.72    5.30
  -1  -8 -11   30.06    6.69
  -1  -8 -11   19.89    7.19
  -8   1 -11   24.62    7.20
   8  -1 -11   23.62    5.25
  -1  -8 -11   26.36    6.36
  -8   1 -11   30.23    7.16
  -1  -8 -11   21.90    6.50
   1   8 -11   31.92    7.11
  -1  -8 -11   37.32    7.92
   8   0   0 6422.48   37.11
   0  -8   0 6421.87   53.47
   0   8   0 6383.62   43.69
  -8   0  -2 1659.23   27.33
  -8   0   2 1638.50   24.00
  -8   0  -2 1676.57   29.80
   0  -8  -2 1613.93   29.06
   0  -8   2 1601.56   25.23
   0   8  -2 1657.89   18.47
   0   8   2 1649.79   22.44
   8   0  -2 1617.97   24.77
   8   0   2 1663.05   24.75
   8   0  -2 1657.44   26.20
  -8   0   4 4323.59   40.19
   8   0  -4 4408.98   53.75
   8   0   4 4464.54   50.38
   8   0  -4 4471.01   51.69
   8   0   6    7.23    5.04
   8   0  -6   14.05    6.02
   8   0  -8   56.76    9.50
  -8   0  -8   37.21    9.78
   0   8  -8   37.87    9.52
   0   8  -8   36.31    9.23
  -8   0  -8   42.34    9.90
   0   8   8   22.45    4.78
   8   0  -8   42.00    7.26
   0  -8  -8   34.27    8.88
  -8   0  -8   39.65    8.14
  -8   0  -8   44.23    7.58
   0  -8  -8   39.31    7.33
   0   8  -8   37.52    6.35
   8   0  -8   34.21    7.63
   0  -8  -8   41.70    9.46
   0   8  -8   38.69    6.78
  -8   0  -8   40.72    7.76
  -8   0  -8   33.71    8.15
   0   8  -8   42.97    8.58
   8   0  -8   51.04    9.52
   0  -8  -8   33.35    7.49
   0  -8   8   47.30    7.63
   0  -8  -8   45.93    8.65
  -8   0  -8   31.43    6.48
   8   0  -8   35.05    7.86
   8   0   8   48.43    8.57
  -8   0 -10   36.26   10.06
  -8   0 -10   32.04    9.74
   0  -8 -10   45.03    8.50
   8   0 -10   46.98    7.39
  -8   0 -10   28.53    7.97
   0  -8 -10   37.81    9.34
  -8   0 -10   36.94    6.85
   0  -8 -10   35.88    8.14
  -8   0 -10   41.15    7.03
   8   0 -10   32.86    6.75
  -8   0 -10   33.53    8.99
   0   8 -10   38.34    8.87
   0  -8 -10   41.02    8.55
   8   0 -10   46.27    8.06
   0  -8 -10   30.62    9.04
   8   0 -12   10.56    2.08
   0  -8 -12   15.46    4.10
   8   0 -12   11.78    2.22
   0  -8 -12    7.27    3.70
   0  -8 -12    8.95    3.40
   0   8 -12    8.88    3.96
  -8   0 -12    8.96    4.38
  -8   0 -12   12.04    4.65
  -8   0 -12    7.02    4.27
  -8  -1  -1 1317.93   25.00
   8   1   1 1328.08   19.83
   8   1  -1 1330.92   21.11
  -8  -1  -1 1323.35   24.46
  -8  -1   1 1289.20   21.10
   1  -8  -1 1271.40   24.66
   1  -8   1 1315.33   23.33
  -1   8  -1 1353.21   19.25
  -1   8   1 1361.32   22.75
   8   1  -1 1314.77   19.60
  -1   8   1 1369.32   19.73
   8   1  -1 1306.45   15.11
  -8  -1  -3  223.91   10.28
   8   1   3  239.86   10.87
   8   1  -3  224.78   11.48
  -8  -1   3  221.32    8.88
   1  -8   3  230.96    9.14
  -1   8  -3  228.13    6.92
   8   1  -3  227.78   11.00
  -1   8   3  216.76    8.62
  -8  -1   5  298.29   15.12
   8   1  -5  315.98   16.80
   8   1   5  319.67   15.23
  -1   8   5  331.84   11.89
   8   1  -5  306.22   15.62
   8   1  -7  138.83   13.47
  -8  -1  -7  129.26   12.88
  -1   8  -7  106.06    9.00
  -1   8  -7  131.72   11.53
  -8  -1  -7  113.47    9.77
  -8  -1  -7  159.52   13.70
   1  -8  -7  127.24   11.99
  -8  -1  -7  120.63   12.12
  -1   8   7  118.16   12.15
  -1   8  -7  111.53    8.79
  -8  -1  -7  113.96    9.74
   1  -8  -7  129.35   12.67
  -1   8  -7  119.69   11.60
   8   1   7  113.69   11.42
   1  -8  -7  137.65   12.64
  -8  -1  -7  111.28   10.60
   8   1  -7  118.63   12.12
   1  -8  -7  152.76   12.64
  -1   8  -7  122.39   10.91
   1  -8  -7  127.12   12.74
  -1   8  -9   25.49    8.07
  -8  -1  -9   28.49    8.70
  -8  -1  -9   22.76    8.51
  -1   8  -9   14.84    7.42
   8   1  -9   22.50    6.23
   1  -8  -9   31.03    6.66
  -1   8  -9   23.76    6.29
  -8  -1  -9   26.67    6.94
   8   1  -9   33.79    7.38
   1  -8  -9   23.94    7.14
  -8  -1  -9   18.97    6.61
   1  -8  -9   31.83    8.12
  -1   8  -9   21.74    6.11
  -8  -1  -9   32.73    8.63
   8   1  -9   14.95    7.61
   1  -8  -9   25.80    7.76
  -1   8  -9   23.61    8.00
  -8  -1  -9   13.60    7.27
   1  -8  -9   29.82    8.19
   8   1 -11  129.45    8.43
  -8  -1 -11  122.15   12.42
   1  -8 -11  107.99   10.92
  -8  -1 -11  115.41   12.02
   1  -8 -11  125.77   10.46
  -8  -1 -11  129.71   12.50
   1  -8 -11  125.49   11.24
   1  -8 -11  119.49   10.25
  -1   8 -11  129.94   10.70
   1  -8 -11  143.00   10.86
  -8  -1 -11  139.56   11.54
   8   1 -11  140.50    8.68
   2  -8   0   23.52    4.58
  -2   8   0   24.95    4.34
  -8  -2   0   24.77    4.34
  -8  -2   0   24.38    5.31
   8   2   0   27.75    3.43
  -8  -2  -2 2160.87   32.68
  -8  -2   2 2166.34   35.48
   8   2  -2 2151.52   29.70
   8   2   2 2152.30   28.33
  -2   8   2 2266.42   32.09
  -2   8  -2 2171.52   25.59
  -8  -2   2 2091.75   25.53
   2  -8  -2 2149.59   20.23
   8   2  -2 2166.30   28.53
  -2   8   2 2218.56   24.40
  -8  -2   4 2392.38   40.21
  -8  -2  -4 2538.13   33.61
  -2   8   4 2496.99   39.53
  -2   8   4 2517.47   28.21
   2  -8  -4 2421.25   31.51
   8   2  -4 2457.65   38.04
   8   2   4 2481.12   37.54
   8   2  -4 2448.22   40.03
   8   2   6  354.12   17.48
  -2   8   6  336.79   17.69
   8   2  -6  366.58   19.04
   8   2  -8  515.95   25.36
  -2   8  -8  498.50   18.45
  -8  -2  -8  527.65   25.84
  -2   8  -8  531.94   25.69
  -8  -2  -8  489.66   19.46
  -8  -2  -8  520.29   25.80
  -8  -2  -8  511.61   24.91
   2  -8  -8  489.04   22.76
   2  -8   8  515.35   25.67
   8   2  -8  516.21   19.95
   2  -8  -8  518.25   23.84
  -8  -2  -8  476.90   19.12
   8   2  -8  545.12   20.52
  -2   8  -8  528.32   22.75
   2  -8  -8  526.79   24.14
  -2   8  -8  497.19   18.33
   8   2  -8  521.91   25.73
  -2   8  -8  526.77   25.42
  -8  -2  -8  517.63   23.03
   2  -8  -8  554.52   23.57
  -8  -2  -8  492.33   20.75
   2  -8  -8  569.37   25.68
   8   2   8  530.63   24.50
  -2   8 -10   92.63   11.99
  -8  -2 -10   91.44   12.53
  -8  -2 -10   86.32   12.45
  -8  -2 -10   88.31    8.83
  -8  -2 -10   86.31   12.35
   2  -8 -10   98.20   10.96
  -2   8 -10   87.35   10.86
   8   2 -10   97.20    9.21
   2  -8 -10   76.85   10.83
  -8  -2 -10  108.88   12.08
   2  -8 -10   94.16   10.56
  -8  -2 -10   88.42    8.79
   8   2 -10   91.51    8.88
   2  -8 -10   95.91   10.76
  -2   8 -10   93.22   11.92
   8   2 -10  117.21   12.52
   2  -8 -10   95.33   12.12
   2  -8 -12   42.15    5.09
  -2   8 -12   39.12    5.28
  -8  -2 -12   30.72    5.37
   2  -8 -12   25.45    3.48
   2  -8 -12   35.42    4.96
  -8  -2 -12   31.27    6.03
  -8  -2 -12   32.05    6.02
  -8  -3  -1 1292.43   26.00
  -8  -3   1 1259.52   26.42
   8   3  -1 1305.91   20.72
   3  -8  -1 1281.70   13.42
  -3   8  -1 1311.24   21.35
  -3   8   1 1294.99   22.80
  -8  -3   1 1276.00   20.78
   8   3  -1 1356.84   19.92
   3  -8  -1 1248.48   12.51
   8   3  -1 1291.53   17.75
   8   3   1 1279.89   20.39
  -8  -3   3 3799.92   49.04
  -8  -3  -3 3691.07   43.81
  -8  -3   3 3582.43   30.49
  -3   8   3 3593.81   44.13
  -3   8  -3 3754.10   36.33
  -3   8   3 3747.51   31.02
   3  -8  -3 3692.32   34.18
   8   3  -3 3730.81   41.78
   8   3  -3 3654.43   43.34
   8   3   3 3701.84   41.45
  -3   8   5   41.59    7.22
  -8  -3   5   30.30    5.74
   8   3  -5   32.99    7.16
   8   3   5   43.44    6.71
   8   3  -5   48.47    7.01
   3  -8  -5   41.35    5.17
   8   3  -7  446.13   22.26
  -8  -3  -7  452.24   23.27
  -3   8  -7  400.56   16.18
  -3   8  -7  414.70   20.97
  -8  -3  -7  438.74   23.04
  -3   8   7  440.05   20.53
  -8  -3  -7  450.73   21.64
  -3   8  -7  376.48   18.87
   3  -8   7  488.50   23.99
  -8  -3  -7  413.60   17.43
   3  -8  -7  453.46   21.86
  -8  -3  -7  416.76   17.43
  -3   8  -7  406.87   19.18
   3  -8  -7  468.16   22.09
  -3   8  -7  432.90   16.67
  -8  -3  -7  439.04   20.53
   8   3  -7  433.36   22.95
   3  -8  -7  446.31   20.38
  -3   8  -7  425.95   21.22
   3  -8  -7  483.71   22.39
   8   3   7  436.18   20.75
  -3   8  -9  312.29   20.04
  -8  -3  -9  306.70   20.15
  -8  -3  -9  302.41   20.28
  -8  -3  -9  278.18   14.90
  -8  -3  -9  313.67   20.60
   3  -8  -9  275.65   17.56
   8   3  -9  304.43   15.34
   3  -8  -9  332.60   19.62
  -8  -3  -9  301.12   15.30
   8   3  -9  293.85   15.12
   3  -8  -9  292.52   18.60
  -3   8  -9  299.30   17.88
   8   3  -9  317.76   20.80
  -3   8  -9  307.68   20.13
   3  -8  -9  294.84   17.18
  -8  -3  -9  316.81   18.79
  -8  -3  -9  256.09   15.51
   3  -8  -9  341.41   20.23
   8   3 -11   94.98    6.59
  -8  -3 -11  111.73   11.89
  -8  -3 -11  104.38   11.76
   3  -8 -11   91.96    9.07
   3  -8 -11  103.08   10.02
   8   3 -11  103.18    6.72
  -3   8 -11  107.93   10.07
   3  -8 -11   87.65    8.22
   3  -8 -11  109.86   10.22
  -8  -3 -11  101.90   10.43
   8   3 -11  113.07    9.31
  -8  -3 -11  100.14   11.36
   3  -8 -11   88.49    9.48
  -8  -4   0  598.54   18.68
   4  -8   0  583.72    8.83
  -4   8   0  605.18   15.73
   4  -8   0  564.66    8.20
   8   4   0  622.70   13.90
  -8  -4  -2  119.31    8.92
  -8  -4   2  104.11    9.17
   4  -8  -2  111.05    5.72
   8   4  -2  109.92    7.31
  -4   8  -2  110.82    7.34
  -4   8   2  122.36    8.54
   4  -8  -2  105.18    5.25
   8   4  -2  107.94    7.02
   8   4   2  120.05    7.50
  -8  -4   4  722.37   22.42
  -4   8   4  696.97   21.33
  -8  -4  -4  724.13   20.34
   8   4   4  710.73   20.34
   8   4  -4  735.27   21.10
   4  -8  -4  740.34   18.44
   8   4  -4  719.56   22.02
  -4   8   6  310.13   16.96
   8   4   6  289.09   15.99
   8   4  -6  311.84   17.50
   8   4  -8    1.77    1.63
  -8  -4  -8    7.58    7.57
  -8  -4  -8   17.11    8.34
  -4   8  -8   13.11    8.85
  -4   8  -8   12.70    7.88
  -8  -4  -8   10.88    5.54
   4  -8  -8   -1.84    3.64
   4  -8  -8    6.46    5.72
  -8  -4  -8   18.01    7.50
   4  -8  -8    7.54    6.00
  -8  -4  -8   10.38    5.32
   8   4  -8    3.91    6.75
  -8  -4  -8   15.06    5.89
   4  -8  -8    9.98    4.93
  -4   8  -8    6.48    6.29
   8   4   8    6.32    3.14
   4  -8  -8    3.10    6.02
   4  -8   8   -1.87    4.85
  -8  -4  -8   13.62    5.82
  -8  -4 -10    9.34    7.07
  -4   8 -10   14.71    7.53
  -4   8 -10   14.15    7.62
  -8  -4 -10   20.95    8.07
   4  -8 -10    6.67    7.01
  -8  -4 -10    8.36    4.75
   4  -8 -10    3.95    7.57
  -8  -4 -10    4.57    7.55
  -8  -4 -10    6.61    4.59
   4  -8 -10    9.56    5.32
   8   4 -10   17.78    6.46
  -8  -4 -10    9.03    7.61
  -4   8 -10    6.64    6.33
   4  -8 -10   10.63    4.61
   4  -8 -10   -1.80    5.83
  -4   8 -12   51.47    5.78
  -8  -4 -12   55.88    6.35
   4  -8 -12   60.92    5.77
   4  -8 -12   58.87    5.71
  -8  -4 -12   44.00    6.02
  -8  -4 -12   36.54    5.71
  -8  -4 -12   50.54    6.37
  -8  -5   1 2070.08   35.50
  -8  -5  -1 2125.04   35.68
   8   5  -1 2122.83   26.39
   5  -8  -1 2071.23   21.38
  -5   8   1 2087.29   31.04
  -5   8  -1 2132.31   30.73
   5  -8  -1 2043.60   20.26
   8   5  -1 2137.28   25.25
   8   5  -1 2096.16   25.92
   8   5   1 2163.71   28.37
  -8  -5   3 1395.04   30.77
  -8  -5  -3 1421.34   29.65
   5  -8  -3 1391.45   23.87
   8   5  -3 1381.10   26.82
  -5   8   3 1345.91   27.98
  -5   8  -3 1385.49   26.43
   8   5  -3 1423.42   25.89
   5  -8  -3 1377.25   22.64
   8   5   3 1354.72   25.86
  -8  -5   5  145.92   10.48
  -5   8   5  158.95   11.61
   8   5  -5  145.92   11.81
   8   5   5  143.28   10.72
   5  -8  -5  151.33   10.28
   8   5  -5  146.08   11.20
   8   5  -7   48.62    8.10
  -8  -5  -7   32.67    7.87
  -8  -5  -7   39.06    8.11
  -5   8  -7   26.43    6.15
  -5   8  -7   40.60    7.70
  -5   8   7   38.79    7.83
   5  -8  -7   43.26    9.09
  -8  -5  -7   27.01    5.18
   5  -8  -7   22.85    7.76
  -8  -5  -7   30.03    7.65
  -8  -5  -7   27.11    6.04
  -5   8  -7   52.22    7.54
  -8  -5  -7   36.84    7.45
  -5   8  -7   32.22    6.69
   8   5  -7   46.89    8.53
   5  -8  -7   41.85    7.96
   5  -8   7   39.72    9.33
  -8  -5  -7   25.88    4.87
   8   5   7   43.97    7.50
  -5   8  -9  147.26   15.09
  -8  -5  -9  165.88   15.86
  -8  -5  -9  159.61   14.97
  -8  -5  -9  142.49   10.51
  -8  -5  -9  151.92   15.13
   5  -8  -9  137.05   12.84
  -8  -5  -9  136.20   10.53
   8   5  -9  138.36   11.32
   5  -8  -9  142.57   14.44
  -5   8  -9  152.43   13.45
   5  -8  -9  163.01   12.49
   5  -8  -9  137.32   14.43
  -8  -5  -9  167.13   14.77
  -5   8  -9  162.23   15.38
   8   5  -9  177.87   15.92
   5  -8  -9  152.93   13.77
  -8  -5  -9  151.52   12.08
  -8  -5 -11   67.18    9.52
  -8  -5 -11   61.20    9.62
   5  -8 -11   59.48    8.07
  -8  -5 -11   61.76    8.70
   5  -8 -11   68.11    8.39
  -5   8 -11   61.49    7.94
  -8  -5 -11   62.90    9.82
   8   5 -11   60.24    7.34
   5  -8 -11   61.80    7.78
  -8  -6   0  362.21   15.85
   8   6   0  383.31   10.48
   6  -8   0  338.85    8.65
  -6   8   0  358.80   13.63
   6  -8   0  336.54    8.14
   8   6   0  382.96   12.28
  -8  -6   2  143.45   10.84
  -8  -6  -2  142.90   10.42
   6  -8  -2  155.04    7.66
   8   6  -2  147.82    8.38
  -6   8   2  139.11    9.69
  -6   8  -2  147.26    9.37
   8   6  -2  147.13    7.97
   6  -8  -2  164.01    7.46
   8   6   2  170.34    9.38
  -8  -6   4  100.92    9.63
  -6   8   4   99.52    9.63
  -6   8  -4  109.83    8.71
  -8  -6  -4   99.70    8.63
   8   6   4   98.12    8.89
   6  -8  -4  104.54    7.95
   8   6  -4   97.96    8.82
   8   6  -4   94.99    9.23
  -6   8   6  855.86   27.85
   6  -8   6  906.90   30.56
   8   6   6  865.95   26.96
   6  -8  -6  897.41   26.97
   8   6  -6  857.58   28.02
  -8  -6  -8   98.74   12.58
  -6   8  -8  109.95   12.00
  -6   8  -8   84.01   11.24
  -8  -6  -8  118.83   13.83
  -8  -6  -8  114.42   13.93
   8   6  -8  112.30   10.59
   6  -8  -8  103.30   12.67
  -6   8  -8  111.91   11.08
  -8  -6  -8  105.87    9.72
   6  -8  -8  103.81   12.62
  -8  -6  -8   93.56    9.21
  -8  -6  -8  118.75   12.62
   8   6  -8  112.45   12.87
   6  -8  -8   98.47   10.96
   6  -8   8  115.60   12.77
  -8  -6  -8  103.15   10.65
   8   6   8  114.07   11.78
  -6   8 -10   38.16    9.46
  -6   8 -10   37.20    8.95
  -8  -6 -10   57.91    9.52
  -8  -6 -10   35.02    8.13
   6  -8 -10   45.94    8.54
  -8  -6 -10   34.19    6.12
  -6   8 -10   35.92    7.37
  -8  -6 -10   45.65    9.03
   8   6 -10   26.28    6.12
   8   6 -10   57.00    9.65
   6  -8 -10   49.36    8.38
  -8  -6 -10   31.01    6.55
   6  -8 -10   46.32    8.55
  -8  -6 -10   51.04   10.45
  -8  -6 -10   31.91    6.18
  -8  -6 -12    6.98    3.71
   6  -8 -12    6.51    3.04
  -6   8 -12    5.28    3.23
  -8  -6 -12    5.45    3.75
   6  -8 -12    3.93    2.69
  -8  -7  -1  521.13   19.60
  -8  -7   1  553.93   20.20
   8   7  -1  543.60   13.72
   7  -8  -1  526.48   12.72
  -7   8   1  561.78   17.89
  -7   8  -1  554.59   17.84
   8   7  -1  549.94   13.07
   7  -8  -1  528.71   12.26
   8   7   1  581.83   16.23
   8   7  -1  532.32   14.98
  -8  -7   3 1193.67   30.13
  -8  -7  -3 1198.74   29.71
  -7   8   3 1176.19   27.76
  -7   8  -3 1222.37   28.06
   8   7   3 1228.28   26.13
   8   7  -3 1162.73   23.52
   7  -8  -3 1187.30   23.07
   8   7  -3 1171.80   24.84
   7  -8  -3 1175.55   24.16
  -7   8   5  643.74   23.32
   8   7  -5  640.05   22.81
   8   7   5  672.35   22.61
   7  -8  -5  665.94   22.11
   8   7  -5  658.35   22.24
   8   7  -7  189.23   14.13
   7  -8  -7  192.01   13.82
  -8  -7  -7  209.51   15.94
  -8  -7  -7  184.41   15.05
  -7   8  -7  182.13   15.32
  -8  -7  -7  200.95   16.01
   8   7  -7  196.34   12.59
   7  -8  -7  191.18   15.93
  -7   8  -7  179.16   13.43
   7  -8   7  184.02   15.00
   7  -8  -7  211.60   16.53
  -7   8  -7  152.44   14.28
   8   7  -7  195.18   16.94
  -8  -7  -7  186.16   15.33
   7  -8  -7  199.63   14.65
   8   7   7  160.52   12.88
  -8  -7  -7  160.67   12.29
  -7   8  -9   -0.17    6.19
  -7   8  -9   21.39    8.21
  -8  -7  -9   22.63    8.04
  -8  -7  -9   19.70    7.27
  -8  -7  -9   12.61    5.32
  -8  -7  -9   21.74    9.01
   7  -8  -9   16.12    8.61
   7  -8  -9   10.66    8.60
  -8  -7  -9    7.68    5.04
   8   7  -9    9.72    5.22
   8   7  -9   16.24    6.66
  -7   8  -9   12.39    6.26
  -8  -7  -9   23.77    8.11
  -8  -7  -9   19.20    5.93
   7  -8  -9   21.14    6.81
   7  -8 -11   22.14    5.73
   7  -8 -11   28.41    6.25
  -8  -7 -11   21.77    7.18
  -7   8 -11   19.82    5.25
  -8  -7 -11   25.62    7.47
   8   7 -11   31.11    5.22
  -8  -7 -11   20.58    5.22
  -8  -7 -11   15.16    5.11
  -8  -8   0 2186.45   40.57
   8  -8   0 2181.15   25.26
   8   8   0 2286.16   25.73
  -8   8   0 2213.83   36.44
   8  -8   0 2099.85   23.58
   8   8   0 2301.79   24.41
   8   8   0 2219.31   31.48
   8  -8  -2   10.52    3.68
   8   8  -2   13.26    3.81
  -8   8   2   19.17    5.76
  -8  -8   2   15.27    5.80
  -8   8  -2   13.94    5.40
  -8  -8  -2   12.29    5.78
   8   8  -2   12.87    3.54
   8  -8  -2   13.79    3.55
   8   8   2   13.39    4.70
  -8  -8   4  120.28   10.88
  -8  -8  -4  108.47    9.84
  -8   8   4  119.81   10.60
  -8   8  -4  118.27   10.52
   8  -8  -4  118.93    9.54
   8   8  -4  110.74    9.79
   8   8   4  130.83   10.33
   8   8  -4  106.68    8.92
   8  -8  -4  106.05    8.55
   8   8   6  175.02   13.09
  -8   8   6  191.73   14.40
  -8  -8  -6  177.47   13.54
   8  -8   6  168.14   14.63
   8  -8  -6  183.10   14.33
   8  -8  -6  184.15   14.28
   8   8  -6  169.43   15.10
   8  -8  -6  191.75   13.81
   8   8  -6  185.09   13.49
  -8  -8  -8  244.84   17.81
  -8   8  -8  200.12   16.86
  -8  -8  -8  219.77   17.61
  -8  -8  -8  236.65   18.42
  -8  -8  -8  190.01   11.50
   8  -8  -8  218.10   16.74
   8   8  -8  209.40   13.95
  -8  -8  -8  199.55   11.62
   8  -8  -8  233.74   17.34
  -8   8  -8  211.73   15.19
  -8  -8  -8  209.96   16.55
   8   8  -8  224.92   18.91
  -8   8  -8  190.67   16.75
   8  -8  -8  227.80   15.56
  -8  -8  -8  182.97   14.24
  -8  -8 -10  101.98    8.18
  -8  -8 -10  113.27   11.62
  -8   8 -10  104.46   11.50
  -8  -8 -10  121.39   13.01
   8  -8 -10  122.91   11.92
  -8   8 -10  107.03   11.52
  -8  -8 -10  114.18   11.27
  -8  -8 -10  112.50   12.00
   8   8 -10  128.22   12.52
   8  -8 -10  105.32    9.89
  -8  -8 -10  101.14    9.71
  -8  -8 -10  111.58    8.25
   8  -8 -10  115.95   11.72
  -8   8 -10  114.46   10.21
   8  -8 -12   24.95    3.40
  -8  -8 -12   20.42    4.02
  -8  -8 -12   25.76    4.38
   8  -8 -12   17.10    3.07
  -8  -9  -1  430.18   19.49
  -8  -9   1  438.08   19.34
   8   9  -1  442.48   12.35
   9  -8  -1  429.41   13.34
  -9   8   1  439.40   17.75
  -9   8  -1  429.92   17.70
   9  -8  -1  422.11   12.59
   8   9  -1  433.99   11.69
   8   9   1  459.29   15.75
   8   9  -1  432.38   15.31
  -8  -9   3  216.15   14.38
  -8  -9  -3  203.06   14.21
  -9   8   3  224.48   13.64
  -9   8  -3  211.68   13.96
   8   9   3  222.05   12.55
   9  -8  -3  219.03   11.10
   8   9  -3  192.51    9.94
   9  -8  -3  212.85   11.64
   8   9  -3  203.58   10.85
  -9   8   5 1424.22   35.97
   9  -8   5 1488.33   37.58
   8   9   5 1489.44   34.54
   8   9  -5 1456.75   32.93
   9  -8  -5 1442.13   33.66
   8   9  -7  180.55   12.93
   9  -8  -7  181.55   14.03
  -8  -9  -7  189.24   15.92
  -9   8  -7  166.05   14.07
  -8  -9  -7  154.68   14.32
  -8  -9  -7  171.10   15.39
   9  -8  -7  187.94   15.96
   9  -8   7  173.71   15.36
   8   9  -7  181.99   13.07
  -9   8  -7  158.83   12.09
   9  -8  -7  170.03   15.19
   8   9  -7  168.52   16.55
  -8  -9  -7  193.74   15.63
  -9   8  -7  172.94   14.43
   8   9   7  175.02   13.89
   9  -8  -7  180.61   13.47
  -8  -9  -7  165.41   13.02
  -9   8  -9  226.65   16.54
  -8  -9  -9  245.20   16.40
  -8  -9  -9  195.16   10.95
  -8  -9  -9  212.11   15.51
  -8  -9  -9  246.08   18.38
   9  -8  -9  238.53   17.13
  -8  -9  -9  203.55   11.05
   9  -8  -9  208.14   16.13
  -9   8  -9  208.10   13.92
  -9   8  -9  223.85   17.04
  -8  -9  -9  246.63   17.41
   8   9  -9  233.70   17.83
   9  -8  -9  230.12   14.23
  -8  -9  -9  233.78   14.66
  -9   8 -11  106.54    7.81
   9  -8 -11  131.51    8.80
  -8  -9 -11  110.56    9.92
   9  -8 -11  123.29    8.58
   8   9 -11  119.90    8.62
  -8  -9 -11  108.17   10.57
  -7  -9   0  725.78   23.71
   9  -7   0  724.48   15.94
   7   9   0  762.65   13.72
  -9   7   0  726.57   21.77
   9  -7   0  702.87   14.89
   7   9   0  760.00   13.07
   7   9   0  719.40   18.60
  -7  -9   2  232.76   13.93
   7   9  -2  240.11    9.74
   9  -7  -2  227.96   10.87
  -9   7   2  218.56   12.83
  -7  -9  -2  250.01   14.76
  -9   7  -2  238.64   13.58
   9  -7  -2  229.33   10.35
   7   9  -2  242.15    9.39
   7   9   2  233.72   11.65
  -7  -9   4  776.88   24.94
  -9   7  -4  783.05   26.31
  -7  -9  -4  749.00   25.78
  -9   7   4  719.66   23.82
   9  -7   4  759.07   24.31
   9  -7  -4  745.56   23.64
   7   9   4  756.78   22.65
   7   9  -4  747.63   20.56
   9  -7  -4  757.41   22.42
   7   9   6   92.50    9.46
  -9   7   6   79.84    9.34
   9  -7  -6   74.98    9.95
  -7  -9  -6   81.33   10.73
   7   9  -6   84.02    9.00
   9  -7  -6   75.23    9.37
   9  -7  -6   75.96    9.09
   7   9  -6   99.50   11.37
   9  -7  -6   77.57   10.31
   9  -7   6   85.38   10.52
  -9   7  -8   15.89    6.24
  -7  -9  -8   21.49    7.25
  -9   7  -8   10.99    5.85
  -7  -9  -8   18.05    6.74
  -7  -9  -8   20.34    8.03
   9  -7  -8   20.22    7.02
  -7  -9  -8    3.70    3.64
   9  -7  -8   19.29    6.84
  -7  -9  -8   15.05    4.38
  -7  -9  -8   19.32    7.71
   7   9  -8    9.77    5.85
   7   9  -8   34.83    8.42
  -9   7  -8   29.28    7.04
   9  -7  -8   26.05    6.46
  -7  -9  -8   15.73    6.45
  -9   7 -10   50.67    9.71
  -7  -9 -10   53.47    8.29
  -9   7 -10   47.74    9.43
  -7  -9 -10   46.83    7.82
  -7  -9 -10   44.26    6.56
   9  -7 -10   62.70    8.84
  -9   7 -10   43.59    7.84
  -7  -9 -10   56.71    9.93
   7   9 -10   59.33    9.49
  -7  -9 -10   47.03    7.30
   9  -7 -10   50.58    7.22
   9  -7 -10   59.27    8.83
  -7  -9 -10   38.93   10.00
  -7  -9 -10   47.75    6.17
  -7  -9 -12    4.81    3.23
   9  -7 -12    5.79    1.99
  -7  -9 -12    1.00    2.59
   9  -7 -12    2.70    1.64
  -6  -9   1   46.39    7.35
  -6  -9  -1   52.87    7.73
   9  -6  -1   42.64    3.19
   6   9  -1   52.99    4.12
   9  -6  -1   39.33    4.81
  -9   6  -1   44.62    6.86
  -9   6   1   49.37    7.12
   9  -6  -1   44.74    4.78
   6   9  -1   50.87    3.83
   6   9   1   53.60    6.34
  -6  -9   3 1548.87   33.34
  -9   6   3 1556.42   31.84
  -9   6  -3 1655.58   35.22
  -6  -9  -3 1563.50   34.64
   6   9   3 1583.77   29.37
   9  -6  -3 1558.33   29.23
   6   9  -3 1541.08   24.88
   9  -6  -3 1568.18   30.71
   6   9  -3 1574.90   26.62
  -9   6   5  322.74   16.20
  -6  -9  -5  334.69   17.71
   9  -6   5  297.03   16.92
   9  -6  -5  359.26   18.71
   6   9   5  320.62   15.72
   6   9  -5  295.76   14.13
   9  -6  -5  329.86   16.87
   9  -6  -7  420.86   22.24
  -6  -9  -7  386.63   20.44
  -9   6  -7  358.99   20.94
  -9   6  -7  380.53   21.40
  -6  -9  -7  437.32   21.32
  -6  -9  -7  424.44   22.75
   6   9  -7  389.61   18.45
  -9   6  -7  349.45   18.01
   9  -6  -7  425.84   21.69
   9  -6   7  420.11   22.67
   9  -6  -7  426.02   21.76
   6   9  -7  442.27   25.35
   9  -6  -7  341.85   19.08
   6   9   7  436.77   20.16
  -6  -9  -7  410.83   20.39
   9  -6  -7  442.48   19.48
  -9   6  -9   64.20   10.61
  -9   6  -9   67.79   10.77
  -6  -9  -9   58.55    8.63
  -6  -9  -9   72.85    9.54
   9  -6  -9   59.00   10.78
  -9   6  -9   64.53    7.88
  -6  -9  -9   61.19   10.80
  -6  -9  -9   64.19    8.18
  -6  -9  -9   60.79    7.85
   9  -6  -9   71.97   11.17
  -6  -9  -9   68.99   10.08
   6   9  -9   69.65   12.07
  -9   6  -9   62.41    8.86
   6   9  -9   55.72    8.69
  -6  -9  -9   66.80   10.07
   9  -6  -9   53.17    7.89
   9  -6 -11   41.93    5.86
  -6  -9 -11   29.63    4.65
  -6  -9 -11   29.09    4.48
  -6  -9 -11   47.66    8.38
   9  -6 -11   38.01    5.84
  -9   6 -11   30.59    6.11
  -6  -9 -11   33.79    7.50
  -9   6 -11   30.50    7.40
  -9   6 -11   38.83    7.61
  -5  -9   0  711.78   21.63
   9  -5   0  688.40   13.84
   5   9   0  690.88   10.52
  -9   5   0  706.84   20.00
   5   9   0  698.26   10.14
   5   9   0  722.11   17.73
  -5  -9   2 1173.22   27.54
  -9   5  -2 1151.20   27.36
  -5  -9  -2 1145.89   28.10
  -9   5   2 1167.84   25.68
   5   9   2 1205.43   23.65
   9  -5  -2 1170.01   22.74
   5   9  -2 1171.06   17.97
   9  -5   2 1144.43   23.25
   5   9  -2 1146.32   18.62
   9  -5  -2 1200.70   24.16
  -9   5   4  193.68   12.04
  -5  -9  -4  184.55   12.78
  -5  -9   4  170.24   11.19
   9  -5   4  176.80   12.18
   9  -5  -4  190.12   12.63
   5   9  -4  158.74    9.20
   9  -5  -4  191.96   11.87
   5   9   4  170.08   10.61
   9  -5   6  278.44   17.78
   5   9   6  298.02   15.81
   9  -5  -6  278.53   17.29
  -9   5  -8  430.04   23.58
  -5  -9  -8  413.52   20.80
  -5  -9  -8  401.04   20.68
  -9   5  -8  325.07   18.20
  -5  -9  -8  464.52   24.61
   5   9  -8  385.11   18.95
  -5  -9  -8  406.19   17.63
  -9   5  -8  374.90   19.38
   9  -5  -8  398.61   21.00
   9  -5  -8  399.96   20.99
  -5  -9  -8  405.24   17.52
   5   9  -8  453.07   26.33
  -9   5  -8  382.15   22.41
  -5  -9  -8  440.14   23.51
   9  -5  -8  397.03   21.08
  -5  -9  -8  387.80   20.60
   9  -5  -8  435.39   19.63
  -9   5 -10   56.83   10.62
  -9   5 -10   67.20   11.17
   9  -5 -10   53.55    8.79
  -5  -9 -10   49.92    7.10
   5   9 -10   53.88    8.48
  -5  -9 -10   57.74    9.88
   5   9 -10   53.52    8.11
  -9   5 -10   59.92    8.81
  -5  -9 -10   56.02    8.91
   9  -5 -10   68.53    9.17
  -5  -9 -10   55.55   10.62
  -5  -9 -10   55.86    7.10
  -5  -9 -12   10.81    3.86
   9  -5 -12    7.65    2.52
  -5  -9 -12    5.97    3.26
  -9   5 -12    3.68    2.61
   9  -5 -12    7.89    2.37
  -4  -9   1 1719.68   32.04
  -9   4  -1 1792.36   31.74
  -4  -9  -1 1765.55   33.32
  -9   4   1 1784.19   30.29
   4   9   1 1792.06   26.93
   4   9  -1 1840.06   16.87
   9  -4  -1 1707.29   24.36
   9  -4   1 1793.30   25.20
   4   9  -1 1790.03   17.50
   9  -4  -1 1773.38   26.08
  -4  -9  -3  309.12   15.43
  -4  -9   3  311.00   14.10
  -9   4   3  294.97   13.32
  -9   4  -3  314.50   15.73
   4   9   3  304.24   12.42
   9  -4  -3  319.45   13.63
   4   9  -3  308.20   10.68
   9  -4  -3  302.97   13.98
   9  -4   3  307.00   13.54
  -9   4   5  464.31   17.96
   9  -4  -5  493.43   21.54
   9  -4   5  478.95   20.26
   4   9   5  460.96   17.78
   4   9  -5  461.74   16.89
   9  -4  -5  478.33   20.06
   9  -4  -7  332.67   20.40
  -9   4  -7  303.80   19.11
  -9   4  -7  265.78   13.90
  -9   4  -7  307.00   19.15
  -4  -9  -7  300.29   19.27
  -9   4  -7  244.76   15.98
   9  -4   7  314.00   19.64
  -4  -9  -7  269.24   15.58
   9  -4  -7  315.06   18.22
  -9   4  -7  262.87   15.92
  -4  -9  -7  277.56   15.80
  -9   4  -7  257.38   13.93
   4   9  -7  302.74   16.34
   9  -4  -7  324.61   18.54
   4   9  -7  295.05   21.01
   9  -4  -7  291.70   18.56
  -4  -9  -7  303.09   17.99
   4   9   7  302.64   16.07
  -9   4  -9  139.57   15.73
  -9   4  -9  110.28   11.20
  -4  -9  -9  159.21   15.91
   9  -4  -9  135.70   13.17
  -4  -9  -9  135.49   11.30
  -4  -9  -9  139.25   11.41
   4   9  -9  133.13   11.73
   9  -4  -9  156.54   13.69
  -9   4  -9  121.45   12.15
   9  -4  -9  132.65   12.27
   4   9  -9  139.58   13.83
  -9   4  -9  143.63   16.18
  -4  -9  -9  149.45   14.62
  -4  -9  -9  138.88   13.86
   9  -4  -9  133.96   11.81
  -4  -9 -11   93.70    7.45
  -9   4 -11   94.26   10.48
  -4  -9 -11   79.36    9.86
   9  -4 -11   93.82    8.22
  -4  -9 -11   90.70    7.34
   9  -4 -11   97.22    8.33
  -4  -9 -11   95.61    9.97
  -9   4 -11   79.60    8.16
  -9   4 -11   96.76   10.54
  -4  -9 -11   88.15    9.40
   3   9   0  644.40   16.01
  -3  -9   0  645.48   19.52
  -9   3   0  649.43   18.27
   9  -3   0  660.35   12.72
  -3  -9  -2 2315.08   38.48
  -9   3   2 2397.72   34.31
  -3  -9   2 2307.16   35.56
  -9   3  -2 2441.12   38.39
   3   9   2 2380.00   31.02
   3   9  -2 2365.29   22.55
   9  -3  -2 2451.86   32.59
   9  -3   2 2420.94   32.21
   9  -3  -2 2405.66   34.21
  -3  -9  -4 1739.77   36.39
  -3  -9   4 1714.57   29.43
   9  -3  -4 1764.67   35.92
   9  -3   4 1769.30   34.18
   3   9  -4 1696.21   27.31
   9  -3  -4 1725.80   33.75
   3   9   4 1761.35   30.26
   9  -3   6  148.77   13.46
   3   9   6  159.01   11.29
   9  -3  -6  156.98   13.21
   9  -3  -8  531.39   25.85
  -9   3  -8  495.41   25.35
  -9   3  -8  453.24   18.19
   3   9  -8  448.15   16.03
  -9   3  -8  487.42   25.10
  -3  -9  -8  492.66   24.25
  -9   3  -8  428.71   21.98
  -3  -9  -8  453.79   20.27
   9  -3  -8  486.35   22.73
   3   9  -8  479.73   21.16
  -9   3  -8  462.72   18.26
   3   9  -8  447.43   15.94
  -9   3  -8  476.26   21.40
   9  -3   8  484.19   24.91
  -3  -9  -8  470.68   20.65
   9  -3  -8  468.21   22.17
   9  -3  -8  514.98   24.75
  -3  -9  -8  487.59   23.80
   3   9  -8  442.28   24.61
   9  -3  -8  482.04   20.56
  -3  -9  -8  502.72   23.86
  -9   3 -10   63.06   11.04
  -9   3 -10   61.51   10.23
   9  -3 -10   54.81    8.24
  -9   3 -10   49.70    8.14
  -3  -9 -10   47.10    9.41
  -3  -9 -10   49.33    7.70
   9  -3 -10   51.48    7.93
  -3  -9 -10   44.26    7.44
  -3  -9 -10   50.21    9.21
  -9   3 -10   50.15    8.43
   3   9 -10   48.06    8.23
  -3  -9 -10   47.82    9.34
   9  -3 -12   18.57    2.77
  -3  -9 -12   10.43    2.95
   9  -3 -12    7.24    2.34
  -3  -9 -12   14.63    3.03
  -3  -9 -12   16.47    4.80
  -3  -9 -12   12.90    4.32
  -9   3 -12   14.21    3.51
  -9   3 -12   16.24    4.65
  -9   3 -12   12.73    4.51
   9  -2  -1 1868.58   26.49
   9  -2   1 1972.09   25.36
  -2  -9   1 1945.40   32.12
  -2  -9  -1 1928.74   33.63
  -9   2   1 1914.40   29.54
  -9   2  -1 1994.71   32.36
   2   9  -1 1934.08   22.48
   9  -2  -1 1903.66   25.32
   9  -2  -1 1834.08   15.19
   2   9   1 2021.99   27.41
  -9   2  -3 1306.64   25.07
  -9   2  -3 1337.41   30.55
  -2  -9  -3 1308.27   29.97
  -9   2   3 1278.52   24.94
  -2  -9   3 1282.95   25.13
   2   9   3 1305.36   23.82
   9  -2  -3 1335.90   26.83
   9  -2   3 1307.39   26.29
   9  -2  -3 1326.38   27.93
  -9   2   5    9.90    3.68
   9  -2  -5   17.51    6.93
   9  -2   5   15.62    5.72
   2   9   5   16.13    4.62
   9  -2  -5    8.75    6.07
   9  -2  -7  666.43   28.11
  -9   2  -7  626.94   27.55
   2   9  -7  605.98   25.42
  -9   2  -7  615.76   20.03
  -9   2  -7  635.79   28.08
  -2  -9  -7  681.24   26.48
  -9   2  -7  533.63   23.03
  -9   2  -7  623.57   20.09
  -2  -9  -7  631.50   23.93
   9  -2  -7  664.94   24.66
  -9   2  -7  574.75   22.56
   2   9  -7  629.30   23.30
   9  -2   7  687.57   27.57
  -2  -9  -7  632.49   23.90
   9  -2  -7  604.43   23.67
   2   9  -7  640.29   29.30
   9  -2  -7  659.32   27.21
   2   9  -7  609.52   25.63
  -2  -9  -7  657.60   26.03
  -9   2  -9   18.41    8.73
  -9   2  -9   12.64    8.00
  -2  -9  -9   19.80    6.00
   9  -2  -9   30.32    8.34
  -9   2  -9   10.07    5.03
  -2  -9  -9   16.76    6.10
   9  -2  -9   17.19    7.76
  -2  -9  -9   19.17    7.35
  -9   2  -9   24.34    5.98
  -9   2  -9   20.83    8.31
   2   9  -9   19.48    7.56
  -9   2  -9    7.90    6.28
   9  -2  -9   19.18    6.70
   2   9  -9   26.11    8.38
  -2  -9  -9   23.79    7.33
  -2  -9  -9   16.95    8.26
  -9   2 -11   95.06   11.13
  -2  -9 -11   77.14   10.16
   9  -2 -11   83.03    7.26
  -2  -9 -11   87.77    8.49
   2   9 -11   81.64    8.59
  -2  -9 -11   86.22    8.39
   9  -2 -11   89.67    7.55
  -9   2 -11   89.46    9.20
  -2  -9 -11   81.85    9.33
  -9   2 -11   88.02   10.78
  -2  -9 -11   82.11    9.54
   9  -1   0 1177.77   16.74
  -1  -9   0 1176.50   25.12
  -9   1   0 1133.31   23.05
  -9   1  -2  351.63   13.82
  -1  -9  -2  342.17   15.11
   1   9  -2  333.53    8.29
  -9   1   2  333.91   12.39
  -1  -9   2  345.82   13.26
  -9   1  -2  366.48   15.31
   1   9   2  364.28   11.92
   9  -1  -2  359.61   12.79
   9  -1   2  364.37   12.53
   9  -1  -2  349.30   13.28
  -9   1   4   80.05    7.00
   9  -1  -4   86.36    9.46
   9  -1   4   96.34    8.90
   9  -1  -4   96.66    9.07
   1   9   4   86.60    6.85
   9  -1   6  627.15   24.16
   9  -1  -6  602.77   25.77
   1   9   6  649.24   19.83
   9  -1  -6  598.82   24.48
   9  -1  -8  131.87   14.26
  -9   1  -8  129.02   10.56
  -9   1  -8  148.43   15.24
   1   9  -8  156.14   14.12
  -9   1  -8  124.18   14.50
   1   9  -8  127.76    9.58
   1   9   8  146.74   13.36
  -9   1  -8  136.22   13.26
  -1  -9  -8  155.44   14.15
   9  -1  -8  143.09   12.57
   9  -1   8  130.20   13.90
  -1  -9  -8  137.58   13.27
   9  -1  -8  140.88   12.65
  -1  -9  -8  143.29   13.62
  -9   1  -8  136.71   12.55
   1   9  -8  131.42   11.54
   1   9  -8  126.68    9.25
  -9   1  -8  138.43   10.83
  -1  -9  -8  148.16   14.28
   1   9  -8  103.71   12.89
   9  -1  -8  154.91   15.07
   1   9  -8  131.24   13.47
   9  -1  -8  126.90   11.24
  -1  -9  -8  138.99   14.21
  -9   1 -10  108.30   13.19
  -9   1 -10   98.18   12.90
  -1  -9 -10   87.15   11.71
   9  -1 -10   88.32    8.97
  -1  -9 -10   97.46    9.87
   1   9 -10   92.02   10.87
  -9   1 -10   82.69   10.70
  -1  -9 -10  100.43   10.16
   9  -1 -10  105.59    9.59
  -9   1 -10   69.25    9.74
   9  -1 -10   88.38   10.80
  -1  -9 -10   85.04   10.55
  -1  -9 -10   87.27   12.20
  -1  -9 -12   24.29    3.94
  -1  -9 -12   27.21    4.09
  -1  -9 -12   23.09    4.39
  -9   1 -12   21.75    4.66
  -9   1 -12   22.61    5.06
  -9   1 -12   11.57    4.58
  -9   0  -1   50.00    6.48
   9   0   1   56.69    5.34
   9   0  -1   39.80    6.07
  -9   0  -1   63.99    7.44
  -9   0   1   63.02    6.27
   0   9  -1   39.11    4.83
   0  -9   1   58.57    6.63
   0  -9  -1   52.95    7.40
   9   0  -1   51.04    5.01
   9   0  -1   38.31    3.07
   0   9   1   69.55    5.92
  -9   0  -3 3056.37   39.25
   9   0   3 3116.15   39.35
   9   0  -3 3125.31   42.72
   0  -9  -3 3077.48   44.66
   0  -9   3 3147.43   36.70
  -9   0   3 3005.23   35.24
   9   0  -3 3171.40   40.77
   0   9   3 3166.92   34.29
  -9   0   5  107.45   10.38
   9   0  -5  117.49   11.28
   9   0   5  122.08   10.28
   0   9   5  106.37    7.42
   9   0  -5  121.15   10.48
   9   0  -7   24.85    7.00
  -9   0  -7   29.78    7.68
   0   9  -7   31.05    7.49
   0   9  -7   19.26    6.98
  -9   0  -7   27.93    7.33
   0   9   7   31.78    7.34
   9   0  -7   31.30    5.54
   0  -9  -7   48.32    7.04
   0   9  -7   36.42    6.02
  -9   0  -7   31.36    6.00
   9   0  -7   22.14    4.76
  -9   0  -7   35.55    6.26
   0  -9  -7   30.22    6.18
  -9   0  -7   20.20    5.94
   0   9  -7   22.35    5.20
   0  -9  -7   37.26    8.34
   0  -9  -7   37.16    8.12
   9   0  -7   25.26    7.44
  -9   0  -7   28.86    7.21
   0   9  -7   27.15    6.78
   0  -9  -7   22.76    8.15
   9   0   7   19.49    6.48
  -9   0  -9  100.86   14.37
  -9   0  -9  113.03   14.61
  -9   0  -9   94.43    9.48
   0  -9  -9   97.48   11.69
   9   0  -9   98.81   10.02
   0  -9  -9  102.39   11.05
  -9   0  -9   93.15   12.12
   0   9  -9  105.58   11.69
  -9   0  -9   87.49    9.28
   0  -9  -9  133.20   11.99
   9   0  -9  109.51   10.48
   9   0  -9   86.16   11.31
  -9   0  -9   90.01   11.73
   0  -9  -9   82.27   10.89
   0  -9  -9  107.50   12.70
  -9   0 -11   29.07    7.97
  -9   0 -11   38.03    8.50
   9   0 -11   28.58    4.60
   0  -9 -11   28.43    6.57
  -9   0 -11   27.08    7.06
   0  -9 -11   28.86    6.51
   0  -9 -11   18.94    6.54
   9   0 -11   34.87    5.07
  -9   0 -11   32.28    6.96
   0  -9 -11   29.53    6.93
   0   9 -11   33.14    7.40
   0  -9 -11   38.22    7.81
  -1   9   0 3906.01   36.98
   1  -9   0 3707.13   43.24
  -9  -1   0 3775.89   40.84
  -9  -1   0 3802.62   46.28
   9   1   0 3940.31   31.93
  -9  -1  -2 2260.05   34.98
   9   1  -2 2241.79   32.11
   9   1   2 2288.99   30.26
   1  -9   2 2218.67   31.37
  -9  -1   2 2154.19   28.73
  -1   9  -2 2169.22   24.93
   1  -9  -2 2179.90   35.70
   9   1  -2 2255.66   30.83
  -1   9   2 2265.03   27.37
  -9  -1   4  164.97   11.89
  -9  -1   4  155.07    8.04
  -1   9   4  169.49    8.57
   9   1  -4  153.09   10.87
   9   1  -4  169.06   12.24
   9   1   4  175.79   11.14
   9   1   6  528.94   22.19
   9   1  -6  582.25   25.40
  -1   9   6  528.24   22.15
   9   1  -6  554.99   23.59
   9   1  -8  337.73   21.10
  -9  -1  -8  354.39   21.70
  -9  -1  -8  316.64   15.44
  -1   9  -8  326.35   19.91
  -9  -1  -8  354.97   22.04
  -1   9  -8  308.29   14.32
  -1   9   8  321.67   18.79
  -9  -1  -8  325.86   19.43
   1  -9  -8  341.35   20.31
   1  -9  -8  361.70   19.87
   1  -9   8  298.87   18.95
   9   1   8  367.08   20.45
   9   1  -8  360.06   17.17
  -9  -1  -8  315.78   15.28
   9   1  -8  350.23   16.92
  -1   9  -8  295.66   14.04
   1  -9  -8  339.46   19.37
  -1   9  -8  320.29   18.20
   9   1  -8  349.04   21.62
  -9  -1  -8  331.22   19.13
   1  -9  -8  348.44   19.52
  -1   9  -8  339.09   20.24
  -9  -1  -8  272.70   15.44
   1  -9  -8  328.87   20.31
  -9  -1 -10  214.53   17.14
  -9  -1 -10  193.47   11.25
  -9  -1 -10  181.31   15.28
   1  -9 -10  190.22   15.16
   9   1 -10  220.45   12.33
   1  -9 -10  214.01   14.64
   1  -9 -10  199.57   14.41
  -9  -1 -10  217.75   15.59
  -1   9 -10  220.92   14.64
  -9  -1 -10  190.66   11.28
   9   1 -10  213.97   12.11
   1  -9 -10  221.08   14.84
   9   1 -10  237.43   16.33
  -9  -1 -10  236.50   17.35
   1  -9 -10  215.89   15.82
   1  -9 -12    0.25    2.96
   1  -9 -12    2.03    2.92
   1  -9 -12    0.71    1.36
  -9  -1 -12   -0.06    3.83
  -9  -1 -12   -6.40    3.66
  -9  -1 -12    1.41    3.68
  -9  -2  -1 3690.10   45.52
  -9  -2   1 3730.65   47.66
   9   2  -1 3669.82   36.59
  -9  -2  -1 3679.11   43.42
   2  -9   1 3563.91   40.54
  -2   9  -1 3542.51   35.25
  -2   9   1 3738.32   39.92
  -9  -2   1 3656.64   37.80
   9   2  -1 3722.05   35.02
   9   2   1 3742.92   35.36
   9   2  -1 3677.34   29.06
  -9  -2   3 2294.08   40.40
  -9  -2  -3 2387.73   36.48
   9   2   3 2368.81   34.27
   9   2  -3 2392.93   36.85
  -2   9   3 2392.56   37.96
  -9  -2   3 2274.45   28.25
  -2   9  -3 2372.49   26.80
   9   2  -3 2406.31   35.38
  -2   9   3 2425.90   28.29
  -2   9   5  421.20   18.70
   9   2  -5  433.98   20.09
   9   2   5  414.03   17.50
  -9  -2   5  408.90   18.70
   9   2  -5  399.15   18.30
   9   2  -7   19.74    8.04
  -9  -2  -7   29.23    6.48
  -2   9  -7   20.12    9.01
  -2   9  -7   22.78    8.99
  -9  -2  -7   19.74    5.90
  -2   9   7   18.39    5.91
   2  -9  -7   23.86    7.73
  -9  -2  -7   15.65    4.63
  -2   9  -7   16.60    5.35
  -2   9  -7   29.93    6.06
  -9  -2  -7   17.12    4.90
   2  -9  -7   21.09    7.30
   2  -9  -7    4.40    3.82
  -9  -2  -7   13.10    7.66
   9   2  -7   17.22    7.29
  -2   9  -7   33.52    7.49
   2  -9  -7   39.17    7.51
  -9  -2  -7   16.95    6.72
   9   2   7   19.91    5.91
   2  -9  -7   19.67    6.26
  -2   9  -9  195.23   15.73
  -9  -2  -9  196.18   12.19
  -9  -2  -9  199.96   17.11
  -9  -2  -9  188.39   16.60
   2  -9  -9  181.05   14.73
  -9  -2  -9  219.03   17.32
  -9  -2  -9  177.87   11.67
   9   2  -9  206.79   12.75
  -9  -2  -9  181.13   15.20
   2  -9  -9  218.13   16.74
  -2   9  -9  185.67   14.48
   2  -9  -9  205.40   16.29
   9   2  -9  196.81   12.45
   2  -9  -9  206.27   15.21
   9   2  -9  215.04   16.85
  -2   9  -9  190.16   15.81
   2  -9  -9  197.68   15.84
  -9  -2 -11   27.45    7.84
  -9  -2 -11   27.57    8.16
   2  -9 -11   29.81    7.01
  -9  -2 -11   21.07    7.01
   2  -9 -11   20.25    5.08
   2  -9 -11   23.35    6.68
   9   2 -11   26.96    5.10
   2  -9 -11   26.80    4.93
  -9  -2 -11   30.38    7.11
  -2   9 -11   23.88    6.42
   2  -9 -11   25.44    7.32
  -9  -3   0 1121.99   22.38
  -3   9   0 1099.87   21.05
  -9  -3   0 1131.92   26.08
   9   3   0 1125.33   18.58
  -9  -3   2  574.63   20.02
  -9  -3  -2  595.91   19.12
   9   3  -2  588.23   16.91
  -3   9  -2  568.27   14.94
  -9  -3   2  575.02   14.49
  -3   9   2  604.95   17.92
   9   3  -2  593.70   15.91
   3  -9  -2  570.37   10.98
   9   3   2  592.88   15.92
  -9  -3   4  208.02   13.09
  -9  -3  -4  184.16   10.62
  -3   9   4  192.67   12.40
  -3   9   4  187.25    8.03
   3  -9  -4  188.42    9.23
   9   3  -4  184.90   11.52
   9   3  -4  194.63   12.37
   9   3   4  202.45   11.52
   9   3   6  254.14   15.45
  -3   9   6  253.01   15.90
   9   3  -6  268.91   16.66
   9   3  -8  327.87   20.69
  -9  -3  -8  300.85   14.91
  -9  -3  -8  315.22   20.72
  -3   9  -8  286.39   18.62
  -9  -3  -8  315.02   20.83
   3  -9  -8  282.78   17.28
  -9  -3  -8  350.00   21.21
  -9  -3  -8  282.50   14.32
   3  -9  -8  322.81   19.23
  -3   9  -8  290.53   17.13
   3  -9  -8  312.42   19.02
   3  -9   8  295.08   19.79
  -3   9  -8  306.67   19.32
  -9  -3  -8  278.29   17.40
   9   3  -8  310.63   20.43
   3  -9  -8  308.70   17.95
  -9  -3  -8  272.14   15.68
   3  -9  -8  287.43   18.84
   9   3   8  267.00   17.04
  -9  -3 -10   49.13    9.55
  -9  -3 -10   29.97    8.22
   3  -9 -10   35.01    7.65
  -9  -3 -10   38.73    9.60
  -9  -3 -10   27.16    5.73
   3  -9 -10   35.74    7.58
   3  -9 -10   27.72    7.26
  -9  -3 -10   30.80    5.75
   9   3 -10   31.06    8.11
  -3   9 -10   25.90    8.06
  -9  -3 -10   47.88    8.83
   3  -9 -10   33.52    6.95
   3  -9 -10   44.86    8.82
   3  -9 -12   50.15    5.19
  -9  -3 -12   43.77    5.25
   3  -9 -12   55.97    5.42
  -9  -3 -12   44.58    6.01
  -9  -3 -12   46.44    6.03
   9   4  -1    5.33    3.39
   4  -9  -1    4.34    1.64
  -4   9   1    6.80    4.27
  -4   9  -1    4.23    3.56
  -9  -4  -1    3.97    5.04
  -9  -4   1    5.97    5.21
   4  -9  -1    2.80    1.37
   9   4  -1    5.12    3.29
   9   4  -1    5.59    2.72
   9   4   1    5.35    3.68
  -9  -4   3  884.25   25.58
  -9  -4  -3  940.50   24.67
  -4   9  -3  968.57   21.10
  -4   9   3  929.19   24.07
   9   4   3  947.43   22.24
   9   4  -3  940.37   22.26
   4  -9  -3  944.48   18.05
   9   4  -3  917.34   23.04
  -4   9   5   41.80    7.16
  -9  -4   5   55.87    6.53
   9   4  -5   43.79    8.12
   9   4   5   51.48    8.08
   9   4  -5   48.59    7.58
   4  -9  -5   43.95    5.76
   9   4  -7  606.76   26.44
  -4   9  -7  547.86   24.46
  -9  -4  -7  568.16   26.32
  -9  -4  -7  595.75   27.00
  -4   9   7  581.76   24.75
  -9  -4  -7  617.46   26.19
   4  -9   7  576.96   26.38
   4  -9  -7  578.48   25.01
  -9  -4  -7  538.56   18.86
  -9  -4  -7  541.08   18.86
   4  -9  -7  607.56   25.92
  -4   9  -7  555.70   22.29
  -9  -4  -7  578.42   23.87
   9   4  -7  610.21   27.38
  -4   9  -7  526.61   24.10
   4  -9  -7  633.28   23.97
   4  -9  -7  628.01   25.75
   9   4   7  593.04   24.49
  -4   9  -9  377.77   21.40
  -9  -4  -9  385.97   16.07
  -9  -4  -9  449.67   25.13
  -9  -4  -9  400.44   23.71
   4  -9  -9  372.63   18.98
  -9  -4  -9  416.70   23.05
   4  -9  -9  413.13   21.65
  -9  -4  -9  381.09   15.97
   4  -9  -9  408.92   21.55
  -4   9  -9  399.38   19.83
   4  -9  -9  420.98   19.02
  -4   9  -9  410.84   22.51
   9   4  -9  447.60   24.10
  -9  -4  -9  421.14   21.51
   4  -9  -9  435.22   22.24
  -9  -4  -9  354.53   17.68
  -9  -4 -11  126.25   11.68
  -9  -4 -11  123.91   11.61
   4  -9 -11  124.38   10.29
  -4   9 -11  127.64   10.19
   4  -9 -11  132.53   10.50
  -9  -4 -11  130.49   10.63
  -9  -4 -11  113.25   11.36
   9   4 -11  129.81   10.13
   4  -9 -11  116.03   10.04
  -9  -5   0 3110.75   45.31
   5  -9   0 2956.97   22.37
  -5   9   0 3160.85   38.89
   9   5   0 3198.21   34.05
  -9  -5   2 1082.17   28.01
  -9  -5  -2 1074.99   27.17
   5  -9  -2 1074.34   17.85
   9   5  -2 1066.25   22.19
  -5   9   2 1062.79   24.65
  -5   9  -2 1012.43   22.44
   9   5  -2 1070.00   21.28
   5  -9  -2 1054.37   16.83
   9   5   2 1099.71   22.65
  -9  -5   4  100.55    9.51
  -5   9   4  103.59    9.59
  -9  -5  -4  103.27    9.09
   9   5   4  107.17    9.02
   9   5  -4   95.84    8.73
   5  -9  -4  100.55    7.49
   9   5  -4  106.55    9.56
  -5   9   6  521.87   22.70
   9   5   6  550.32   22.08
   9   5  -6  529.62   22.76
  -9  -5  -8   37.77    9.74
  -9  -5  -8   41.24    9.72
  -5   9  -8   46.60   10.48
  -5   9  -8   38.58    9.90
   5  -9  -8   35.06    9.87
  -9  -5  -8   43.19    6.68
   5  -9  -8   38.54   10.45
  -9  -5  -8   35.77    9.90
  -9  -5  -8   26.86    5.99
   9   5  -8   51.70   10.22
  -5   9  -8   46.00    9.07
  -9  -5  -8   42.67    9.08
   5  -9  -8   54.96    9.95
  -9  -5  -8   50.32    8.06
  -9  -5 -10   90.51   11.93
  -9  -5 -10   76.38    7.39
  -5   9 -10   75.09   11.01
  -9  -5 -10   90.39   11.93
  -5   9 -10   80.20   11.20
  -9  -5 -10  116.33   12.97
   5  -9 -10   79.24    9.62
   5  -9 -10   89.84   10.21
  -5   9 -10   84.90    9.87
  -9  -5 -10   97.68   11.25
  -9  -5 -10   73.00    7.20
   9   5 -10   98.32   11.64
   5  -9 -10   86.64   10.33
  -9  -5 -12   61.06    5.57
   5  -9 -12   68.54    5.59
   5  -9 -12   63.44    5.39
  -9  -5 -12   33.76    4.58
  -9  -5 -12   44.57    4.79
  -9  -5 -12   55.00    5.94
  -9  -6  -1  808.07   24.31
  -9  -6   1  830.79   24.68
   9   6  -1  839.51   17.99
   6  -9  -1  829.38   14.61
  -6   9   1  834.90   21.61
  -6   9  -1  839.59   21.41
   9   6  -1  851.96   17.23
   6  -9  -1  821.73   13.96
   9   6  -1  827.33   18.06
   9   6   1  853.58   19.50
  -9  -6   3  940.06   27.46
  -9  -6  -3  950.72   26.77
   9   6  -3  979.21   23.75
   6  -9  -3  969.06   20.82
  -6   9   3  948.37   25.35
  -6   9  -3 1022.28   24.79
   6  -9  -3  941.03   19.46
   9   6  -3  952.43   22.26
   9   6   3  952.65   23.22
  -9  -6   5  130.93   10.74
  -6   9   5  141.18   11.56
   9   6  -5  143.14   12.30
   9   6   5  139.39   11.38
   6  -9  -5  143.75   10.25
   9   6  -5  140.37   11.34
   9   6  -7  425.66   22.02
  -6   9  -7  375.50   21.16
  -9  -6  -7  415.45   22.80
  -9  -6  -7  446.96   23.66
  -6   9   7  383.36   20.52
  -9  -6  -7  438.91   22.99
   6  -9   7  383.56   22.50
   6  -9  -7  448.42   23.20
   6  -9  -7  420.45   22.95
  -6   9  -7  383.72   18.70
  -9  -6  -7  433.16   21.46
  -6   9  -7  368.83   21.08
   9   6  -7  388.41   22.94
   9   6   7  434.62   21.23
   6  -9  -7  460.16   21.45
  -9  -6  -9  388.07   22.80
  -6   9  -9  398.20   21.88
  -9  -6  -9  378.67   15.39
  -9  -6  -9  408.50   23.05
  -9  -6  -9  440.45   24.03
   6  -9  -9  441.24   22.38
  -9  -6  -9  385.21   15.49
  -6   9  -9  406.90   19.47
   6  -9  -9  428.20   22.11
  -9  -6  -9  412.07   21.25
   9   6  -9  435.96   23.93
  -6   9  -9  392.61   21.81
  -9  -6  -9  394.82   17.85
   6  -9  -9  440.25   21.34
  -9  -6 -11  204.06   13.99
   6  -9 -11  217.31   12.06
  -9  -6 -11  200.79   12.50
  -6   9 -11  198.75   11.18
   6  -9 -11  221.63   12.21
   9   6 -11  224.02   12.56
  -9  -6 -11  175.76   12.68
  -9  -6 -11  184.01   12.91
   9   7   0   34.43    4.27
   7  -9   0   31.13    3.43
  -7   9   0   19.98    6.08
  -9  -7   0   29.72    6.82
   7  -9   0   28.57    3.04
   9   7   0   33.07    3.97
   9   7   0   32.87    5.17
  -9  -7  -2  235.41   14.32
  -9  -7   2  224.18   13.86
  -7   9   2  237.02   13.19
  -7   9  -2  220.16   12.30
   9   7   2  239.19   11.89
   9   7  -2  225.92   10.06
   7  -9  -2  235.05    9.15
   7  -9  -2  238.56    9.78
   9   7  -2  238.61   10.78
  -7   9   4   38.71    7.58
  -7   9  -4   36.03    6.61
  -9  -7   4   38.42    6.54
  -9  -7  -4   50.67    7.94
   7  -9  -4   36.42    6.03
   9   7  -4   41.71    6.98
   9   7   4   29.14    5.83
   7  -9  -4   41.96    6.07
   9   7  -4   38.54    6.25
   9   7  -6  200.14   14.79
   7  -9  -6  209.92   13.51
  -9  -7  -6  193.09   15.43
  -9  -7  -6  195.45   15.53
  -7   9   6  195.92   15.24
  -9  -7  -6  211.14   14.88
   7  -9   6  218.00   16.28
   7  -9  -6  192.11   14.99
   7  -9  -6  204.21   15.35
   9   7  -6  193.57   15.95
   9   7   6  215.56   14.69
  -9  -7  -8  302.70   20.53
  -9  -7  -8  254.43   12.90
  -7   9  -8  251.40   17.90
  -9  -7  -8  300.69   20.29
  -9  -7  -8  312.35   20.59
  -7   9  -8  265.99   16.12
  -9  -7  -8  243.95   12.54
   9   7  -8  286.71   15.25
   7  -9  -8  305.86   19.49
   7  -9  -8  276.36   18.77
  -9  -7  -8  273.53   18.10
   9   7  -8  308.53   21.60
  -7   9  -8  253.76   17.87
   7  -9  -8  278.01   17.30
  -9  -7  -8  267.28   16.08
  -9  -7 -10   32.67    8.38
  -7   9 -10   33.54    8.21
  -9  -7 -10   37.79    8.80
  -7   9 -10   35.79    8.09
   7  -9 -10   29.45    7.56
  -9  -7 -10   29.79    5.26
   9   7 -10   35.00    8.13
  -7   9 -10   36.21    7.48
  -9  -7 -10   28.00    8.76
   7  -9 -10   29.59    7.16
   7  -9 -10   31.07    7.39
  -9  -7 -10   29.27    8.87
  -9  -7 -10   31.27    5.22
  -9  -7 -12   20.54    4.28
   7  -9 -12   26.41    3.47
  -9  -7 -12   19.71    3.52
   7  -9 -12   15.43    2.91
  -9  -8   1  667.16   23.85
  -9  -8  -1  645.85   23.51
   8  -9  -1  702.26   15.73
   9   8  -1  681.05   16.34
  -8   9  -1  694.81   21.73
  -8   9   1  690.96   21.61
   8  -9  -1  670.83   14.64
   9   8  -1  689.26   15.68
   9   8   1  692.60   19.14
   9   8  -1  660.18   18.21
  -9  -8   3  276.75   16.15
  -9  -8  -3  289.93   16.40
  -8   9   3  264.70   14.79
  -8   9  -3  264.66   14.61
   9   8   3  281.52   13.92
   9   8  -3  264.23   12.09
   8  -9  -3  257.52   11.29
   9   8  -3  282.15   13.07
   8  -9  -3  269.27   12.21
  -8   9   5  110.52   11.47
   8  -9  -5  102.28    9.46
   9   8  -5   85.57    9.36
   9   8   5  101.23   10.59
   9   8   7   45.02    7.76
   8  -9  -7   45.49    9.43
  -9  -8  -7   54.14    7.58
   8  -9   7   63.34   11.19
   9   8  -7   34.59    7.57
   9   8   7   41.63    9.30
   8  -9  -7   70.33   10.51
   8  -9  -7   45.61    9.25
  -9  -8  -7   57.92   10.74
  -9  -8  -7   31.30    8.58
   9   8  -7   57.24    9.67
   9   8  -7   50.87    7.45
  -8   9  -7   33.02    6.96
  -9  -8  -7   36.79    8.75
  -9  -8  -7   52.30   10.04
  -8   9  -7   39.62    7.49
  -8   9  -7   39.33    6.74
  -9  -8  -9  302.82   18.81
  -9  -8  -9  284.13   18.41
  -8   9  -9  284.52   18.80
  -9  -8  -9  267.47   12.30
  -9  -8  -9  342.95   21.74
  -9  -8  -9  246.01   11.76
   8  -9  -9  284.37   18.51
  -8   9  -9  262.10   15.48
   8  -9  -9  296.78   18.93
   9   8  -9  308.11   21.02
  -9  -8  -9  288.51   18.32
  -8   9  -9  269.51   18.41
  -9  -8  -9  264.42   15.05
   8  -9  -9  294.30   16.50
   8  -9 -11   21.91    5.00
   8  -9 -11   21.59    4.92
  -9  -8 -11   19.33    6.97
   9   8 -11   20.08    4.94
  -9  -8 -11   17.97    5.66
  -8   9 -11   19.17    4.91
  -9  -8 -11   29.94    5.58
  -9  -8 -11   18.65    5.00
   9   9   0    9.82    3.13
   9  -9   0    6.61    2.81
  -9  -9   0    9.75    6.27
  -9   9   0    2.39    5.52
   9  -9   0    5.44    2.66
   9   9   0    9.86    2.79
   9   9   0    8.86    4.64
  -9  -9   2  268.77   16.32
  -9  -9  -2  255.33   15.68
   9   9  -2  254.75   11.19
   9  -9  -2  257.46   11.34
  -9   9   2  278.01   15.11
  -9   9  -2  260.62   14.56
   9   9  -2  260.26   10.81
   9  -9  -2  280.90   11.28
   9   9   2  269.11   13.26
  -9  -9   4  249.21   15.72
  -9   9  -4  266.58   16.42
  -9   9   4  270.72   16.17
  -9  -9  -4  271.81   16.59
   9  -9  -4  247.34   13.80
   9   9  -4  249.75   13.60
   9   9   4  244.47   13.99
   9   9  -4  251.31   12.87
   9  -9  -4  271.48   13.44
   9  -9  -6   65.27    8.76
   9   9  -6   39.98    7.58
  -9  -9  -6   58.86   10.19
  -9  -9  -6   61.80   10.19
  -9   9   6   52.34    8.43
   9  -9  -6   38.42    8.73
   9  -9  -6   56.71   10.12
  -9  -9  -6   53.50    8.59
   9   9  -6   64.64    9.69
   9   9  -6   58.60    7.76
  -9   9  -6   60.04    8.38
   9  -9   6   38.91    8.94
   9   9   6   59.31    8.77
  -9  -9  -8  138.74   14.81
  -9   9  -8  130.61   13.11
  -9  -9  -8  175.74   15.86
  -9  -9  -8  160.27   15.87
   9  -9  -8  161.34   15.70
  -9   9  -8  150.55   12.65
   9  -9  -8  155.84   15.52
  -9   9  -8  153.99   14.26
  -9  -9  -8  175.87   14.71
   9   9  -8  181.00   16.57
  -9  -9  -8  155.10   12.80
   9  -9  -8  155.88   12.62
  -9   9 -10   15.76    5.58
  -9  -9 -10   14.22    5.53
  -9  -9 -10   16.45    5.85
  -9   9 -10   13.72    6.03
   9  -9 -10   17.22    5.91
   9  -9 -10   20.39    6.17
  -9  -9 -10   11.60    7.68
  -9   9 -10   24.94    5.97
   9   9 -10   20.93    6.95
  -9  -9 -10   10.14    7.16
   9  -9 -10   26.12    5.32
  -9  -9 -10   24.27    5.48
 -10   9  -1  214.08   13.89
 -10   9   1  209.94   13.80
  -9 -10  -1  220.65   15.47
  -9 -10   1  226.33   15.43
  10  -9  -1  229.81   10.47
  10  -9   1  206.18    8.91
   9  10   1  233.76    8.94
   9  10  -1  221.74    9.59
  10  -9  -1  215.99    9.64
   9  10  -1  215.36    9.02
   9  10   1  238.41   12.38
  -9 -10  -3 1181.18   34.59
 -10   9   3 1149.50   31.70
 -10   9  -3 1202.97   33.04
  -9 -10   3 1212.76   34.61
  10  -9  -3 1201.98   27.75
   9  10  -3 1203.00   26.32
   9  10   3 1194.99   28.76
  10  -9  -3 1186.23   26.20
   9  10  -3 1161.85   24.57
   9  10   5  169.19   13.00
 -10   9   5  160.76   13.87
  -9 -10  -5  161.04   12.53
  10  -9   5  169.12   14.12
   9  10  -5  176.67   15.94
  10  -9  -5  159.75   12.23
   9  10  -5  162.51   11.18
 -10   9  -7  314.15   18.49
  -9 -10  -7  332.84   20.34
  -9 -10  -7  363.66   21.76
  -9 -10  -7  337.44   21.18
  10  -9  -7  335.18   20.99
 -10   9  -7  275.28   15.22
  10  -9  -7  320.21   20.38
 -10   9  -7  275.39   17.44
   9  10  -7  302.28   22.26
  -9 -10  -7  405.56   22.19
  -9 -10  -7  305.89   16.92
   9  10   7  335.68   18.94
  -9 -10  -9  513.89   22.81
 -10   9  -9  428.87   20.83
  -9 -10  -9  515.92   23.08
  -9 -10  -9  550.55   26.11
  10  -9  -9  502.28   22.93
 -10   9  -9  446.84   21.19
   9  10  -9  536.22   26.02
  -9 -10  -9  556.53   24.06
  -9 -10  -9  451.65   18.46
  10  -9  -9  502.51   18.85
 -10   9  -9  453.52   18.35
  10  -9  -9  529.42   23.41
  -9 -10 -11   -2.38    5.06
  10  -9 -11   -2.52    3.92
  -9 -10 -11   -3.26    4.74
   9  10 -11    7.55    2.51
  10  -9 -11   -0.62    3.91
  -8 -10   0  970.30   29.42
  10  -8   0  983.79   19.56
   8  10   0  969.01   16.71
 -10   8   0  963.20   26.75
  10  -8   0  956.23   18.34
   8  10   0  975.54   16.05
   8  10   0  945.55   22.95
  -8 -10   2  364.70   18.43
   8  10  -2  347.88   12.46
  10  -8  -2  339.26   13.77
 -10   8  -2  332.77   16.67
  -8 -10  -2  349.58   18.35
 -10   8   2  347.16   16.65
  10  -8  -2  343.75   13.23
   8  10  -2  342.47   11.77
   8  10   2  346.66   14.95
  -8 -10   4  321.72   17.70
 -10   8   4  310.08   16.90
  -8 -10  -4  354.57   19.30
 -10   8  -4  332.24   18.58
  10  -8   4  327.87   16.97
  10  -8  -4  328.86   16.65
   8  10   4  318.83   15.71
   8  10  -4  341.79   14.31
  10  -8  -4  321.18   15.55
  10  -8  -6   39.50    6.84
  -8 -10  -6   71.91    8.55
  -8 -10  -6   47.76    7.14
 -10   8  -6   43.60    7.79
 -10   8  -6   33.96    7.87
 -10   8   6   50.73    8.31
  10  -8  -6   56.71    9.66
  -8 -10  -6   47.07    8.83
  10  -8  -6   37.44    8.85
   8  10  -6   58.52    7.75
   8  10  -6   49.37    9.98
   8  10   6   48.82    7.57
  -8 -10  -6   38.16    6.92
  10  -8   6   47.78    8.41
 -10   8  -8  465.37   23.05
  -8 -10  -8  548.76   24.93
  -8 -10  -8  526.61   24.49
  -8 -10  -8  513.45   26.54
  10  -8  -8  504.78   24.58
 -10   8  -8  460.05   19.96
  10  -8  -8  482.41   24.14
 -10   8  -8  447.49   22.85
   8  10  -8  482.45   27.44
  -8 -10  -8  530.27   25.47
  -8 -10  -8  487.42   21.62
  10  -8  -8  511.75   21.02
 -10   8 -10   15.93    7.14
  -8 -10 -10   25.24    4.80
 -10   8 -10   23.40    7.24
  10  -8 -10   16.94    5.90
  10  -8 -10   17.79    6.38
  -8 -10 -10   21.96    8.17
  -8 -10 -10   17.98    7.22
   8  10 -10   24.02    7.26
 -10   8 -10   15.94    4.91
  -8 -10 -10   16.64    5.45
  -7 -10   1 2363.14   43.67
  -7 -10  -1 2312.08   43.60
  10  -7  -1 2280.10   31.77
   7  10   1 2373.61   23.34
   7  10  -1 2308.52   25.90
 -10   7   1 2249.42   39.35
 -10   7  -1 2273.65   40.16
   7  10  -1 2276.07   24.62
  10  -7  -1 2229.63   29.97
   7  10   1 2293.63   34.65
  -7 -10   3  218.23   14.17
 -10   7   3  199.90   13.21
  -7 -10  -3  208.07   14.22
 -10   7  -3  221.09   14.64
   7  10   3  206.00   12.01
   7  10  -3  203.35    9.61
  10  -7  -3  216.49   11.80
  10  -7   3  212.00   12.59
  10  -7  -3  205.75   12.03
   7  10  -3  214.92   10.39
  -7 -10  -5  761.45   27.91
 -10   7   5  712.32   25.63
   7  10   5  734.39   24.24
  10  -7  -5  735.17   25.31
   7  10  -5  702.49   21.73
  10  -7   5  736.21   26.68
  10  -7  -5  739.45   26.71
  10  -7  -7   86.54   10.48
 -10   7  -7   88.30   11.33
 -10   7  -7   75.98   10.48
  -7 -10  -7   87.82   10.27
  -7 -10  -7  102.21   11.04
  10  -7  -7   75.07   11.11
   7  10  -7   88.97    9.97
  10  -7  -7   70.80   10.95
  -7 -10  -7   63.70   10.45
 -10   7  -7   81.23    9.34
   7  10  -7   86.13   12.41
   7  10   7   69.75    8.63
  10  -7   7   85.59   11.41
  -7 -10  -7   89.17   10.85
 -10   7  -9  371.52   21.34
  -7 -10  -9  375.80   19.26
  -7 -10  -9  413.68   23.67
  10  -7  -9  370.38   20.21
  -7 -10  -9  362.64   14.45
  -7 -10  -9  381.75   14.87
  10  -7  -9  391.98   20.68
 -10   7  -9  335.10   16.95
  -7 -10  -9  411.79   20.12
 -10   7  -9  351.93   20.88
  -7 -10  -9  409.59   22.18
   7  10  -9  409.76   23.31
  10  -7  -9  377.49   16.77
  -7 -10  -9  368.53   18.97
  -7 -10 -11   96.25    9.87
  10  -7 -11  105.15    7.80
  -7 -10 -11   94.91    8.91
 -10   7 -11   81.79    6.98
  10  -7 -11  101.80    7.67
   7  10 -11   94.31    7.28
 -10   7 -11   86.21    8.65
 -10   7 -11   77.45    8.29
  -6 -10   0   84.03    9.69
  10  -6   0   78.62    5.38
  10  -6   0   79.09    6.12
 -10   6   0   76.46    8.90
  10  -6   0   81.29    5.78
   6  10   0   81.27    7.51
  -6 -10   2  846.38   25.56
 -10   6   2  894.73   24.74
 -10   6  -2  889.05   26.01
  -6 -10  -2  843.91   26.15
   6  10   2  885.18   21.98
   6  10  -2  868.97   16.26
  10  -6  -2  831.10   20.21
  10  -6   2  821.18   20.99
   6  10  -2  867.99   17.07
  10  -6  -2  867.28   21.60
 -10   6   4   30.77    7.07
  -6 -10  -4   31.68    6.10
  -6 -10   4   34.17    6.19
  10  -6  -4   36.32    7.27
  10  -6   4   32.89    6.93
   6  10   4   34.81    6.47
  10  -6  -4   37.61    6.59
   6  10  -4   28.79    4.57
  10  -6  -6  185.93   14.50
 -10   6  -6  167.47   14.07
 -10   6  -6  170.81   13.57
  -6 -10  -6  191.03   15.00
 -10   6   6  198.11   13.48
  10  -6   6  185.95   15.00
  10  -6  -6  220.10   14.83
   6  10  -6  208.99   13.43
  10  -6  -6  188.96   14.26
  10  -6  -6  173.12   13.29
   6  10  -6  188.88   16.20
  -6 -10  -6  175.27   13.24
   6  10   6  221.72   14.35
  -6 -10  -8  148.21   12.63
 -10   6  -8  142.48   13.94
  -6 -10  -8  148.04   12.58
  -6 -10  -8  169.62   16.88
 -10   6  -8  167.05   13.31
   6  10  -8  154.37   12.74
  -6 -10  -8  172.05   11.79
  10  -6  -8  179.09   15.14
  10  -6  -8  152.37   14.21
  -6 -10  -8  158.86   11.44
   6  10  -8  181.34   17.20
  -6 -10  -8  175.68   15.04
 -10   6  -8  144.37   14.20
  10  -6  -8  168.61   12.56
  -6 -10  -8  152.02   13.52
 -10   6 -10   12.43    8.25
 -10   6 -10   14.75    8.91
  10  -6 -10   12.65    5.77
  -6 -10 -10    8.23    4.84
   6  10 -10    1.45    4.52
  -6 -10 -10   15.24    6.88
 -10   6 -10   10.41    5.24
  -6 -10 -10    8.11    5.33
  10  -6 -10   19.09    5.85
  -6 -10 -10   13.94    8.21
  -6 -10 -10    5.22    4.40
  -6 -10 -12   99.27    6.30
  -6 -10 -12   91.99    6.32
  -5 -10   1 5023.91   58.87
 -10   5   1 5056.27   55.16
 -10   5  -1 5043.54   56.96
  -5 -10  -1 4922.44   59.57
   5  10   1 4973.47   48.45
  10  -5  -1 4947.26   43.94
  10  -5   1 5070.30   44.62
  10  -5  -1 5012.80   46.47
  -5 -10  -3  332.55   17.02
 -10   5   3  298.97   14.68
  -5 -10   3  286.70   14.54
 -10   5  -3  303.70   16.48
   5  10   3  314.86   13.56
   5  10  -3  311.88   11.10
  10  -5  -3  304.50   13.97
  10  -5  -3  288.60   14.30
  10  -5   3  311.13   14.48
 -10   5   5   68.44    7.91
  -5 -10  -5   93.39   10.15
   5  10   5   88.24    8.86
  10  -5  -5   89.31   10.13
   5  10  -5   81.94    7.64
  10  -5  -5   87.30   10.58
  10  -5   5   95.86   10.24
  10  -5  -7   42.18    9.08
 -10   5  -7   56.88    9.40
 -10   5  -7   44.12    9.59
  -5 -10  -7   62.27    7.65
  10  -5  -7   51.91    9.81
  -5 -10  -7   61.94   10.49
  10  -5  -7   72.06   10.67
  -5 -10  -7   49.05    6.80
   5  10  -7   55.79   10.14
   5  10  -7   62.92    8.86
 -10   5  -7   35.46    6.73
  10  -5  -7   55.34    8.86
  -5 -10  -7   53.38    9.54
   5  10   7   61.85    8.53
  10  -5   7   44.82   10.37
 -10   5  -9   19.30    7.38
 -10   5  -9    4.26    6.43
  10  -5  -9    6.27    6.03
  -5 -10  -9    3.35    5.19
 -10   5  -9   -3.99    3.22
  -5 -10  -9    1.56    8.28
  10  -5  -9    6.40    5.77
  -5 -10  -9    8.50    5.27
   5  10  -9    5.49    7.40
   5  10  -9    3.26    5.28
 -10   5  -9    6.64    5.24
  -5 -10  -9   11.50    7.05
  10  -5  -9    9.01    5.22
  -5 -10  -9  -14.49    7.07
 -10   5 -11   21.52    6.83
 -10   5 -11   14.80    6.67
  -5 -10 -11   15.84    4.05
  10  -5 -11   15.74    4.72
  10  -5 -11    9.26    4.58
  -5 -10 -11   11.55    3.91
  -5 -10 -11   18.88    6.33
 -10   5 -11    8.66    4.70
  -5 -10 -11   14.69    5.65
  -5 -10 -11   14.09    5.26
   4  10   0  140.94    8.81
 -10   4   0  144.55   10.40
  -4 -10   0  158.99   11.22
  10  -4   0  135.71    6.40
 -10   4   2 2884.09   41.03
  -4 -10   2 3060.90   44.69
 -10   4  -2 3014.85   45.77
  -4 -10  -2 2933.09   46.46
   4  10   2 3037.32   37.79
  10  -4  -2 2978.26   37.86
  10  -4   2 2977.76   37.78
  10  -4  -2 2943.98   39.47
  -4 -10  -4  900.52   28.13
  -4 -10   4  962.85   24.73
 -10   4   4  908.47   24.89
   4  10   4  920.89   23.39
  10  -4  -4  977.62   26.68
   4  10  -4  891.15   20.06
  10  -4  -4  938.70   27.60
  10  -4   4  887.88   25.54
   4  10   6  356.23   16.90
  10  -4  -6  341.36   19.54
  10  -4  -6  338.74   20.36
  10  -4   6  347.40   19.40
 -10   4  -8    7.53    8.62
 -10   4  -8    7.71    7.46
  -4 -10  -8    3.56    4.68
  10  -4  -8    6.51    6.76
 -10   4  -8    4.01    4.38
  -4 -10  -8    8.66    7.01
  -4 -10  -8    4.92    4.08
  10  -4  -8   12.63    6.90
  -4 -10  -8   12.20    7.10
   4  10  -8    3.06    5.83
 -10   4  -8   -0.24    6.41
   4  10  -8   -5.61    3.50
  10  -4  -8   -2.30    6.76
  -4 -10  -8   -3.99    7.14
  10  -4  -8   13.13    4.51
 -10   4 -10   30.77    9.21
 -10   4 -10   28.03    8.74
  10  -4 -10   38.04    7.58
  -4 -10 -10   25.95    6.00
   4  10 -10   24.63    7.07
   4  10 -10   21.36    6.67
  -4 -10 -10   26.98    7.52
 -10   4 -10   24.20    6.72
  -4 -10 -10   23.55    7.25
  10  -4 -10   24.10    6.88
  -4 -10 -10   36.20    8.69
  -4 -10 -10   17.79    5.46
 -10   4 -10   17.25    6.19
 -10   4 -12  138.26    6.33
  -4 -10 -12  149.74    8.30
  10  -3   1  241.37    9.80
  10  -3  -1  241.68   10.84
 -10   3  -1  246.44   13.37
 -10   3   1  243.23   12.27
  -3 -10   1  236.76   12.85
  -3 -10  -1  227.81   13.27
   3  10  -1  244.08    8.97
  10  -3  -1  218.23   10.07
   3  10   1  258.59   11.28
 -10   3  -3  335.80   14.05
 -10   3  -3  326.12   16.76
 -10   3   3  298.11   13.67
  -3 -10  -3  340.68   16.65
  -3 -10   3  372.87   15.26
   3  10   3  339.23   13.31
  10  -3  -3  358.64   15.03
   3  10  -3  343.21   10.30
  10  -3   3  352.87   14.73
  10  -3  -3  341.21   15.55
 -10   3   5  523.34   18.58
  10  -3  -5  563.61   23.62
  10  -3   5  554.24   22.12
   3  10   5  574.59   19.46
  10  -3  -5  558.55   22.42
  10  -3  -7  742.06   30.21
 -10   3  -7  696.51   29.40
 -10   3  -7  717.43   29.90
 -10   3  -7  628.81   24.17
  -3 -10  -7  774.73   29.24
  10  -3   7  755.25   29.33
  10  -3  -7  710.71   26.41
  -3 -10  -7  676.15   24.37
  -3 -10  -7  701.84   24.72
   3  10  -7  716.10   24.82
 -10   3  -7  650.62   24.07
  10  -3  -7  716.69   26.35
  10  -3  -7  707.23   28.43
   3  10  -7  732.13   32.05
  -3 -10  -7  738.44   28.17
 -10   3  -9  689.22   30.04
  -3 -10  -9  680.76   28.86
   3  10  -9  657.80   24.45
  10  -3  -9  672.85   24.77
 -10   3  -9  609.23   23.94
  -3 -10  -9  663.27   23.31
  -3 -10  -9  655.95   23.29
  10  -3  -9  709.70   25.40
  10  -3  -9  721.83   28.28
 -10   3  -9  699.71   30.46
   3  10  -9  687.07   29.28
  -3 -10  -9  690.35   27.95
  -3 -10  -9  664.73   27.25
 -10   3 -11   21.99    7.41
 -10   3 -11   28.53    7.88
  -3 -10 -11   25.07    4.72
  10  -3 -11   26.22    4.93
  -3 -10 -11   24.35    6.77
  -3 -10 -11   29.29    4.79
  10  -3 -11   27.02    5.04
 -10   3 -11   25.11    5.90
  -3 -10 -11   26.15    6.71
  -3 -10 -11   26.18    6.32
  10  -2   0  218.54    7.86
 -10   2   0  226.11   11.70
  -2 -10   0  228.71   12.55
 -10   2  -2 1236.84   27.28
  -2 -10   2 1229.61   26.81
  -2 -10  -2 1241.70   29.76
 -10   2   2 1241.72   25.56
 -10   2  -2 1279.77   29.50
   2  10   2 1232.05   23.26
  10  -2  -2 1274.26   24.98
  10  -2  -2 1275.06   26.15
  10  -2   2 1273.68   24.12
 -10   2   4  443.91   16.08
  -2 -10  -4  480.17   20.05
  10  -2  -4  479.31   20.05
  10  -2   4  471.17   18.35
  10  -2  -4  473.96   18.83
   2  10   4  509.31   16.59
  10  -2   6  476.15   22.00
  10  -2  -6  501.26   23.97
   2  10   6  488.11   18.44
  10  -2  -6  474.40   22.29
 -10   2  -8  200.02   17.39
 -10   2  -8  157.77   11.07
 -10   2  -8  199.47   17.76
 -10   2  -8  152.15   12.90
  -2 -10  -8  196.93   15.97
   2  10   8  182.19   16.10
  10  -2  -8  207.87   14.61
  -2 -10  -8  176.89   13.66
 -10   2  -8  179.71   11.69
 -10   2  -8  159.40   13.75
  -2 -10  -8  200.96   14.61
  10  -2  -8  189.61   14.06
   2  10  -8  192.91   14.78
  -2 -10  -8  201.92   16.46
  10  -2  -8  188.25   15.75
   2  10  -8  198.03   16.49
  -2 -10  -8  198.98   16.59
 -10   2 -10  276.23   18.94
  -2 -10 -10  243.27   16.65
 -10   2 -10  197.75   13.96
   2  10 -10  246.69   14.66
  -2 -10 -10  277.76   14.90
  10  -2 -10  258.18   13.64
 -10   2 -10  255.74   14.94
  -2 -10 -10  277.73   14.99
  10  -2 -10  260.10   13.74
  -2 -10 -10  282.54   16.97
 -10   2 -10  272.53   18.94
  -2 -10 -10  277.07   17.22
  -2 -10 -12   24.18    3.12
  -2 -10 -12   27.26    3.20
 -10   2 -12   22.48    3.72
  -2 -10 -12   25.50    3.86
 -10   2 -12   23.47    4.81
 -10   2 -12   28.56    5.21
  10  -1   1  444.99   12.76
  10  -1  -1  443.72   13.90
   1  10  -1  433.45   11.75
 -10   1  -1  439.46   16.68
  -1 -10   1  447.68   16.55
 -10   1   1  459.28   15.40
  -1 -10  -1  465.75   17.85
  10  -1  -1  436.30   13.14
  10  -1  -1  422.15    8.43
   1  10   1  431.73   13.61
 -10   1  -3  613.89   18.85
  -1 -10  -3  604.64   21.60
 -10   1   3  601.17   17.63
  -1 -10   3  599.57   17.84
  10  -1   3  639.44   19.03
  10  -1  -3  631.10   20.55
  10  -1  -3  617.35   19.22
   1  10   3  591.78   16.44
  10  -1   5  343.32   16.88
  10  -1  -5  332.28   18.37
   1  10   5  377.82   14.97
  10  -1  -5  354.65   18.02
  10  -1  -7  203.96   16.83
 -10   1  -7  225.48   17.69
   1  10  -7  191.59   15.12
 -10   1  -7  219.32   17.13
 -10   1  -7  168.76   11.23
  -1 -10  -7  221.44   15.95
 -10   1  -7  163.32   13.70
   1  10   7  201.60   16.10
  10  -1   7  218.13   16.27
  -1 -10  -7  210.54   14.38
  10  -1  -7  199.80   13.46
 -10   1  -7  183.43   14.26
  10  -1  -7  192.75   13.36
  -1 -10  -7  216.52   14.68
   1  10  -7  189.15   13.69
 -10   1  -7  181.44   11.62
  10  -1  -7  202.06   16.01
   1  10  -7  220.58   18.31
   1  10  -7  181.43   14.45
  -1 -10  -7  205.63   16.08
 -10   1  -9  222.25   18.25
 -10   1  -9  244.95   18.73
  -1 -10  -9  222.68   16.31
 -10   1  -9  194.70   15.23
  10  -1  -9  236.26   14.18
  -1 -10  -9  221.75   15.05
  10  -1  -9  226.77   13.97
  -1 -10  -9  213.48   14.78
   1  10  -9  218.28   15.22
 -10   1  -9  199.06   15.09
  10  -1  -9  238.73   17.28
  -1 -10  -9  230.80   16.18
  -1 -10  -9  224.59   16.61
 -10   1 -11  146.85   12.77
 -10   1 -11  114.94    9.78
  -1 -10 -11  118.39   10.69
  10  -1 -11  139.38    8.17
  -1 -10 -11  154.66    9.85
 -10   1 -11  146.82   12.95
  -1 -10 -11  143.08   11.33
  10  -1 -11  145.47    8.28
  -1 -10 -11  146.43    9.47
  -1 -10 -11  143.76   10.83
 -10   1 -11  144.24   10.32
   1  10 -11  154.01   10.67
   0 -10   0  203.77   11.49
 -10   0   0  194.82   10.62
   0  10   0  199.56    9.22
  10   0   0  191.02    7.51
 -10   0  -2 2262.40   36.85
   0  10  -2 2175.91   24.63
   0 -10   2 2206.61   34.39
 -10   0   2 2156.52   31.71
   0 -10  -2 2212.66   38.59
 -10   0  -2 2271.06   39.04
   0  10   2 2254.12   29.91
  10   0  -2 2254.57   32.68
  10   0  -2 2232.70   34.09
  10   0   2 2231.99   31.31
 -10   0   4  183.21    9.94
  10   0  -4  222.47   14.01
  10   0   4  220.09   12.79
  10   0  -4  205.42   12.96
   0  10   4  220.39   10.53
  10   0   6 1370.66   35.86
  10   0  -6 1372.21   39.65
  10   0  -6 1325.69   37.00
  10   0  -8  165.63   15.09
 -10   0  -8  144.11   10.70
   0  10  -8  142.64   13.46
 -10   0  -8  161.29   17.05
 -10   0  -8  157.88   16.91
 -10   0  -8  148.85   14.59
   0 -10  -8  184.51   15.46
   0  10   8  161.46   13.77
 -10   0  -8  146.84   13.55
  10   0  -8  151.54   12.01
   0 -10  -8  157.70   13.65
   0  10  -8  155.34   13.45
 -10   0  -8  144.14   10.65
  10   0   8  183.46   15.81
  10   0  -8  164.76   12.60
   0 -10  -8  159.43   13.91
  10   0  -8  166.87   15.26
   0 -10  -8  174.48   14.76
   0  10  -8  160.27   13.78
   0 -10  -8  174.21   14.90
 -10   0 -10   39.02    9.67
 -10   0 -10   29.47    8.98
   0 -10 -10   29.10    7.05
 -10   0 -10   26.82    7.34
   0 -10 -10   27.47    8.27
  10   0 -10   27.85    5.87
   0 -10 -10   32.65    7.08
  10   0 -10   34.29    6.17
   0  10 -10   35.77    8.12
 -10   0 -10   40.90    7.82
  10   0 -10   30.50    7.06
   0 -10 -10   41.31    8.19
   0 -10 -10   34.07    7.92
   0 -10 -12    4.54    2.75
   0 -10 -12    7.05    2.81
   0 -10 -12   11.06    2.65
 -10   0 -12    0.18    2.96
 -10   0 -12    5.90    3.51
 -10   0 -12    7.67    3.60
 -10  -1   1  478.02   18.70
 -10  -1  -1  469.45   17.47
  10   1   1  471.39   13.14
  10   1  -1  483.01   14.44
  -1  10  -1  476.10   13.22
 -10  -1   1  490.82   15.40
   1 -10  -1  481.18   17.57
 -10  -1  -1  475.34   16.94
   1 -10   1  472.13   16.48
  -1  10   1  511.10   15.76
  10   1  -1  490.81   13.90
  10   1  -1  471.58   10.33
 -10  -1   3  144.39   11.86
 -10  -1  -3  140.32    9.80
 -10  -1   3  145.59    8.48
   1 -10   3  140.03    8.47
  -1  10   3  149.31    8.20
  10   1  -3  144.88    9.99
  10   1   3  142.18    9.43
  10   1  -3  146.66   10.69
  -1  10   5    9.21    5.93
 -10  -1   5   17.90    6.19
  10   1  -5   14.64    6.68
  10   1   5   11.86    5.73
  10   1  -5   12.32    5.86
  10   1  -7   59.31   10.50
 -10  -1  -7   54.32   10.69
  -1  10  -7   52.56    8.59
 -10  -1  -7   54.85   10.30
  -1  10  -7   55.39    8.92
  -1  10   7   49.31    9.72
   1 -10  -7   56.34    9.93
 -10  -1  -7   47.54    7.03
   1 -10  -7   50.82    9.47
 -10  -1  -7   37.22    6.53
 -10  -1  -7   55.01    8.01
   1 -10  -7   59.95    8.51
   1 -10  -7   61.24    9.50
  10   1  -7   53.71    9.81
  -1  10  -7   55.36    8.61
 -10  -1  -7   52.09    7.93
   1 -10  -7   54.73    8.88
  10   1   7   64.28    9.63
 -10  -1  -9  324.45   21.17
 -10  -1  -9  274.27   13.60
 -10  -1  -9  346.41   21.52
 -10  -1  -9  312.23   19.37
   1 -10  -9  292.25   17.89
  10   1  -9  335.31   15.88
   1 -10  -9  315.11   18.63
  -1  10  -9  312.94   17.86
 -10  -1  -9  291.88   17.67
 -10  -1  -9  272.48   13.57
   1 -10  -9  332.10   18.95
  10   1  -9  325.75   15.83
  10   1  -9  341.01   20.52
   1 -10  -9  297.47   17.91
   1 -10  -9  320.68   19.56
 -10  -1 -11   11.24    6.00
 -10  -1 -11    7.79    5.90
   1 -10 -11    5.64    5.02
   1 -10 -11   -4.36    5.01
 -10  -1 -11   14.78    5.68
   1 -10 -11    9.85    5.06
 -10  -1 -11   16.90    6.25
  -1  10 -11    5.11    5.24
   1 -10 -11    5.92    4.24
   1 -10 -11    8.18    5.93
  -2  10   0   75.50    6.52
   2 -10   0   80.05    7.57
 -10  -2   0   83.92    7.55
 -10  -2   0   65.16    7.94
  10   2  -2 3714.28   43.57
  10   2   2 3677.76   40.16
  -2  10   2 3704.76   45.54
  -2  10  -2 3542.52   36.17
 -10  -2   2 3606.16   39.36
  10   2  -2 3710.79   41.51
 -10  -2   2 3698.14   52.62
 -10  -2  -2 3690.65   48.46
 -10  -2   4  787.19   26.15
  -2  10   4  816.34   25.11
  -2  10   4  814.79   18.15
  10   2  -4  782.38   23.57
  10   2  -4  765.20   24.64
  10   2   4  732.99   22.04
  10   2   6  204.91   14.34
  10   2  -6  206.47   15.81
  -2  10   6  225.68   15.69
  10   2  -6  215.52   15.47
  -2  10  -8  225.47   16.23
 -10  -2  -8  243.87   18.98
 -10  -2  -8  213.87   17.89
 -10  -2  -8  209.42   12.60
   2 -10  -8  202.58   14.22
 -10  -2  -8  226.16   16.72
 -10  -2  -8  213.97   12.68
   2 -10  -8  216.98   16.75
  -2  10  -8  225.78   15.38
   2 -10   8  190.01   15.92
   2 -10  -8  232.50   17.09
  -2  10  -8  194.17   15.38
   2 -10  -8  214.14   14.96
 -10  -2  -8  218.34   15.22
  10   2  -8  235.50   17.97
   2 -10  -8  235.67   17.84
 -10  -2 -10   14.44    7.38
 -10  -2 -10    9.77    6.95
   2 -10 -10   16.19    6.43
   2 -10 -10   10.45    5.78
 -10  -2 -10   16.18    6.56
   2 -10 -10   29.00    6.84
   2 -10 -10   10.45    4.70
  -2  10 -10   17.45    7.30
 -10  -2 -10   16.80    7.02
  10   2 -10   15.33    6.07
   2 -10 -10   21.35    7.99
   2 -10 -12   12.21    3.29
   2 -10 -12   17.49    3.39
 -10  -2 -12    9.42    3.44
 -10  -2 -12    8.10    3.96
 -10  -2 -12   10.58    3.95
 -10  -3  -1  928.97   25.23
 -10  -3   1  961.69   26.53
  10   3  -1  975.50   20.32
 -10  -3   1  950.80   20.95
  -3  10   1  934.91   21.89
  -3  10  -1  930.76   20.08
  10   3  -1  893.44   19.27
  10   3  -1  964.85   16.88
  10   3   1 1000.59   19.98
 -10  -3   3  255.08   15.22
 -10  -3  -3  257.70   13.63
  -3  10  -3  251.70   10.42
 -10  -3   3  252.92   10.01
  -3  10   3  273.24   14.28
  10   3   3  236.37   12.08
   3 -10  -3  262.53    8.88
  10   3  -3  259.23   12.93
  10   3  -3  237.84   13.07
  -3  10   5   21.20    6.91
 -10  -3   5   16.55    5.22
  10   3  -5   19.36    7.65
  10   3   5   22.42    6.37
  10   3  -5   15.60    6.92
  10   3  -7   20.48    7.59
 -10  -3  -7   12.46    6.22
  -3  10  -7   16.93    6.41
 -10  -3  -7   46.05    8.79
  -3  10  -7   31.52    7.30
  -3  10   7   13.26    4.73
   3 -10  -7   29.32    8.62
 -10  -3  -7   20.91    4.27
 -10  -3  -7   21.36    5.06
   3 -10  -7   23.71    7.96
 -10  -3  -7   27.49    4.63
   3 -10  -7   16.38    5.90
  10   3  -7   30.43    7.29
 -10  -3  -7   27.83    6.90
  -3  10  -7   17.55    5.51
   3 -10  -7   20.21    6.08
  10   3   7   17.86    6.06
  -3  10  -9   -3.26    6.34
  -3  10  -9   -5.69    6.82
 -10  -3  -9   -9.39    7.72
 -10  -3  -9    0.69    7.01
   3 -10  -9   -7.76    6.86
 -10  -3  -9    4.49    6.50
   3 -10  -9    1.14    4.33
 -10  -3  -9    2.49    3.79
   3 -10  -9    9.45    7.13
 -10  -3  -9   -1.19    3.59
   3 -10  -9    7.33    5.05
  -3  10  -9   -1.80    6.51
 -10  -3  -9  -11.44    7.44
  10   3  -9    3.51    6.77
   3 -10  -9    5.19    6.83
 -10  -3 -11   63.92    9.69
 -10  -3 -11   53.59    9.35
   3 -10 -11   62.25    7.61
  -3  10 -11   54.05    7.35
 -10  -3 -11   56.21    8.57
   3 -10 -11   55.46    7.40
  10   3 -11   58.96    7.06
 -10  -3 -11   45.84    7.24
   3 -10 -11   47.02    5.67
   3 -10 -11   43.83    7.13
  -4  10   0 1307.97   25.38
 -10  -4   0 1283.95   30.16
 -10  -4  -2 1117.97   28.30
 -10  -4   2 1158.09   30.05
  -4  10   2 1099.19   25.73
  -4  10  -2 1095.01   22.77
  10   4   2 1105.90   23.05
  10   4  -2 1116.30   22.92
  10   4  -2 1105.24   23.86
  -4  10   4   25.16    6.93
 -10  -4   4   17.99    6.31
 -10  -4  -4   23.94    5.53
  10   4   4   25.26    5.92
   4 -10  -4   28.86    4.23
  10   4  -4   28.35    6.05
  10   4  -4   24.70    6.42
  -4  10   6  279.85   17.69
  10   4  -6  274.05   18.60
  10   4   6  261.23   15.96
  10   4  -6  264.96   17.44
 -10  -4  -8  614.13   29.32
 -10  -4  -8  654.64   30.18
  -4  10  -8  573.15   25.92
 -10  -4  -8  546.22   18.83
 -10  -4  -8  653.39   28.19
 -10  -4  -8  556.28   18.97
   4 -10  -8  634.92   27.00
  -4  10  -8  614.20   24.22
   4 -10  -8  664.72   27.77
   4 -10  -8  620.23   23.74
  -4  10  -8  569.25   25.96
  10   4  -8  637.27   28.99
 -10  -4  -8  601.74   25.23
   4 -10  -8  667.25   27.62
 -10  -4 -10   38.00    9.00
 -10  -4 -10   49.09    9.65
   4 -10 -10   43.33    8.74
 -10  -4 -10   47.44    9.62
   4 -10 -10   45.02    8.55
   4 -10 -10   41.21    6.96
  10   4 -10   42.85    8.30
 -10  -4 -10   40.96    9.17
  -4  10 -10   41.43    7.63
   4 -10 -10   47.10    8.46
   4 -10 -12   11.42    3.36
   4 -10 -12   11.27    3.37
 -10  -4 -12   13.33    3.37
 -10  -4 -12   12.77    3.33
 -10  -4 -12   11.18    3.26
 -10  -5  -1 1217.18   30.06
 -10  -5   1 1241.79   30.81
  10   5  -1 1249.90   23.10
  -5  10   1 1187.08   25.98
  -5  10  -1 1207.04   25.16
  10   5  -1 1227.53   21.80
  10   5  -1 1225.41   21.30
  10   5   1 1230.49   23.52
 -10  -5   3  132.89   11.34
 -10  -5  -3  137.69   10.88
  10   5  -3  131.77    9.84
  -5  10   3  127.97   10.37
  -5  10  -3  127.28    8.97
   5 -10  -3  137.94    7.37
  10   5  -3  142.66    9.74
  10   5   3  132.84    9.66
 -10  -5   5  620.82   24.01
  -5  10   5  631.33   23.88
  10   5  -5  626.29   24.54
  10   5   5  633.81   22.47
   5 -10  -5  609.03   19.14
  10   5  -5  623.22   23.07
   5 -10  -7  409.53   20.94
  10   5   7  396.46   20.60
  10   5  -7  375.55   21.14
  10   5   7  356.24   20.83
 -10  -5  -7  376.09   21.05
  -5  10   7  410.92   20.85
   5 -10  -7  385.22   21.45
  -5  10  -7  361.25   18.13
   5 -10   7  362.96   21.88
   5 -10  -7  396.04   21.76
  10   5  -7  382.83   22.53
 -10  -5  -7  381.70   19.74
  -5  10  -7  336.84   19.30
 -10  -5  -7  368.58   22.20
 -10  -5  -7  374.19   22.37
  -5  10  -7  348.83   19.57
  -5  10  -9   15.41    7.73
 -10  -5  -9   27.46    8.70
 -10  -5  -9   36.22    9.44
  -5  10  -9   23.53    8.25
   5 -10  -9   22.83    8.06
 -10  -5  -9   25.30    5.35
   5 -10  -9   30.50    8.98
 -10  -5  -9   23.16    8.73
 -10  -5  -9   24.25    5.07
  -5  10  -9   17.72    7.74
  10   5  -9   23.36    8.95
 -10  -5  -9   28.36    7.60
   5 -10  -9   14.45    6.16
 -10  -5  -9   34.47    6.41
 -10  -5 -11  134.02   11.41
 -10  -5 -11  136.84   11.73
   5 -10 -11  132.51    9.81
  -5  10 -11  138.87    9.76
   5 -10 -11  130.09    9.83
 -10  -5 -11  127.20   10.06
 -10  -5 -11  113.83   10.56
  10   5 -11  137.17    9.78
   5 -10 -11  119.58    9.28
  10   6   0  673.59   15.91
  -6  10   0  646.11   19.56
 -10  -6   0  633.19   22.66
  10   6   0  683.46   17.47
 -10  -6   2 1652.25   37.16
 -10  -6  -2 1634.67   36.28
  10   6  -2 1624.12   28.90
   6 -10  -2 1640.23   22.99
  -6  10   2 1583.40   32.19
  -6  10  -2 1555.47   30.20
   6 -10  -2 1585.12   21.53
  10   6  -2 1633.49   27.74
  10   6   2 1635.61   29.63
 -10  -6   4  366.02   18.75
  -6  10   4  384.70   18.17
 -10  -6  -4  412.21   18.64
  10   6  -4  390.19   17.62
  10   6   4  368.96   16.35
   6 -10  -4  387.10   14.36
  10   6  -4  379.44   16.33
  10   6   6  688.66   25.56
   6 -10  -6  721.79   26.31
  10   6  -6  683.84   26.01
  10   6   6  692.96   29.36
  -6  10   6  682.58   26.72
 -10  -6  -6  716.92   26.93
   6 -10  -6  709.48   28.05
  -6  10  -6  622.89   22.67
   6 -10  -6  683.03   27.70
  10   6  -6  662.98   28.56
 -10  -6  -6  685.82   25.18
 -10  -6  -6  695.31   28.01
 -10  -6  -6  692.64   27.82
 -10  -6  -8  121.22   14.46
  -6  10  -8  108.54   12.68
 -10  -6  -8  130.63   15.02
 -10  -6  -8  153.27   15.43
   6 -10  -8  132.23   13.39
   6 -10  -8  130.52   13.29
  -6  10  -8  130.07   12.28
 -10  -6  -8  143.02   12.79
  -6  10  -8  111.27   12.61
  10   6  -8  142.74   14.81
   6 -10  -8  118.48   12.28
 -10  -6 -10   84.98   11.37
  -6  10 -10   79.72   10.03
  -6  10 -10   71.33    9.48
 -10  -6 -10   78.58   10.75
 -10  -6 -10   83.20   10.72
   6 -10 -10   91.82   10.63
  10   6 -10  103.01   11.35
   6 -10 -10   88.24    9.98
  -6  10 -10   92.99    9.63
   6 -10 -10   81.49   10.45
 -10  -6 -10   87.46   10.88
   6 -10 -12   43.27    3.95
 -10  -6 -12   28.49    4.19
 -10  -6 -12   36.27    3.78
   6 -10 -12   37.32    3.70
 -10  -7   1 1072.18   30.38
 -10  -7  -1 1024.95   29.61
   7 -10  -1 1081.16   17.73
   7 -10   1  991.31   15.43
  10   7  -1 1075.33   21.72
  -7  10   1 1036.64   26.14
  -7  10  -1 1082.65   26.38
   7 -10  -1 1015.61   16.52
  10   7  -1 1066.05   20.68
  10   7   1 1084.81   23.60
  10   7  -1 1053.98   22.20
 -10  -7  -3 1102.87   31.43
 -10  -7   3 1108.78   32.03
  -7  10   3 1073.50   28.68
  -7  10  -3 1093.86   27.80
  10   7   3 1149.42   27.15
   7 -10  -3 1091.78   21.67
  10   7  -3 1087.28   24.91
  10   7  -3 1074.52   26.03
   7 -10  -3 1074.14   22.63
  -7  10   5  296.77   16.92
  10   7  -5  289.71   16.85
  10   7   5  303.44   16.34
   7 -10  -5  281.26   14.09
  10   7  -5  285.17   15.82
   7 -10  -7   60.58    8.53
   7 -10   7   59.26    9.17
  10   7   7   65.40    8.99
  10   7  -7   59.33    9.95
  10   7   7   73.01   10.97
  -7  10   7   59.43    9.08
   7 -10  -7   56.07    9.90
   7 -10  -7   59.68    9.26
 -10  -7  -7   70.57   11.14
 -10  -7  -7   68.18    9.88
  -7  10  -7   74.75    9.08
  10   7  -7   63.59   11.92
  -7  10  -7   52.81    9.20
 -10  -7  -7   77.03   11.13
  -7  10  -7   48.56    8.69
 -10  -7  -7   69.11   11.16
 -10  -7  -9  139.78   14.51
 -10  -7  -9  144.21   14.72
  -7  10  -9  128.75   12.61
 -10  -7  -9  169.18   16.29
  -7  10  -9  136.23   11.46
   7 -10  -9  135.38   14.06
   7 -10  -9  136.67   13.97
  -7  10  -9  132.04   12.97
 -10  -7  -9  159.51   13.55
  10   7  -9  170.48   15.18
   7 -10  -9  123.01   11.86
 -10  -7  -9  118.64    9.83
   7 -10 -11   25.35    5.22
   7 -10 -11   31.24    5.80
 -10  -7 -11   14.10    6.43
 -10  -7 -11   24.01    5.81
  10   7 -11   33.73    5.38
  -7  10 -11   30.26    4.84
 -10  -7 -11   19.85    5.48
 -10  -7 -11   21.43    5.34
 -10  -8   0 1346.00   34.69
   8 -10   0 1300.59   19.71
  10   8   0 1353.37   22.92
  -8  10   0 1319.08   30.34
   8 -10   0 1293.20   18.74
  10   8   0 1396.09   22.14
  10   8   0 1381.42   26.63
 -10  -8   2  544.97   22.93
 -10  -8  -2  548.99   23.16
   8 -10  -2  555.16   15.55
  10   8  -2  528.54   16.98
  -8  10   2  555.58   20.71
  -8  10  -2  521.17   19.72
  10   8  -2  546.42   16.22
   8 -10  -2  542.86   14.58
  10   8   2  541.48   18.21
 -10  -8   4  646.40   25.60
  -8  10   4  615.11   23.61
 -10  -8  -4  631.02   25.04
  -8  10  -4  652.57   23.97
  10   8  -4  600.03   21.51
  10   8   4  613.55   22.00
   8 -10  -4  632.73   19.45
  10   8  -4  604.67   20.71
  10   8  -6  207.77   14.98
 -10  -8  -6  228.00   16.52
 -10  -8  -6  219.60   16.47
 -10  -8  -6  215.29   16.04
  -8  10   6  181.68   14.76
   8 -10  -6  182.84   15.68
  -8  10  -6  207.60   13.20
   8 -10   6  206.71   16.01
   8 -10  -6  194.60   15.71
  10   8  -6  199.12   16.64
  10   8   6  203.18   14.49
   8 -10  -6  175.73   13.41
 -10  -8  -8    4.78    5.90
  -8  10  -8   17.11    6.84
 -10  -8  -8   -3.52    6.00
  -8  10  -8    1.39    5.82
   8 -10  -8   17.81    8.00
 -10  -8  -8   27.34    9.33
   8 -10  -8   -1.36    6.33
 -10  -8  -8   12.03    5.59
  -8  10  -8   11.50    5.44
  10   8  -8   13.61    7.81
   8 -10  -8   10.11    6.21
  -8  10 -10   59.75    8.50
 -10  -8 -10   71.60    9.71
   8 -10 -10   76.80    9.68
  -8  10 -10   73.97    8.33
   8 -10 -10   84.64   10.22
 -10  -8 -10   80.10    9.75
 -10  -8 -10   75.26   11.06
  -8  10 -10   70.27    8.89
  10   8 -10   88.64   10.45
 -10  -8 -10  100.67   10.93
   8 -10 -10   87.09    8.77
  -9  10   1  707.43   23.78
  -9  10  -1  672.44   23.00
 -10  -9   1  682.90   25.84
 -10  -9  -1  661.44   25.38
  10   9   1  707.59   16.14
   9 -10   1  652.16   14.57
  10   9  -1  687.42   17.46
   9 -10  -1  673.49   16.39
   9 -10  -1  681.59   15.80
  10   9  -1  717.20   17.06
   9 -10   1  613.67   13.36
  10   9  -1  695.42   20.02
  10   9   1  701.74   20.50
 -10  -9  -3  636.83   25.87
  -9  10   3  642.25   23.91
  -9  10  -3  657.08   23.73
 -10  -9   3  651.74   26.32
  10   9  -3  632.27   20.19
   9 -10  -3  651.16   19.49
  10   9   3  654.07   21.42
   9 -10  -3  638.94   18.34
  10   9  -3  642.50   19.40
  10   9   5  199.99   14.13
 -10  -9  -5  197.11   14.18
  -9  10   5  190.25   14.69
  10   9  -5  177.47   15.52
   9 -10  -5  197.13   12.65
  10   9  -5  198.95   13.09
   9 -10  -7   97.29   10.09
  10   9   7   94.00    9.92
  10   9   7   82.63   12.14
   9 -10  -7   98.49   11.68
   9 -10  -7   85.67   11.11
 -10  -9  -7   96.29   12.48
  -9  10  -7   81.56    9.45
 -10  -9  -7   98.88   11.76
  10   9  -7  107.68   14.33
 -10  -9  -7   91.67   12.59
  -9  10  -7   67.24    9.49
 -10  -9  -7  108.64   13.11
  -9  10  -7   68.40    9.54
  -9  10  -9  167.97   13.90
 -10  -9  -9  203.69   15.61
 -10  -9  -9  210.83   15.84
 -10  -9  -9  239.87   17.91
  -9  10  -9  191.52   12.65
   9 -10  -9  218.83   16.48
   9 -10  -9  206.73   16.07
  -9  10  -9  174.96   14.05
  10   9  -9  212.57   16.90
 -10  -9  -9  212.66   15.50
 -10  -9  -9  164.71   11.73
   9 -10  -9  207.10   12.94
   9 -10 -11    2.58    3.12
   9 -10 -11   -1.31    2.95
 -10  -9 -11    6.98    4.98
 -10  -9 -11   -0.63    4.31
  10   9 -11    6.64    2.88
 -10  -9 -11   -0.75    2.03
 -10  -9 -11   13.29    2.86
 -10 -10   0 1248.39   35.64
  10  10   0 1277.67   22.43
  10 -10   0 1216.39   22.03
 -10  10   0 1259.57   32.39
  10 -10   0 1225.74   21.09
  10  10   0 1306.96   21.52
  10  10   0 1268.79   28.08
 -10 -10   2  698.43   27.22
 -10 -10  -2  672.77   27.01
  10  10  -2  650.83   18.47
  10 -10  -2  693.31   19.33
 -10  10   2  659.46   24.13
 -10  10  -2  679.53   24.62
  10  10  -2  671.00   17.84
  10 -10  -2  653.97   17.88
  10  10   2  675.59   21.61
 -10 -10   4  643.42   26.66
 -10  10  -4  726.86   27.45
 -10  10   4  656.51   25.96
 -10 -10  -4  671.28   27.57
  10 -10  -4  668.28   22.59
  10  10  -4  638.94   21.86
  10  10   4  649.83   23.30
  10 -10  -4  698.06   21.84
  10  10  -4  660.39   21.04
 -10 -10  -6  244.15   17.11
 -10 -10  -6  246.96   17.03
 -10 -10  -6  243.38   17.59
 -10  10   6  210.02   16.81
  10 -10   6  230.13   17.04
  10 -10  -6  208.24   16.32
  10 -10  -6  223.70   16.94
  10  10  -6  239.98   19.18
  10  10   6  236.85   16.29
 -10 -10  -8  110.83    9.68
  10 -10  -8  133.03   11.18
  10  10   8  117.95   13.08
 -10 -10  -8  127.16   14.28
  10 -10  -8  137.50   14.44
 -10  10  -8  126.42   10.45
  10 -10  -8  142.07   14.29
 -10 -10  -8  136.94   13.24
  10  10  -8  143.83   15.60
 -10  10  -8  124.67   11.89
 -10 -10  -8  141.43   14.67
 -10  10  -8  101.39   10.77
 -10 -10  -8  135.38   13.98
 -10 -10 -10  131.83   12.75
  10 -10 -10  154.58   11.41
 -10  10 -10  128.01    8.76
  10 -10 -10  160.78   11.41
 -10  10 -10  115.62    9.81
 -10 -10 -10  145.41   11.78
  10  10 -10  161.72   12.71
 -10 -10 -10  133.09   10.37
 -10  10 -10  112.72    9.73
 -10 -10 -10  151.64   11.18
  11 -10   1   10.86    3.29
  11 -10  -1   13.22    4.13
  11 -10   1   14.81    3.52
  11 -10  -1   17.18    4.16
  10  11   1   13.06    5.73
 -11  10   1   16.33    6.24
 -11  10  -1   15.61    6.78
 -10 -11   1   19.47    7.78
 -10 -11  -1   18.49    7.20
 -10 -11  -3  100.14   11.93
 -11  10   3  118.93   11.95
 -11  10  -3  123.08   12.99
  11 -10  -3  110.78    9.10
  11 -10  -3  110.26    9.54
 -10 -11   3  123.17   12.96
  10  11   3  135.02   10.92
 -10 -11  -5  195.28   14.61
 -10 -11  -5  203.02   15.02
 -11  10   5  195.39   15.30
 -10 -11  -5  186.90   14.79
  11 -10   5  217.99   16.30
  10  11  -5  217.29   17.88
  10  11   5  214.48   14.90
  10  11   7  411.13   24.99
 -10 -11  -7  389.05   23.02
  11 -10  -7  382.27   22.44
  11 -10  -7  393.54   22.74
  10  11  -7  390.75   24.86
 -10 -11  -7  393.67   21.87
 -10 -11  -7  395.85   22.10
 -10 -11  -7  371.03   21.20
 -11  10  -9   30.25    7.57
 -10 -11  -9   25.77    7.16
 -11  10  -9   25.43    7.10
 -10 -11  -9   37.75    7.89
  11 -10  -9   29.75    8.17
  10  11  -9   41.44    8.39
 -11  10  -9   23.78    5.21
 -10 -11  -9   31.45    7.53
 -10 -11  -9   23.81    5.90
  11 -10  -9   17.71    7.57
 -10 -11  -9   33.19    9.10
  11 -10 -11   49.28    4.49
 -10 -11 -11   48.95    5.56
 -10 -11 -11   39.61    5.71
  10  11 -11   45.39    4.72
  11 -10 -11   53.37    4.49
  11  -9   0    6.43    3.28
 -11   9   0    4.84    5.83
  -9 -11   0    1.77    4.78
  11  -9   0    9.69    2.99
   9  11   0    9.53    4.67
  -9 -11   2  341.44   19.23
  11  -9  -2  384.69   15.44
 -11   9   2  369.65   18.74
  -9 -11  -2  363.84   20.35
 -11   9  -2  383.31   19.33
  11  -9  -2  362.97   14.29
   9  11   2  359.18   16.02
  -9 -11   4  398.44   21.02
 -11   9   4  371.79   19.65
 -11   9  -4  398.58   21.30
  -9 -11  -4  408.28   22.12
  11  -9   4  351.39   18.18
  11  -9  -4  377.09   18.05
   9  11   4  394.57   18.17
  11  -9  -4  367.47   16.73
  11  -9  -6  179.96   14.46
  -9 -11  -6  175.52   14.73
  -9 -11  -6  189.40   15.40
 -11   9   6  181.99   14.41
  -9 -11  -6  173.79   15.29
  11  -9  -6  170.68   15.21
  -9 -11  -6  173.89   12.32
   9  11   6  194.55   14.40
   9  11  -6  170.15   16.94
  11  -9   6  178.82   14.38
  11  -9  -6  195.43   15.96
  -9 -11  -8   67.80    7.91
  11  -9  -8   59.04   11.30
   9  11   8   57.75    9.72
  11  -9  -8   60.48   11.48
  -9 -11  -8   73.18   11.23
  -9 -11  -8   71.32   11.42
   9  11  -8   74.71   12.51
 -11   9  -8   63.27    7.54
  -9 -11  -8   72.09    9.97
 -11   9  -8   70.47    9.50
 -11   9  -8   48.19    8.37
  -9 -11  -8   58.96    9.34
 -11   9 -10    6.67    4.78
 -11   9 -10   11.60    4.68
  11  -9 -10   14.18    4.91
  11  -9 -10    5.79    4.33
  -9 -11 -10   13.44    6.70
   9  11 -10   10.28    6.10
 -11   9 -10    5.32    3.38
  -9 -11 -10   -1.57    5.16
  -9 -11 -10    9.08    4.08
  -8 -11   1   63.54   10.01
  11  -8  -1   77.00    7.00
  11  -8   1   63.48    6.14
  -8 -11  -1   72.15   10.31
 -11   8   1   70.38    9.30
 -11   8  -1   70.78    9.63
  11  -8  -1   72.34    6.43
   8  11   1   87.05    8.35
  -8 -11   3  434.69   21.18
 -11   8   3  443.76   20.38
  -8 -11  -3  443.83   21.71
 -11   8  -3  449.35   21.42
  11  -8   3  419.37   17.89
  11  -8  -3  428.35   17.71
   8  11   3  464.02   18.49
  11  -8  -3  428.65   16.84
   8  11   5   75.63    9.31
  11  -8   5   77.18    9.90
 -11   8   5   59.00    9.71
  11  -8  -5   58.89    8.96
  -8 -11  -5   67.35    8.83
   8  11  -5   87.37   11.02
  11  -8  -5   75.05    9.38
  11  -8  -7  507.40   23.83
  -8 -11  -7  480.12   23.28
 -11   8  -7  390.69   20.80
  -8 -11  -7  488.68   23.18
  -8 -11  -7  468.23   25.27
  11  -8  -7  466.01   23.84
  11  -8  -7  442.65   23.25
 -11   8  -7  395.64   20.98
   8  11  -7  478.31   27.80
  -8 -11  -7  436.89   20.26
   8  11   7  446.14   21.16
  -8 -11  -9   88.84    9.67
 -11   8  -9  105.34   10.58
  -8 -11  -9   80.19    9.02
  -8 -11  -9  111.26   12.47
  11  -8  -9  113.73   11.52
  11  -8  -9  101.86   11.03
 -11   8  -9  110.64    9.19
  -8 -11  -9  118.06   13.05
   8  11  -9  129.83   13.89
 -11   8  -9  108.61   10.79
  -8 -11  -9  113.33   10.68
  11  -8 -11   58.78    5.40
  -8 -11 -11   53.05    6.91
  11  -8 -11   55.27    5.23
   8  11 -11   53.09    5.23
  -8 -11 -11   56.97    7.83
  11  -7   0  334.17   11.00
  11  -7   0  347.51   12.53
  -7 -11   0  362.80   18.48
 -11   7   0  348.22   16.90
  11  -7   0  333.62   11.68
   7  11   0  347.94   14.57
  -7 -11   2 1489.59   36.37
  -7 -11  -2 1472.16   37.04
 -11   7  -2 1577.09   36.52
 -11   7   2 1543.74   34.63
   7  11   2 1496.86   30.16
  11  -7  -2 1487.97   28.28
  11  -7   2 1451.37   28.98
  11  -7  -2 1492.76   29.70
 -11   7  -4  262.44   17.17
 -11   7   4  233.38   14.96
  -7 -11   4  234.21   14.89
  -7 -11  -4  243.55   16.60
  11  -7  -4  245.56   14.86
  11  -7   4  223.82   14.31
   7  11   4  258.59   14.21
  11  -7  -4  233.94   13.84
  11  -7  -6  370.57   20.01
 -11   7  -6  317.18   18.46
 -11   7  -6  308.66   17.78
 -11   7   6  324.67   18.36
  -7 -11  -6  347.82   20.20
  11  -7  -6  321.52   19.39
   7  11  -6  328.99   16.83
  11  -7  -6  367.70   20.67
  11  -7   6  351.53   20.89
  11  -7  -6  320.85   18.48
   7  11  -6  354.10   23.42
  -7 -11  -6  329.42   18.19
   7  11   6  376.14   19.12
 -11   7  -8   16.85    7.22
 -11   7  -8    3.60    7.12
  11  -7  -8   12.30    5.85
  -7 -11  -8   -0.97    7.89
  11  -7  -8   -2.98    4.77
  -7 -11  -8   17.41    8.25
   7  11  -8   16.09    5.98
 -11   7  -8    0.72    4.43
  -7 -11  -8    4.83    5.94
 -11   7 -10   16.71    7.73
 -11   7 -10   -3.64    7.03
  11  -7 -10    8.30    5.44
  11  -7 -10   14.73    6.02
  -7 -11 -10    3.91    7.29
   7  11 -10    5.66    4.69
 -11   7 -10   14.30    5.10
  -7 -11 -10   11.96    6.76
  -7 -11 -10    1.49    4.91
  -6 -11  -1 1992.37   41.20
 -11   6   1 2067.89   38.33
  -6 -11   1 2025.46   40.71
 -11   6  -1 2062.09   39.39
   6  11   1 2005.85   33.34
  11  -6  -1 1955.83   29.45
  11  -6   1 2003.45   29.80
  11  -6  -1 1933.94   31.28
  -6 -11  -3  575.78   23.60
 -11   6   3  609.26   21.94
  -6 -11   3  584.08   22.47
 -11   6  -3  612.06   24.06
   6  11   3  594.84   19.53
  11  -6  -3  587.14   19.61
  11  -6  -3  578.09   20.46
  11  -6   3  577.13   20.02
 -11   6   5   -3.93    4.94
  -6 -11  -5  -11.64    4.45
  11  -6  -5    2.00    4.98
   6  11   5    7.17    4.41
  11  -6   5   -1.65    5.49
  11  -6  -5    4.95    5.00
  11  -6  -7  358.81   21.32
 -11   6  -7  362.71   20.72
 -11   6  -7  348.61   20.10
  -6 -11  -7  399.30   23.22
   6  11  -7  362.14   17.99
 -11   6  -7  341.01   16.81
  11  -6  -7  420.34   21.74
  11  -6   7  380.65   22.04
  11  -6  -7  390.85   21.06
  11  -6  -7  367.10   20.44
   6  11  -7  373.80   23.91
  -6 -11  -7  352.46   19.15
   6  11   7  382.95   18.68
 -11   6  -9   47.74    9.42
 -11   6  -9   35.64    8.39
  11  -6  -9   38.87    9.13
  -6 -11  -9   43.80    6.77
  -6 -11  -9   49.73   10.34
  11  -6  -9   51.81    9.52
  -6 -11  -9   43.89    6.90
  -6 -11  -9   45.80    9.47
   6  11  -9   42.42    9.41
 -11   6  -9   38.54    7.48
  -6 -11  -9   41.46    7.73
  11  -6 -11    8.87    4.11
  -6 -11 -11   10.41    6.08
  11  -6 -11    8.08    3.97
 -11   6 -11    0.05    3.12
  -6 -11 -11    2.68    4.66
 -11   6 -11    4.24    4.01
 -11   6 -11   11.34    4.62
   5  11   0  370.22   14.57
  -5 -11   0  345.81   17.17
 -11   5   0  357.96   16.27
  11  -5   0  336.32   12.10
  11  -5   0  387.90   11.18
 -11   5   2  324.02   15.58
  -5 -11   2  345.08   16.62
  -5 -11  -2  348.48   17.61
 -11   5  -2  358.42   17.51
   5  11   2  342.14   14.24
  11  -5  -2  326.74   13.55
  11  -5   2  352.32   13.98
  11  -5  -2  316.66   14.02
  -5 -11   4  700.22   23.26
  -5 -11  -4  696.32   26.49
 -11   5   4  668.56   23.05
  11  -5  -4  674.24   24.34
  11  -5   4  704.03   23.87
   5  11   4  711.30   22.12
  11  -5  -4  687.96   23.32
  11  -5  -6  195.62   15.41
 -11   5  -6  188.32   14.66
 -11   5  -6  174.30   14.78
  -5 -11  -6  162.93   14.42
  11  -5  -6  197.22   15.92
  11  -5  -6  183.38   14.50
  11  -5   6  200.12   16.21
   5  11  -6  195.13   13.15
  11  -5  -6  176.11   14.34
  11  -5  -6  179.64   14.00
   5  11  -6  182.86   16.65
   5  11   6  205.84   13.91
  -5 -11  -6  194.27   13.71
 -11   5  -8  282.01   19.26
  -5 -11  -8  322.15   21.08
   5  11  -8  323.76   17.52
 -11   5  -8  294.13   16.69
  -5 -11  -8  313.35   15.31
  11  -5  -8  331.34   19.18
  11  -5  -8  332.10   19.32
  -5 -11  -8  336.71   15.84
  11  -5  -8  315.96   18.99
  -5 -11  -8  329.56   20.74
   5  11  -8  303.40   21.69
 -11   5  -8  323.73   20.64
  -5 -11  -8  310.66   18.82
 -11   5 -10   81.06   11.10
  11  -5 -10   82.96    8.74
  -5 -11 -10   72.79    7.00
  -5 -11 -10   71.52    6.89
  11  -5 -10   70.42    8.42
  -5 -11 -10   67.25   10.43
 -11   5 -10   81.36   11.52
   5  11 -10   85.55    9.90
 -11   5 -10   56.09    7.73
  -5 -11 -10   86.68   10.37
  -5 -11 -10   67.74    9.26
  11  -4  -1  257.46   11.93
  11  -4   1  277.89   10.89
  -4 -11   1  276.44   14.83
 -11   4   1  284.36   14.24
  -4 -11  -1  275.35   15.42
 -11   4  -1  299.40   15.48
  11  -4  -1  252.93   11.32
   4  11   1  282.60   12.73
 -11   4  -3  185.04   11.63
 -11   4  -3  174.10   13.55
  -4 -11   3  184.45   12.26
 -11   4   3  177.00   11.83
  -4 -11  -3  200.07   14.13
   4  11   3  181.15   10.87
  11  -4  -3  176.11   11.52
  11  -4   3  181.41   11.26
  11  -4  -3  180.45   12.27
 -11   4   5  125.85   10.58
  11  -4   5  127.69   12.11
  11  -4  -5  150.51   13.24
   4  11   5  142.97   10.89
  11  -4  -5  165.62   13.31
  11  -4  -7  876.88   33.49
 -11   4  -7  783.86   30.88
 -11   4  -7  843.86   31.65
  -4 -11  -7  888.28   32.18
   4  11  -7  748.67   25.69
  -4 -11  -7  774.47   24.83
 -11   4  -7  645.00   23.62
  11  -4  -7  794.20   28.30
  11  -4   7  802.48   30.64
  11  -4  -7  836.04   29.11
  -4 -11  -7  755.99   24.55
   4  11  -7  842.71   35.24
  11  -4  -7  820.78   30.51
  -4 -11  -7  755.08   28.78
 -11   4  -9    5.09    8.16
 -11   4  -9    2.72    7.73
  11  -4  -9    6.09    5.46
 -11   4  -9    2.55    4.01
  -4 -11  -9   -0.41    6.71
  -4 -11  -9   12.06    4.96
  -4 -11  -9    7.14    4.08
  11  -4  -9    9.48    5.46
   4  11  -9   10.38    6.60
 -11   4  -9    5.74    5.41
  -4 -11  -9   10.98    7.46
   4  11  -9    8.50    5.97
  -4 -11  -9   -1.08    5.94
 -11   4 -11   52.79    8.07
 -11   4 -11   48.40    7.90
  -4 -11 -11   44.94    5.35
  11  -4 -11   49.15    5.46
  -4 -11 -11   41.36    7.39
  -4 -11 -11   38.61    5.04
  11  -4 -11   41.27    5.22
 -11   4 -11   42.66    5.60
  -4 -11 -11   44.47    7.54
  -4 -11 -11   40.52    6.32
  -3 -11   0 2960.98   46.32
 -11   3   0 2946.67   43.07
  11  -3   0 3016.06   29.43
  -3 -11   2  532.29   19.43
 -11   3  -2  545.91   20.89
  -3 -11  -2  518.26   20.97
 -11   3   2  499.32   17.99
   3  11   2  525.59   16.57
  11  -3  -2  518.50   16.99
  11  -3   2  507.77   16.15
  11  -3  -2  515.10   17.86
 -11   3   4  344.43   15.58
  -3 -11  -4  361.01   18.76
  11  -3  -4  352.63   18.04
  11  -3   4  364.38   16.99
   3  11   4  349.75   14.93
  11  -3  -4  377.49   17.64
  11  -3  -6  211.13   16.27
 -11   3  -6  183.50   15.25
 -11   3  -6  217.74   16.18
  -3 -11  -6  192.42   14.31
  11  -3   6  216.44   15.35
  11  -3  -6  208.95   17.23
   3  11  -6  216.35   13.65
  11  -3  -6  199.80   14.56
   3  11  -6  180.86   17.63
  -3 -11  -6  229.27   16.09
   3  11   6  225.83   13.47
 -11   3  -8  124.61   14.30
 -11   3  -8   99.84   13.41
  -3 -11  -8  106.48   12.33
  -3 -11  -8   91.84    9.93
  11  -3  -8  118.25   11.76
   3  11  -8  108.15   11.48
  -3 -11  -8  108.68   10.54
  11  -3  -8   94.40   11.02
 -11   3  -8   99.57   10.86
 -11   3  -8   84.19    9.80
  -3 -11  -8  127.99   13.71
  11  -3  -8  117.10   12.60
   3  11  -8  100.73   13.57
  -3 -11  -8   94.42   12.11
 -11   3 -10  107.73   13.17
  -3 -11 -10  121.82   12.41
 -11   3 -10  101.67   10.14
  11  -3 -10  117.86    9.64
  -3 -11 -10  125.03   10.05
  -3 -11 -10  123.31    9.99
  11  -3 -10  116.09    9.28
 -11   3 -10  107.63    9.70
   3  11 -10  111.72   10.47
 -11   3 -10  114.35   13.33
  -3 -11 -10  123.05   11.76
  -3 -11 -10  102.00   11.37
  11  -2  -1  161.24    9.72
  11  -2   1  162.26    8.32
   2  11  -1  171.66    8.10
  -2 -11  -1  173.01   12.27
  -2 -11   1  159.42   11.35
 -11   2   1  167.60   10.81
 -11   2  -1  178.19   11.86
  11  -2  -1  163.13    9.01
   2  11   1  155.38    9.27
 -11   2  -3  773.06   22.65
  -2 -11  -3  781.62   25.91
 -11   2   3  753.19   21.41
  -2 -11   3  737.42   21.80
  11  -2   3  745.87   21.32
  11  -2  -3  779.20   23.83
  11  -2  -3  750.22   22.41
   2  11   3  769.53   20.00
  11  -2  -5   56.86    9.45
  11  -2   5   56.20    8.11
   2  11   5   49.81    6.67
  11  -2  -5   49.70    8.89
  11  -2  -7  434.62   24.01
 -11   2  -7  453.93   23.83
 -11   2  -7  408.50   22.40
  -2 -11  -7  448.65   22.02
  11  -2  -7  413.41   20.14
  -2 -11  -7  434.27   20.31
  11  -2   7  443.22   23.31
   2  11  -7  414.20   19.92
  -2 -11  -7  434.53   20.10
  11  -2  -7  471.65   21.00
 -11   2  -7  382.32   18.47
  11  -2  -7  477.66   23.96
   2  11  -7  464.24   26.37
  -2 -11  -7  412.77   22.10
 -11   2  -9  124.41   15.50
  -2 -11  -9  102.82   12.10
 -11   2  -9  110.03   11.36
  -2 -11  -9  110.38   10.74
  11  -2  -9  124.83   11.25
   2  11  -9   84.37   10.83
  -2 -11  -9  109.82   10.80
  11  -2  -9  124.06   10.94
 -11   2  -9   93.99   10.23
  11  -2  -9  126.83   13.50
  -2 -11  -9  126.96   12.88
   2  11  -9  128.73   13.41
 -11   2  -9  125.57   15.77
  -2 -11  -9  109.77   12.84
 -11   2 -11  110.31   10.66
  -2 -11 -11   87.61    9.40
  -2 -11 -11  100.51    7.56
  11  -2 -11   90.89    6.32
 -11   2 -11  101.42   10.44
  -2 -11 -11   84.76    8.89
  11  -2 -11   94.54    6.42
  -2 -11 -11   95.77    7.41
 -11   2 -11   80.24    7.68
  -2 -11 -11   92.76    8.80
  -1 -11   0 1046.56   27.13
 -11   1   0  995.14   24.49
   1  11   0 1021.96   21.15
  11  -1   0  983.58   17.02
 -11   1  -2  150.10   10.83
 -11   1  -2  157.12   11.99
 -11   1   2  147.64    9.71
  -1 -11   2  155.15   10.47
  -1 -11  -2  137.82   10.98
   1  11   2  136.97    8.64
  11  -1  -2  154.57    9.99
  11  -1   2  157.90    9.13
  11  -1  -2  169.93   10.94
 -11   1   4  167.47   10.27
   1  11   4  173.13   10.36
  11  -1  -4  166.63   12.33
  11  -1   4  155.89   11.35
  11  -1  -4  164.14   12.83
  11  -1  -6  176.86   14.63
 -11   1  -6  152.99   13.71
 -11   1  -6  167.62   14.53
  11  -1  -6  161.80   15.14
  11  -1   6  188.84   14.11
   1  11  -6  153.49   11.91
  11  -1  -6  149.32   12.84
  -1 -11  -6  156.27   13.01
 -11   1  -8  385.43   23.08
 -11   1  -8  384.57   22.73
 -11   1  -8  302.26   17.50
  -1 -11  -8  381.24   21.11
 -11   1  -8  348.71   18.36
   1  11  -8  346.45   18.70
  11  -1  -8  355.15   17.75
  -1 -11  -8  342.22   18.69
  11  -1  -8  374.57   18.43
  -1 -11  -8  364.21   19.31
  11  -1  -8  356.66   21.80
   1  11  -8  367.09   22.04
  -1 -11  -8  384.76   21.54
  -1 -11  -8  366.51   21.32
 -11   1 -10   12.08    7.23
 -11   1 -10   16.07    7.93
  -1 -11 -10   12.84    5.70
 -11   1 -10    1.94    5.73
  -1 -11 -10   -2.33    6.38
  11  -1 -10   13.39    5.75
  11  -1 -10    8.94    5.94
   1  11 -10    8.21    6.26
 -11   1 -10    5.08    5.77
  -1 -11 -10   12.70    6.42
  -1 -11 -10   10.80    6.48
  -1 -11 -10    6.88    5.36
  11  -1 -10    8.47    5.56
 -11   1 -12   83.95    7.01
 -11   1 -12   81.91    6.84
 -11   0  -1  530.94   19.60
  11   0  -1  532.99   16.22
  11   0   1  547.33   14.73
   0  11  -1  534.77   14.36
   0 -11   1  537.63   18.93
   0 -11  -1  515.26   19.66
   0  11   1  542.43   17.15
 -11   0   1  547.44   17.60
 -11   0  -1  529.24   18.90
  11   0  -1  523.34   15.60
  11   0  -1  516.85   10.53
 -11   0  -3  180.41   11.31
  11   0   3  198.05   11.27
  11   0  -3  198.90   12.71
 -11   0   3  176.41   10.25
   0 -11   3  186.78   10.75
  11   0  -3  192.46   11.91
   0  11   3  181.12    9.82
 -11   0   5   84.64   10.88
  11   0  -5  104.90   11.58
  11   0   5  105.02   10.60
   0  11   5  102.64    8.13
  11   0  -5  100.19   10.29
  11   0  -7  195.90   16.70
   0  11  -7  167.36   13.95
 -11   0  -7  205.76   17.08
 -11   0  -7  208.79   16.87
 -11   0  -7  172.29   11.28
 -11   0  -7  166.41   12.91
   0 -11  -7  208.49   15.17
   0  11   7  194.37   16.05
  11   0   7  230.09   16.56
   0 -11  -7  181.98   14.16
   0  11  -7  183.69   13.60
   0 -11  -7  201.74   14.79
 -11   0  -7  159.72   10.94
  11   0  -7  182.53   16.31
   0  11  -7  197.88   17.30
 -11   0  -7  173.55   13.21
   0  11  -7  167.44   14.23
   0 -11  -7  222.67   16.41
 -11   0  -9  238.89   18.62
 -11   0  -9  216.64   17.69
   0 -11  -9  205.18   15.82
 -11   0  -9  197.18   15.47
  11   0  -9  212.04   13.00
   0 -11  -9  199.84   14.37
 -11   0  -9  185.40   14.31
   0  11  -9  216.62   14.64
  11   0  -9  223.83   13.30
   0 -11  -9  219.09   15.09
  11   0  -9  220.78   17.04
   0 -11  -9  220.69   15.76
   0 -11  -9  225.99   17.11
 -11   0 -11  134.72   11.61
 -11   0 -11   95.60    8.45
   0 -11 -11  103.92    9.34
   0 -11 -11  136.74    9.23
   0 -11 -11  135.86    9.10
   0 -11 -11  109.58    9.09
 -11   0 -11  126.89    9.16
 -11   0 -11  118.85   11.18
   0 -11 -11  117.02   10.18
  -1  11   0  326.58   12.64
   1 -11   0  317.06   15.12
 -11  -1   0  306.90   13.86
 -11  -1   0  291.70   15.43
  11   1   0  341.87   10.76
  11   1   2  217.70   10.75
  11   1  -2  222.85   12.10
  -1  11  -2  223.34    9.28
   1 -11   2  224.64   12.07
 -11  -1   2  225.29   11.21
  -1  11   2  242.69   12.99
  11   1  -2  234.33   11.87
 -11  -1   2  225.00   14.74
 -11  -1  -2  220.30   12.97
 -11  -1   4  245.14   15.63
  -1  11   4  276.30   15.52
  11   1  -4  260.25   15.52
  11   1   4  261.78   14.14
  -1  11   4  281.93   11.86
  11   1  -4  264.96   14.99
  11   1  -6  560.13   24.81
 -11  -1  -6  580.20   25.61
 -11  -1  -6  587.11   25.74
  -1  11   6  585.72   25.08
  11   1   6  595.72   24.00
  11   1  -6  566.59   26.46
  -1  11  -6  548.29   21.29
  11   1  -6  562.28   25.04
   1 -11  -6  550.73   23.87
 -11  -1  -8  383.30   15.79
 -11  -1  -8  427.61   24.49
 -11  -1  -8  382.93   23.27
   1 -11  -8  401.33   20.90
 -11  -1  -8  378.12   20.64
  -1  11  -8  391.60   19.59
   1 -11  -8  393.91   20.85
 -11  -1  -8  397.55   19.90
 -11  -1  -8  384.97   15.78
   1 -11  -8  421.49   21.76
  11   1  -8  362.64   21.95
   1 -11  -8  436.95   21.72
   1 -11  -8  408.73   22.41
 -11  -1 -10   19.01    7.01
 -11  -1 -10   18.69    7.09
   1 -11 -10   19.20    6.31
 -11  -1 -10   17.72    7.23
   1 -11 -10   25.87    6.33
   1 -11 -10   16.89    6.43
 -11  -1 -10   23.34    6.85
  -1  11 -10   25.82    7.57
  11   1 -10   16.05    6.75
   1 -11 -10   25.50    7.07
   1 -11 -10   24.69    7.96
   1 -11 -12   11.66    2.66
   1 -11 -12   11.49    2.74
 -11  -1 -12    8.59    3.53
 -11  -1 -12    7.50    3.50
 -11  -2   1 1209.20   31.07
 -11  -2  -1 1209.57   29.69
  11   2  -1 1133.27   23.93
  -2  11   1 1262.88   26.05
  -2  11  -1 1197.17   22.88
 -11  -2   1 1196.03   25.46
  11   2  -1 1181.81   22.28
  11   2   1 1232.13   22.47
  11   2  -1 1177.76   18.18
 -11  -2   3  140.48   12.50
 -11  -2  -3  155.43   11.14
  11   2   3  145.42    9.94
  11   2  -3  150.52   11.25
 -11  -2   3  137.94    8.55
  -2  11   3  152.16   11.54
  11   2  -3  152.41   10.85
  -2  11   3  147.96    8.34
  -2  11   5  293.31   16.93
  11   2  -5  315.77   18.58
  11   2   5  323.42   16.66
 -11  -2   5  340.26   19.17
  11   2  -5  333.15   18.18
  11   2  -7   76.30   11.03
 -11  -2  -7   63.95   10.46
 -11  -2  -7   79.21   11.26
  -2  11  -7   59.00    9.62
  -2  11  -7   56.51    9.42
  -2  11   7   64.91   10.17
   2 -11  -7   55.78   10.37
   2 -11  -7   64.39    8.85
 -11  -2  -7   75.04   10.28
 -11  -2  -7   35.63    5.04
   2 -11  -7   68.08   10.65
 -11  -2  -7   48.47    5.82
   2 -11  -7   88.80   10.65
  11   2  -7   66.10   10.35
 -11  -2  -7   40.36    7.02
  -2  11  -7   56.72    8.65
   2 -11  -7   49.96   10.52
  11   2   7   57.26    9.44
 -11  -2  -9    9.98    7.95
 -11  -2  -9   22.03    8.70
   2 -11  -9    7.71    6.97
   2 -11  -9   12.46    6.25
 -11  -2  -9   20.99    6.63
   2 -11  -9   12.95    7.11
  11   2  -9   19.20    8.40
  -2  11  -9   18.95    7.37
   2 -11  -9   17.25    6.45
 -11  -2  -9   15.38    6.77
   2 -11  -9    7.71    7.67
 -11  -2 -11   22.91    7.07
 -11  -2 -11   23.58    7.01
   2 -11 -11   22.53    5.90
   2 -11 -11   22.17    4.47
 -11  -2 -11   18.98    5.47
   2 -11 -11   18.17    5.70
 -11  -2 -11   27.00    5.87
   2 -11 -11   24.31    4.89
   2 -11 -11   21.48    5.91
  -3  11   0  743.27   19.47
 -11  -3   0  719.83   23.74
  11   3   0  721.64   16.46
 -11  -3  -2 2104.07   39.93
 -11  -3   2 2097.94   42.41
  11   3  -2 2125.25   35.08
  -3  11   2 2142.12   36.65
  -3  11  -2 2085.10   30.76
 -11  -3   2 2112.37   31.86
  11   3  -2 2106.66   32.98
  11   3   2 2128.20   32.29
 -11  -3   4  366.05   19.32
 -11  -3  -4  397.84   17.30
  -3  11   4  357.10   17.68
  11   3  -4  378.14   18.29
  11   3   4  358.03   16.44
  11   3  -4  378.23   17.45
  11   3  -6  172.74   14.00
 -11  -3  -6  154.01   14.13
 -11  -3  -6  147.36   13.57
  -3  11   6  156.11   13.76
   3 -11  -6  145.84   12.43
  -3  11  -6  148.04   12.24
  11   3  -6  156.03   14.76
   3 -11  -6  159.10   12.98
  11   3  -6  141.31   12.62
  11   3   6  145.31   12.37
   3 -11  -6  143.81   12.17
  -3  11  -8   54.37   10.80
 -11  -3  -8   83.02   11.85
  -3  11  -8   50.49   10.47
 -11  -3  -8   80.26   11.62
 -11  -3  -8   63.39    6.87
   3 -11  -8   69.46   10.37
   3 -11  -8   59.40    8.74
 -11  -3  -8   69.82    9.44
 -11  -3  -8   53.72    6.52
   3 -11  -8   48.13    9.19
   3 -11  -8   71.40    9.43
  11   3  -8   78.43   11.42
  -3  11  -8   58.88    9.81
 -11  -3  -8   61.73    9.55
   3 -11  -8   63.48   10.99
 -11  -3 -10   41.96   10.26
 -11  -3 -10   48.28   10.62
   3 -11 -10   40.94    8.60
 -11  -3 -10   41.53    8.88
   3 -11 -10   42.04    7.10
   3 -11 -10   42.23    8.30
  -3  11 -10   36.12    7.78
 -11  -3 -10   52.08    8.31
   3 -11 -10   49.61    7.62
  11   3 -10   55.79    9.13
   3 -11 -10   40.61    9.30
   3 -11 -12   51.59    4.40
   3 -11 -12   46.19    4.26
 -11  -3 -12   36.24    4.47
 -11  -3 -12   32.62    4.40
  11   4  -1   29.72    5.56
  -4  11   1   34.21    6.12
  -4  11  -1   25.29    5.32
 -11  -4   1   29.86    7.68
 -11  -4  -1   36.19    7.38
  11   4  -1   33.12    5.41
  11   4  -1   36.62    4.41
  11   4   1   40.14    5.38
 -11  -4   3 1618.11   38.62
 -11  -4  -3 1627.20   36.12
  -4  11   3 1628.90   34.65
  11   4   3 1581.35   30.74
  11   4  -3 1643.97   32.17
  11   4  -3 1637.60   33.71
  -4  11   5   15.59    6.45
 -11  -4   5   15.91    6.16
  11   4  -5   16.35    6.79
  11   4   5   16.45    5.26
  11   4  -5   24.99    6.61
  11   4   7  317.62   18.72
   4 -11  -7  330.45   19.70
  11   4  -7  310.79   20.11
  11   4   7  307.78   18.84
  -4  11   7  308.89   20.31
 -11  -4  -7  307.23   19.03
   4 -11  -7  302.69   19.18
  -4  11  -7  278.39   16.81
   4 -11  -7  287.50   18.88
 -11  -4  -7  295.63   17.33
  -4  11  -7  261.50   17.20
  11   4  -7  297.17   19.82
   4 -11  -7  320.41   17.82
  -4  11  -7  267.01   17.54
 -11  -4  -7  299.48   20.58
 -11  -4  -7  332.76   21.48
  -4  11  -9   95.77   11.61
 -11  -4  -9  101.00    7.93
 -11  -4  -9  112.66   14.10
 -11  -4  -9  112.18   14.25
 -11  -4  -9  113.82   12.86
  -4  11  -9  103.41   11.34
   4 -11  -9  105.65   11.90
 -11  -4  -9  107.68   11.53
 -11  -4  -9  107.82    8.11
   4 -11  -9  116.51   12.40
  11   4  -9  122.54   13.71
   4 -11  -9  104.88   10.35
  -4  11  -9  100.30   11.95
   4 -11  -9  124.17   12.78
 -11  -4 -11   18.99    6.95
 -11  -4 -11   11.51    6.64
   4 -11 -11    9.01    5.44
 -11  -4 -11   15.23    6.07
   4 -11 -11    8.35    5.35
 -11  -4 -11   12.50    5.17
  11   4 -11   17.18    4.42
   4 -11 -11   16.12    5.50
  11   5   0   57.90    5.73
  -5  11   0   53.27    6.64
 -11  -5   0   54.83    8.72
  11   5   0   55.79    5.64
 -11  -5   2 1707.98   38.91
 -11  -5  -2 1641.37   37.11
  11   5  -2 1613.67   30.35
  -5  11   2 1691.18   33.93
  -5  11  -2 1627.76   30.38
  11   5  -2 1678.73   29.47
  11   5   2 1672.11   30.16
 -11  -5   4  481.01   22.08
 -11  -5  -4  551.44   21.54
  -5  11   4  511.06   21.25
  11   5  -4  528.15   21.30
  11   5   4  504.83   19.22
  11   5  -4  523.80   20.15
   5 -11  -6 1248.41   35.04
  11   5   6 1184.39   33.59
  11   5  -6 1179.74   35.51
  11   5   6 1134.80   37.71
  -5  11   6 1153.52   35.12
 -11  -5  -6 1140.82   33.53
  -5  11  -6 1126.26   30.51
   5 -11  -6 1164.30   35.48
  11   5  -6 1197.35   37.61
   5 -11  -6 1171.28   35.56
  11   5  -6 1065.10   36.03
 -11  -5  -6 1146.60   32.00
 -11  -5  -6 1142.39   36.28
 -11  -5  -6 1203.69   37.43
 -11  -5  -8   99.08   12.62
  -5  11  -8   90.43   11.31
 -11  -5  -8  110.94   12.83
  -5  11  -8   91.56   11.69
  -5  11  -8   97.32   11.38
   5 -11  -8   92.93   12.65
 -11  -5  -8   99.99   11.95
   5 -11  -8   88.66   12.38
  11   5  -8   86.08   12.15
 -11  -5  -8   94.20   10.66
   5 -11  -8   94.36   11.43
 -11  -5 -10   47.10    9.73
 -11  -5 -10   49.89    9.63
   5 -11 -10   51.45    9.11
 -11  -5 -10   49.98    9.78
   5 -11 -10   57.54    9.23
  11   5 -10   62.79    9.75
  -5  11 -10   47.31    8.07
 -11  -5 -10   50.83    8.28
   5 -11 -10   58.87    8.81
   5 -11 -12   30.25    3.39
   5 -11 -12   33.50    3.55
 -11  -6  -1   54.65    8.27
  11   6  -1   59.52    6.50
  -6  11   1   58.88    7.87
  -6  11  -1   63.16    7.58
 -11  -6   1   53.52    8.92
  11   6  -1   60.42    6.05
  11   6   1   57.77    6.42
  11   6  -1   52.64    5.99
 -11  -6   3  565.95   24.03
 -11  -6  -3  584.94   23.27
  -6  11   3  600.77   22.04
  -6  11  -3  561.07   19.23
  11   6   3  582.54   19.49
  11   6  -3  587.54   19.47
  11   6  -3  559.28   19.93
  -6  11   5    7.15    6.20
 -11  -6   5    7.75    4.02
  11   6  -5   10.60    5.29
  11   6   5   -2.11    4.96
  11   6  -5    3.30    4.12
   6 -11  -7  799.66   28.74
  11   6   7  755.24   28.32
  11   6  -7  753.34   29.79
  11   6   7  788.73   31.43
  -6  11   7  747.91   29.90
 -11  -6  -7  811.11   30.75
   6 -11   7  767.81   31.21
   6 -11  -7  741.67   30.22
  -6  11  -7  727.23   25.64
   6 -11  -7  778.61   30.94
  11   6  -7  787.74   32.18
  -6  11  -7  665.30   25.71
 -11  -6  -7  791.16   28.11
 -11  -6  -7  782.12   32.45
  -6  11  -7  639.94   25.16
 -11  -6  -7  795.55   32.71
 -11  -6  -9  132.23   14.48
  -6  11  -9  102.43   11.42
 -11  -6  -9  137.83   14.83
 -11  -6  -9  120.95   13.69
   6 -11  -9  110.40   12.84
  -6  11  -9  114.72   10.87
   6 -11  -9  129.37   13.66
  11   6  -9  153.82   15.00
  -6  11  -9  127.25   12.73
 -11  -6  -9  136.31   12.29
   6 -11  -9  129.78   12.65
 -11  -6 -11  199.60   12.53
 -11  -6 -11  175.76   11.80
   6 -11 -11  206.90   11.01
   6 -11 -11  208.97   11.03
 -11  -6 -11  185.96   10.42
 -11  -6 -11  187.97   12.01
  11   6 -11  197.90   11.26
   6 -11 -11  170.03    9.66
  11   7   0 1495.99   25.42
  -7  11   0 1467.69   31.62
  11   7   0 1533.64   24.37
  11   7   0 1491.52   27.41
  11   7  -2   15.62    4.64
  -7  11   2   20.23    6.70
  -7  11  -2   12.72    4.64
 -11  -7   2   17.62    7.21
 -11  -7  -2   16.94    5.82
  11   7  -2   12.03    4.40
  11   7   2   12.26    4.98
 -11  -7   4 1331.97   37.31
  -7  11   4 1283.76   34.25
 -11  -7  -4 1345.15   36.20
  11   7  -4 1272.12   32.25
  11   7   4 1304.98   31.82
  11   7  -4 1247.72   30.34
   7 -11  -6  159.31   13.01
  11   7   6  151.89   12.83
  11   7  -6  133.78   12.94
  11   7   6  129.09   13.68
  -7  11   6  151.57   13.60
 -11  -7  -6  126.43   13.37
   7 -11  -6  146.05   14.47
  -7  11  -6  135.64   11.31
   7 -11  -6  144.76   14.35
  11   7  -6  139.19   14.86
 -11  -7  -6  164.78   13.62
 -11  -7  -6  165.84   15.01
 -11  -7  -6  132.03   13.43
 -11  -7  -8  142.39   15.56
  -7  11  -8  126.94   12.14
 -11  -7  -8  150.93   15.79
 -11  -7  -8  143.14   13.65
  -7  11  -8  143.46   11.94
   7 -11  -8  150.80   15.56
   7 -11  -8  143.98   15.14
  -7  11  -8  134.16   12.37
  11   7  -8  139.07   14.78
 -11  -7  -8  149.18   13.19
   7 -11  -8  130.03   12.43
 -11  -7 -10   13.19    7.14
 -11  -7 -10   20.63    8.35
   7 -11 -10   17.35    6.91
   7 -11 -10   19.67    7.27
 -11  -7 -10   16.93    6.68
  11   7 -10   31.40    7.47
  -7  11 -10   15.54    5.11
 -11  -7 -10   18.02    6.36
   7 -11 -10   17.88    6.11
 -11  -8  -1  343.18   19.22
 -11  -8   1  330.20   18.91
  11   8  -1  325.57   13.03
  -8  11   1  329.53   16.54
  -8  11  -1  314.11   16.00
  11   8  -1  333.68   12.52
  11   8  -1  327.61   13.64
  11   8   1  337.83   14.62
 -11  -8  -3 2248.72   47.97
 -11  -8   3 2217.69   48.35
  -8  11   3 2095.28   42.49
  -8  11  -3 2141.92   41.37
  11   8  -3 2132.43   38.22
  11   8   3 2245.69   39.47
  11   8  -3 2163.28   36.59
  11   8  -5   36.80    7.15
 -11  -8  -5   46.26    7.82
 -11  -8  -5   46.24    7.79
  -8  11   5   29.87    7.43
  11   8  -5   31.61    7.04
 -11  -8  -5   49.14    8.16
  11   8  -5   48.38    8.65
  11   8   5   44.10    7.42
   8 -11  -7  306.08   17.77
  11   8   7  299.02   20.67
 -11  -8  -7  308.39   19.98
  -8  11  -7  252.10   15.61
   8 -11  -7  268.94   19.71
   8 -11  -7  287.45   20.20
 -11  -8  -7  302.74   18.04
  11   8  -7  295.51   20.98
  -8  11  -7  232.64   15.26
 -11  -8  -7  305.52   20.47
  -8  11  -7  247.99   15.79
 -11  -8  -7  299.90   20.60
  -8  11  -9   61.93    8.60
 -11  -8  -9   85.79   12.37
 -11  -8  -9   91.74   12.73
  -8  11  -9   70.75    9.06
   8 -11  -9   82.01   11.19
 -11  -8  -9   88.21   11.63
   8 -11  -9   76.99   10.61
  11   8  -9   87.75   11.95
 -11  -8  -9   86.95   10.25
  -8  11  -9   60.34    8.71
   8 -11  -9   94.95   10.05
   8 -11 -11   46.72    5.83
   8 -11 -11   44.42    5.73
 -11  -8 -11   33.05    6.45
 -11  -8 -11   39.08    6.00
  11   8 -11   46.63    5.27
 -11  -8 -11   34.08    4.93
 -11  -8 -11   33.00    4.63
 -11  -9   0  992.82   32.18
  11   9   0 1056.81   21.80
  -9  11   0  995.35   28.53
  11   9   0 1035.15   20.45
  11   9   0 1029.26   24.91
 -11  -9   2  276.78   17.45
 -11  -9  -2  248.17   16.76
  11   9  -2  253.35   12.38
  -9  11   2  256.25   15.53
  -9  11  -2  249.60   14.95
  11   9  -2  258.35   11.87
  11   9   2  261.74   13.82
 -11  -9   4 1780.94   44.72
  -9  11   4 1703.17   41.45
 -11  -9  -4 1785.08   44.59
  11   9  -4 1705.20   37.03
  11   9   4 1815.30   38.52
  11   9  -4 1801.42   36.14
   9 -11  -6  457.61   20.20
  11   9   6  483.61   22.58
  11   9  -6  433.44   20.46
  11   9   6  478.08   26.02
 -11  -9  -6  503.47   24.15
  -9  11   6  457.80   23.54
   9 -11   6  441.98   23.07
   9 -11  -6  458.71   24.24
  -9  11  -6  426.83   18.62
   9 -11  -6  456.31   24.27
  11   9  -6  435.18   25.00
 -11  -9  -6  435.74   23.75
 -11  -9  -6  473.71   24.70
   9 -11  -8  294.46   16.40
  11   9   8  280.74   18.76
 -11  -9  -8  316.43   20.93
  -9  11  -8  280.79   15.06
   9 -11  -8  313.74   20.37
   9 -11  -8  313.88   20.48
 -11  -9  -8  293.14   17.97
  11   9  -8  315.12   21.98
  -9  11  -8  231.49   14.88
  -9  11  -8  260.61   15.77
 -11  -9  -8  286.03   19.57
 -11  -9  -8  316.31   20.48
 -11  -9 -10   55.74    7.33
 -11  -9 -10   45.78    7.15
   9 -11 -10   59.21    8.53
 -11  -9 -10   63.24    8.39
   9 -11 -10   68.64    8.95
 -11  -9 -10   69.21    9.39
  -9  11 -10   61.29    7.05
  11   9 -10   66.32    8.48
   9 -11 -10   56.43    6.65
 -11 -10  -1  942.18   32.44
 -11 -10   1  875.62   31.24
 -10  11  -1  893.69   28.27
 -10  11   1  892.88   28.41
  11  10   1  931.76   25.23
  11  10  -1  941.67   20.70
  11  10   1  988.89   19.55
  11  10   1  984.47   20.46
  11  10  -1  893.52   21.26
 -10  11   3   13.68    6.79
 -10  11  -3   31.33    6.87
 -11 -10   3   24.03    7.77
 -11 -10  -3   18.43    6.77
  11  10  -3   24.54    4.83
  11  10   3   21.81    5.11
  11  10  -3   16.08    4.19
 -11 -10  -5   81.07   10.94
 -11 -10  -5   90.89   11.67
 -10  11   5   92.65   10.84
  10 -11   5   89.17   10.65
 -11 -10  -5   87.66   10.71
  11  10  -5   88.64   13.35
  11  10   5   94.15   10.36
  10 -11  -7  220.74   13.94
  11  10   7  207.48   18.55
 -11 -10  -7  210.06   17.75
 -10  11  -7  182.26   12.85
  10 -11  -7  202.63   17.97
  10 -11  -7  208.56   17.84
  11  10  -7  216.32   18.45
 -11 -10  -7  232.80   16.87
 -11 -10  -7  209.06   17.31
 -11 -10  -7  245.58   18.67
 -11 -10  -9    6.35    6.58
 -10  11  -9    8.20    4.37
 -10  11  -9   12.04    4.39
 -11 -10  -9    2.59    6.62
  10 -11  -9   12.35    7.25
 -11 -10  -9   13.10    6.24
  11  10  -9    1.26    6.54
 -10  11  -9    5.41    5.02
  10 -11  -9   17.25    5.19
  10 -11  -9    9.84    6.71
 -11 -10  -9   16.14    8.38
 -11 -10 -11    0.12    3.72
  10 -11 -11   -3.29    3.19
  11  10 -11    2.82    1.64
 -11 -10 -11   -2.80    3.67
  10 -11 -11    5.45    3.40
 -11 -11   0  350.81   20.91
  11  11   0  338.64   15.82
 -11  11   0  311.28   18.03
 -11 -11   2  360.08   21.00
  11  11   2  364.19   17.28
 -11  11   2  343.57   19.31
 -11 -11  -2  361.43   21.32
 -11  11  -2  345.01   19.01
 -11  11   4   15.34    7.03
 -11 -11  -4   15.26    4.78
 -11  11  -4    9.39    4.30
 -11 -11   4   13.30    6.17
  11  11  -4   -7.60    5.29
  11  11   4   17.23    5.26
  11 -11   4   -3.31    4.38
 -11 -11  -6  158.75   15.04
 -11 -11  -6  158.32   14.41
 -11  11   6  156.44   13.89
 -11 -11  -6  148.74   14.40
  11 -11  -6  152.14   14.21
  11  11   6  161.51   13.54
  11  11  -6  149.59   15.39
  11 -11   6  164.61   14.33
  11 -11  -6  150.19   14.19
  11  11   8  -14.86    7.15
  11 -11  -8    4.13    7.25
  11  11  -8   -6.73    8.86
 -11 -11  -8    3.02    6.57
 -11  11  -8    0.73    1.97
 -11 -11  -8    1.74    5.58
 -11 -11  -8  -10.63    5.90
  11 -11  -8   -7.70    7.53
 -11 -11  -8   -7.15    7.95
  11 -11 -10   38.50    6.32
  11 -11 -10   50.02    7.01
 -11 -11 -10   38.31    7.74
  11  11 -10   40.92    7.13
 -11 -11 -10   44.17    7.20
 -11 -11 -10   39.51    5.98
 -11 -11 -10   25.16    5.11
 -12  11  -1  241.04   17.05
 -12  11   1  214.55   15.83
 -11 -12  -1  231.07   18.13
 -11 -12   1  221.68   18.25
  11  12   1  245.62   14.51
 -12  11   3  100.08   10.54
 -11 -12  -3  113.35   13.39
 -12  11  -3   95.21   11.45
  12 -11   3   94.72    9.82
 -11 -12   3  113.03   13.26
  11  12   3  109.33   10.45
 -11 -12  -5   44.77    9.23
 -11 -12  -5   28.08    7.88
 -12  11   5   46.99    8.16
 -11 -12  -5   42.78    8.89
  11  12  -5   45.11    9.72
  11  12   5   63.12    9.20
  12 -11   5   43.08    7.49
  11  12   7   84.78   12.09
  12 -11  -7   94.28   12.49
 -11 -12  -7   81.34   12.73
  12 -11  -7   82.72   12.34
 -11 -12  -7   86.81   11.61
  11  12  -7   75.92   12.97
 -11 -12  -7   80.08   11.50
 -11 -12  -7   73.43   11.48
 -11 -12  -9   98.42   12.04
  12 -11  -9  110.41   10.68
  12 -11  -9   99.49   10.46
 -11 -12  -9   81.03    8.70
 -11 -12  -9   83.56    8.87
  11  12  -9   88.25   10.93
 -11 -12  -9   95.06    9.98
 -11 -12 -11    2.01    2.97
 -12  10   0  666.10   25.84
 -10 -12   0  645.89   28.01
  12 -10   0  680.54   18.72
  12 -10   0  669.64   17.56
  10  12   0  677.93   22.44
 -10 -12  -2   94.75   11.29
 -12  10   2   91.33   11.20
 -12  10  -2   96.14   11.43
 -10 -12   2  100.60   12.85
  12 -10  -2  113.69    9.26
  12 -10   2   90.05    8.69
  10  12   2  124.21   10.82
  12 -10  -2  111.92    8.76
  12 -10   4  166.01   14.71
 -12  10  -4  153.21   14.74
 -12  10   4  156.11   14.12
 -10 -12   4  160.84   13.92
 -10 -12  -4  177.65   16.18
  12 -10   4  149.52   12.53
  10  12  -4  167.52   16.65
  10  12   4  161.87   13.70
 -10 -12  -6  144.43   12.38
 -10 -12  -6  156.59   12.97
 -12  10   6  124.30   12.99
 -10 -12  -6  103.08   13.03
  12 -10   6  125.25   13.26
  12 -10  -6  112.95   13.18
  12 -10  -6  139.25   14.49
  10  12  -6  126.00   15.60
  10  12   6  141.80   12.94
 -10 -12  -8  217.84   13.15
  10  12   8  249.66   17.80
 -10 -12  -8  282.54   19.11
  12 -10  -8  280.46   18.25
  10  12  -8  273.69   19.38
 -10 -12  -8  287.17   18.39
 -12  10  -8  218.79   14.32
 -10 -12  -8  291.22   17.30
 -12  10  -8  221.81   14.21
 -10 -12  -8  273.01   16.85
  12 -10  -8  264.58   17.70
  12 -10 -10   12.51    4.92
 -10 -12 -10    9.52    7.03
  10  12 -10    8.70    4.83
 -10 -12 -10    4.43    5.28
  12 -10 -10   11.83    4.74
  -9 -12   1   95.33   11.91
  -9 -12  -1   76.30   10.15
 -12   9   1   78.37   10.33
 -12   9  -1   89.17   10.95
   9  12   1   78.66    8.59
  12  -9  -1   79.13    7.15
  12  -9   1   73.84    6.51
  12  -9   1   71.39    6.90
  12  -9   1   73.28    6.96
  12  -9  -1   79.43    7.66
 -12   9   3   14.72    6.83
 -12   9  -3   16.08    7.24
  -9 -12  -3   14.89    6.38
  -9 -12   3   18.21    7.14
  12  -9  -3    6.21    5.01
   9  12   3   15.25    5.99
  12  -9   3   14.27    5.98
  12  -9  -3   20.79    5.86
  12  -9  -5   88.66    9.68
  -9 -12  -5   97.01   10.88
  -9 -12  -5   94.87   10.32
 -12   9   5   83.82   11.00
  -9 -12  -5  113.47   11.57
  12  -9   5  103.83   11.92
  12  -9  -5  119.45   11.37
   9  12  -5   88.36   13.20
   9  12   5  106.39   11.28
  -9 -12  -7   68.29    9.33
 -12   9  -7   54.55    8.00
 -12   9  -7   55.04    8.61
  -9 -12  -7   62.03    9.09
  12  -9  -7   81.31   11.34
  12  -9  -7   74.86   10.83
  -9 -12  -7   58.79   11.05
   9  12  -7   83.01   13.53
  -9 -12  -7   52.98    7.99
 -12   9  -9  154.41   12.71
  -9 -12  -9  197.11   16.39
  12  -9  -9  186.41   13.66
 -12   9  -9  153.04   10.16
  12  -9  -9  181.02   13.68
  -9 -12  -9  191.79   14.40
   9  12  -9  183.42   15.53
 -12   9  -9  148.23   12.34
  -9 -12  -9  167.16   11.65
  12  -9 -11   87.14    5.29
  -9 -12 -11   80.76    6.65
  -9 -12 -11   71.59    7.43
  12  -9 -11   73.64    5.01
  -8 -12   0 1003.01   32.12
 -12   8   0  972.88   29.28
   8  12   0  948.92   25.27
  12  -8   0  992.61   21.02
  12  -8   0  992.13   22.14
 -12   8  -2   80.11   10.17
 -12   8   2   66.63    9.40
  -8 -12  -2   64.33   10.30
  -8 -12   2   62.76    9.55
   8  12   2   68.16    8.12
  12  -8  -2   65.23    6.88
  12  -8   2   62.87    7.22
  12  -8  -2   70.86    7.45
 -12   8  -4  139.09   13.30
 -12   8   4  134.81   12.28
  -8 -12  -4  117.37   12.47
  -8 -12   4  142.15   12.73
  12  -8  -4  139.77   11.51
  12  -8   4  116.66   11.30
   8  12   4  124.11   11.29
  12  -8  -4  130.06   10.50
  -8 -12  -6  275.11   16.47
   8  12   6  262.07   16.46
  -8 -12  -6  280.65   19.07
  12  -8  -6  273.93   18.39
  12  -8  -6  281.49   18.15
   8  12  -6  285.82   21.47
  12  -8   6  283.55   18.87
  12  -8  -6  276.63   18.45
  -8 -12  -8   40.10    8.39
  12  -8  -8   35.68    9.27
   8  12   8   22.80    6.29
  12  -8  -8   33.15    9.05
  -8 -12  -8   28.42    9.43
  -8 -12  -8   35.11    9.96
   8  12  -8   45.13   10.60
 -12   8  -8   37.19    8.44
 -12   8  -8   24.34    7.34
 -12   8 -10   36.85    6.60
 -12   8 -10   40.00    6.84
  12  -8 -10   57.57    7.36
  12  -8 -10   59.77    7.33
  -8 -12 -10   51.13    8.95
   8  12 -10   45.21    7.54
 -12   8 -10   45.72    5.43
  -8 -12 -10   57.01    8.82
  -8 -12 -10   34.65    5.47
 -12   7   1 1300.42   32.84
  -7 -12   1 1270.88   34.81
  -7 -12  -1 1329.07   36.32
 -12   7  -1 1309.25   33.83
   7  12   1 1328.56   29.20
  12  -7  -1 1294.05   25.51
  12  -7   1 1244.42   24.51
  12  -7  -1 1262.29   26.50
 -12   7   3  557.49   22.81
  -7 -12  -3  602.32   25.61
  -7 -12   3  548.01   23.50
 -12   7  -3  597.87   25.60
  12  -7  -3  543.26   20.89
  12  -7   3  531.06   19.87
   7  12   3  564.30   20.40
  12  -7  -3  567.28   20.21
  -7 -12  -5 1232.56   33.04
   7  12   5 1318.21   34.02
 -12   7   5 1249.71   35.68
  -7 -12  -5 1321.73   39.88
  12  -7  -5 1249.36   36.40
  12  -7   5 1256.52   35.90
  -7 -12  -5 1243.71   35.51
  12  -7  -5 1188.35   33.77
   7  12  -5 1278.13   42.33
  12  -7  -5 1311.45   35.37
 -12   7  -7  298.26   18.50
 -12   7  -7  295.76   18.25
  -7 -12  -7  327.77   20.93
  12  -7  -7  350.98   20.45
  12  -7  -7  351.88   20.47
   7  12  -7  347.22   23.95
  -7 -12  -7  320.01   18.77
 -12   7  -9   14.25    6.10
 -12   7  -9   12.75    5.89
  12  -7  -9   14.68    6.14
  -7 -12  -9   22.63    7.75
  12  -7  -9   21.20    6.19
  -7 -12  -9   27.09    8.30
   7  12  -9   17.66    7.40
 -12   7  -9   13.30    4.88
  -7 -12  -9    1.82    5.24
  12  -7 -11    8.91    3.10
  -7 -12 -11    9.84    4.86
  12  -7 -11    3.93    2.91
  -7 -12 -11    9.20    4.66
 -12   7 -11    7.08    3.79
 -12   7 -11    3.47    3.57
  -6 -12   0 1680.45   39.10
 -12   6   0 1707.59   36.89
   6  12   0 1718.52   32.28
  12  -6   0 1714.17   27.46
  12  -6   0 1765.48   29.10
 -12   6   2   93.26    9.54
  -6 -12   2  115.77   10.94
  -6 -12  -2   99.05   11.04
 -12   6  -2  104.45   10.88
   6  12   2  109.81    9.36
  12  -6  -2   93.74    8.40
  12  -6   2   98.00    8.22
  12  -6  -2   98.84    9.13
  -6 -12   4  654.68   24.44
 -12   6   4  579.29   23.30
  -6 -12  -4  637.54   27.29
   6  12   4  633.92   22.01
  12  -6  -4  624.76   23.00
  12  -6  -4  614.83   24.00
  12  -6   4  590.22   22.97
  12  -6  -6   45.52    8.60
 -12   6  -6   27.93    6.50
 -12   6  -6   27.28    7.01
  12  -6  -6   34.45    6.56
  12  -6  -6   38.61    6.73
  -6 -12  -6   38.61    9.14
   6  12  -6   35.04   10.45
  12  -6  -6   42.01    7.96
   6  12   6   43.60    7.23
  -6 -12  -6   30.53    8.13
  12  -6   6   33.53    7.67
 -12   6  -8  107.18   13.15
 -12   6  -8   95.12   12.65
  -6 -12  -8  103.33   13.96
  12  -6  -8  126.68   12.60
 -12   6  -8  102.45   10.12
  12  -6  -8  130.75   12.80
   6  12  -8  130.19   14.56
  -6 -12  -8  120.23   13.77
  -6 -12  -8  115.05   11.96
 -12   6 -10    6.58    5.58
 -12   6 -10   11.30    5.79
  12  -6 -10    7.09    5.42
  12  -6 -10    4.26    5.24
  -6 -12 -10    2.16    6.78
   6  12 -10    6.89    5.82
 -12   6 -10    2.17    4.41
  -6 -12 -10   12.34    6.01
  -6 -12 -10    8.49    5.17
  12  -5  -1  442.15   15.92
  12  -5   1  447.28   14.35
  -5 -12   1  443.07   19.82
 -12   5   1  436.59   18.50
  -5 -12  -1  454.55   20.65
 -12   5  -1  458.37   19.93
  12  -5  -1  455.63   15.25
   5  12   1  457.16   16.66
 -12   5  -3  241.99   14.26
  -5 -12   3  250.57   14.99
 -12   5   3  254.68   14.76
  -5 -12  -3  252.25   16.19
 -12   5  -3  271.30   17.37
   5  12   3  261.66   13.58
  12  -5  -3  257.16   13.98
  12  -5   3  245.05   13.65
  12  -5  -3  257.92   14.96
 -12   5   5    7.86    5.12
  12  -5  -5    7.95    6.08
   5  12   5   10.43    5.89
  12  -5   5   12.10    6.42
  12  -5  -5   15.16    6.38
  12  -5  -7  253.18   18.51
 -12   5  -7  248.12   17.86
 -12   5  -7  240.74   17.48
  -5 -12  -7  266.04   18.54
  12  -5  -7  246.24   16.85
   5  12  -7  245.29   15.16
  12  -5   7  260.23   18.35
  12  -5  -7  288.68   17.93
  12  -5  -7  231.30   16.54
   5  12  -7  241.90   20.19
  -5 -12  -7  238.06   16.46
 -12   5  -9   33.48    8.63
 -12   5  -9   18.17    7.86
  12  -5  -9   12.22    7.12
  -5 -12  -9   20.39    4.75
  12  -5  -9    8.44    6.86
  -5 -12  -9   21.97    8.24
  -5 -12  -9   20.71    4.65
  -5 -12  -9   18.48    8.12
   5  12  -9   26.26    8.25
 -12   5  -9   21.35    5.57
  -5 -12  -9   12.73    7.14
 -12   5 -11   70.80    7.96
  -5 -12 -11   64.59    8.11
  12  -5 -11   75.45    5.52
  12  -5 -11   72.57    5.56
 -12   5 -11   54.07    5.46
  -5 -12 -11   73.18    8.07
 -12   5 -11   70.05    7.85
  -5 -12 -11   67.53    6.82
 -12   4   0 1555.49   33.97
  -4 -12   0 1600.08   36.57
  12  -4   0 1589.11   22.29
  -4 -12   2 1000.22   28.51
  -4 -12  -2 1021.15   30.91
 -12   4   2 1003.79   27.10
 -12   4  -2 1046.74   30.39
   4  12   2 1038.05   24.59
  12  -4  -2  986.46   24.24
  12  -4  -2  992.80   25.51
  12  -4   2 1017.24   23.91
 -12   4   4  294.26   15.87
  -4 -12  -4  294.80   18.17
   4  12   4  279.96   14.41
  12  -4  -4  277.62   15.88
  12  -4  -4  282.51   17.00
  12  -4   4  275.66   15.55
  12  -4  -6   56.14   10.06
 -12   4  -6   73.22    9.56
 -12   4  -6   74.46    9.56
  12  -4  -6   70.45   10.24
  12  -4  -6   57.94   10.74
  12  -4  -6   59.85    9.69
  -4 -12  -6   61.04    9.61
   4  12  -6   63.28   10.91
   4  12  -6   55.38    8.28
  12  -4  -6   64.99    8.70
   4  12   6   69.74    8.33
  -4 -12  -6   78.68    9.82
  12  -4   6   71.38    9.70
 -12   4  -8   81.18   12.82
 -12   4  -8   90.37   13.41
  -4 -12  -8  112.71   13.47
  12  -4  -8   91.00   11.30
  -4 -12  -8   90.19    9.66
   4  12  -8   81.24   10.60
  -4 -12  -8   88.76    9.68
  12  -4  -8   93.78   11.29
  12  -4  -8   89.87   12.10
  -4 -12  -8  122.50   14.61
   4  12  -8   84.39   13.30
 -12   4  -8   85.80   10.42
  -4 -12  -8   77.65   11.16
 -12   4 -10   91.51   11.28
 -12   4 -10   79.62   10.79
  -4 -12 -10  103.12   11.02
  -4 -12 -10   92.34    8.00
  12  -4 -10   90.37    8.48
  -4 -12 -10   86.22    7.77
  12  -4 -10  100.25    8.63
 -12   4 -10   84.03    8.24
   4  12 -10  118.61   10.96
  -4 -12 -10   99.50   10.75
  -4 -12 -10   89.77   10.38
  12  -3  -1  357.96   14.20
  12  -3   1  397.33   13.19
  -3 -12   1  366.99   17.58
  -3 -12  -1  361.47   18.37
 -12   3   1  385.16   16.53
 -12   3  -1  391.23   18.07
   3  12  -1  372.76   12.07
  12  -3  -1  368.02   13.58
   3  12   1  373.53   14.76
 -12   3  -3 2332.77   41.49
 -12   3  -3 2284.44   46.56
  -3 -12  -3 2142.26   45.13
  -3 -12   3 2287.92   41.52
 -12   3   3 2109.69   38.47
  12  -3   3 2194.49   37.77
  12  -3  -3 2224.91   41.58
  12  -3  -3 2222.65   39.47
   3  12   3 2246.96   36.28
  12  -3  -5   26.58    7.72
   3  12   5   30.11    6.03
  12  -3   5   29.53    7.40
  12  -3  -5   28.32    7.69
  12  -3  -7  174.32   17.00
 -12   3  -7  202.92   17.30
 -12   3  -7  153.03   15.71
  -3 -12  -7  212.17   16.31
  -3 -12  -7  165.02   12.39
  12  -3  -7  191.85   14.68
  12  -3   7  195.67   16.24
   3  12  -7  190.50   13.83
  -3 -12  -7  175.65   12.66
  12  -3  -7  199.02   14.77
  12  -3  -7  194.16   16.03
   3  12  -7  188.67   17.24
  -3 -12  -7  211.21   16.41
 -12   3  -9   80.43   12.39
 -12   3  -9   71.30   11.85
  -3 -12  -9   96.46   11.62
  -3 -12  -9   83.24    8.67
  12  -3  -9   87.90    9.45
  -3 -12  -9   71.17    8.24
  12  -3  -9   85.44    9.41
 -12   3  -9   61.84    7.82
   3  12  -9   75.41    9.84
  -3 -12  -9   76.66   10.75
   3  12  -9   77.73   12.12
 -12   3  -9   67.19    8.55
  12  -3  -9   72.66    9.97
  -3 -12  -9   59.27   10.44
  -3 -12 -11   62.62    8.04
  12  -3 -11   56.63    4.49
  -3 -12 -11   58.03    5.47
  12  -3 -11   55.32    4.61
  -3 -12 -11   73.55    8.14
 -12   3 -11   57.75    5.91
  -3 -12 -11   64.24    5.66
 -12   3 -11   64.48    8.71
 -12   3 -11   55.52    8.36
  -3 -12 -11   63.78    7.33
  12  -2   0   92.25    5.73
  -2 -12   0  110.44   10.38
 -12   2   0   98.69    9.56
   2  12   0   96.84    7.76
  12  -2   0   98.45    7.44
 -12   2  -2   49.87    8.99
 -12   2   2   51.10    7.20
 -12   2  -2   39.59    6.89
  -2 -12   2   32.29    6.31
  -2 -12  -2   34.80    7.59
   2  12   2   47.85    6.54
  12  -2  -2   49.85    6.97
  12  -2   2   50.27    6.22
  12  -2  -2   49.94    7.43
 -12   2   4  291.46   14.34
   2  12   4  292.10   13.87
  12  -2  -4  297.38   16.43
  12  -2  -4  288.14   17.09
  12  -2   4  281.71   15.10
  12  -2  -6   42.35    8.20
 -12   2  -6   42.78    8.47
 -12   2  -6   37.92    7.93
  -2 -12  -6   47.97    9.74
  12  -2  -6   33.06    8.30
  12  -2  -6   59.10    9.78
   2  12  -6   30.76    8.19
   2  12  -6   48.30    7.64
  -2 -12  -6   38.40    7.72
  12  -2   6   37.05    8.44
 -12   2  -8   90.81   12.80
 -12   2  -8   56.77   11.33
  -2 -12  -8   79.21    9.79
  12  -2  -8   70.76    8.46
   2  12  -8   74.24   10.49
  -2 -12  -8   71.88    9.81
  12  -2  -8   75.82    9.05
  -2 -12  -8   84.17   10.63
 -12   2  -8   63.35    9.25
  -2 -12  -8   66.58   10.91
   2  12  -8   81.45   11.95
 -12   2  -8   75.24    9.14
  12  -2  -8   86.83   12.21
  -2 -12  -8   65.70    9.99
 -12   2 -10  132.64   14.41
  -2 -12 -10  114.01   11.35
 -12   2 -10   82.21    9.33
  -2 -12 -10  125.40    9.77
  12  -2 -10  136.49    9.04
  -2 -12 -10  134.44    9.96
  12  -2 -10  130.67    8.84
 -12   2 -10  118.03    9.71
 -12   2 -10  145.68   14.84
  -2 -12 -10  138.33   12.13
  -2 -12 -10  128.16   12.81
  12  -1   1  765.55   17.99
  12  -1  -1  751.48   20.02
   1  12  -1  785.88   17.67
  -1 -12   1  793.91   24.67
 -12   1   1  763.56   22.53
   1  12   1  795.43   21.62
 -12   1  -1  812.21   24.81
  -1 -12  -1  839.25   26.37
  12  -1  -1  801.85   19.58
 -12   1  -1  767.18   24.97
 -12   1  -3  476.81   19.22
  12  -1   3  477.09   17.68
  12  -1  -3  507.48   20.33
 -12   1   3  458.33   17.22
  -1 -12   3  460.64   17.87
  -1 -12  -3  454.44   20.76
  12  -1  -3  502.39   19.33
   1  12   3  485.32   16.64
 -12   1   5  714.79   29.11
  12  -1  -5  743.29   28.88
  12  -1   5  714.53   25.46
   1  12   5  729.27   21.86
  12  -1  -5  684.46   26.18
  12  -1  -7  245.03   18.35
 -12   1  -7  258.99   19.10
 -12   1  -7  261.45   19.40
   1  12   7  269.15   19.29
  -1 -12  -7  253.89   16.75
   1  12  -7  251.31   15.45
 -12   1  -7  210.00   14.49
  -1 -12  -7  240.34   15.69
  -1 -12  -7  256.12   15.90
  12  -1   7  265.65   18.12
  12  -1  -7  261.46   18.44
   1  12  -7  257.74   20.41
  -1 -12  -7  237.02   17.67
 -12   1  -9  100.54   14.33
 -12   1  -9   91.99   14.11
   1  12  -9   93.12   11.06
  12  -1  -9   96.05    9.36
  -1 -12  -9   95.92   10.81
 -12   1  -9   86.02   10.31
  -1 -12  -9   65.95   10.04
 -12   1  -9   84.38    9.58
  12  -1  -9   96.13    9.30
  -1 -12  -9   94.05   10.47
  12  -1  -9   93.05   12.37
  -1 -12  -9   92.16   10.83
  -1 -12  -9   81.37   11.24
 -12   1 -11   26.12    7.19
 -12   1 -11   33.92    7.41
  -1 -12 -11   25.19    4.38
  -1 -12 -11   24.97    5.87
  -1 -12 -11   29.71    4.53
  -1 -12 -11   18.04    4.79
 -12   1 -11   19.63    4.74
  -1 -12 -11   19.16    6.02
   0  12   0 3350.49   40.30
   0 -12   0 3376.36   50.22
 -12   0   0 3235.46   46.01
 -12   0   0 3211.53   51.46
  12   0   0 3329.60   33.21
 -12   0  -2  848.09   26.00
  12   0  -2  846.37   23.49
  12   0   2  846.18   20.89
 -12   0  -2  895.72   27.62
   0 -12  -2  842.66   26.90
   0 -12   2  853.21   24.21
 -12   0   2  840.40   22.50
   0  12   2  896.47   24.83
  12   0  -2  881.02   22.87
   0  12   2  846.79   20.77
 -12   0   4  348.82   19.71
  12   0  -4  366.73   19.02
  12   0   4  347.95   16.55
   0  12   4  393.27   15.37
  12   0  -4  363.57   18.09
  12   0  -6  495.96   24.23
 -12   0  -6  506.66   24.47
 -12   0  -6  458.50   23.31
   0 -12  -6  455.65   21.36
   0  12   6  474.31   23.55
  12   0  -6  460.70   24.74
   0 -12  -6  488.11   21.99
  12   0   6  493.25   22.60
   0  12  -6  472.55   20.01
   0 -12  -6  466.82   21.57
  12   0  -6  456.06   23.00
   0  12  -6  487.16   26.36
   0 -12  -6  445.26   22.29
 -12   0  -8  221.49   18.44
 -12   0  -8  224.10   18.22
 -12   0  -8  188.32   14.81
   0 -12  -8  240.51   16.43
   0 -12  -8  216.14   15.08
   0  12  -8  222.44   15.28
   0 -12  -8  243.97   16.17
 -12   0  -8  212.15   14.06
  12   0  -8  244.16   17.98
   0  12  -8  196.50   15.98
   0 -12  -8  215.71   16.72
   0 -12  -8  211.86   17.10
 -12   0 -10  132.96   14.53
 -12   0 -10  109.80   10.54
   0 -12 -10   98.70   10.80
   0 -12 -10  129.98   10.64
 -12   0 -10  106.17   10.29
   0  12 -10  120.82   10.57
  12   0 -10  128.02   11.80
 -12   0 -10  102.98   13.30
   0 -12 -10  113.68   10.37
   0 -12 -10  104.83    9.63
   0 -12 -10  131.07   12.89
 -12   0 -12   17.22    3.14
 -12   0 -12   17.71    3.28
 -12  -1   1 4637.70   63.99
 -12  -1  -1 4484.31   59.64
  12   1  -1 4680.87   49.08
  -1  12   1 4566.39   51.29
 -12  -1  -1 4678.99   57.80
  -1  12  -1 4628.52   45.49
 -12  -1   1 4591.18   52.69
   1 -12   1 4661.34   57.02
   1 -12  -1 4614.99   59.84
  12   1  -1 4702.57   46.85
  12   1   1 4725.18   44.85
  12   1  -1 4543.40   34.48
 -12  -1  -3 1505.95   34.43
 -12  -1   3 1457.41   37.77
  12   1   3 1435.54   29.82
  12   1  -3 1462.44   33.51
 -12  -1   3 1459.86   28.67
  -1  12   3 1524.69   34.56
  12   1  -3 1495.22   32.48
  -1  12   3 1448.75   26.82
  -1  12   5  313.60   18.75
  12   1   5  293.40   16.86
  12   1  -5  313.29   19.53
 -12  -1   5  313.99   19.93
  12   1  -5  323.99   18.53
  12   1  -7 1682.30   47.13
 -12  -1  -7 1670.25   46.76
 -12  -1  -7 1676.73   46.52
  -1  12   7 1656.37   44.67
 -12  -1  -7 1508.76   38.43
   1 -12  -7 1668.11   40.75
   1 -12  -7 1680.00   41.16
  -1  12  -7 1543.00   37.40
   1 -12  -7 1657.25   40.87
  12   1  -7 1709.93   45.53
 -12  -1  -7 1516.10   36.54
  -1  12  -7 1657.19   48.14
   1 -12  -7 1665.57   43.49
  12   1   7 1667.67   43.09
 -12  -1  -9  470.78   25.07
 -12  -1  -9  447.61   24.82
 -12  -1  -9  382.91   20.08
   1 -12  -9  422.48   20.71
  -1  12  -9  416.81   19.60
 -12  -1  -9  402.97   19.05
   1 -12  -9  448.52   20.83
   1 -12  -9  448.29   20.71
  12   1  -9  464.53   23.40
   1 -12  -9  477.89   21.43
   1 -12  -9  443.88   23.03
 -12  -1 -11    9.54    5.87
 -12  -1 -11    9.04    5.97
   1 -12 -11    2.76    3.82
 -12  -1 -11    8.40    4.74
   1 -12 -11    7.11    3.53
   1 -12 -11    7.17    3.83
 -12  -1 -11    6.39    4.71
   1 -12 -11   11.71    3.98
   1 -12 -11    1.74    4.67
  12   2   0 6804.29   54.19
 -12  -2   0 7075.75   67.22
  -2  12   0 7028.21   60.66
 -12  -2   0 6905.16   75.63
 -12  -2  -2 1175.42   30.92
 -12  -2   2 1221.55   33.98
  12   2  -2 1176.48   27.31
  -2  12   2 1181.61   28.53
  -2  12  -2 1156.07   22.76
 -12  -2   2 1187.82   26.06
  12   2  -2 1158.38   25.98
  12   2   2 1175.89   24.85
  -2  12   4  799.02   26.67
  12   2   4  774.58   23.93
  12   2  -4  793.29   27.25
 -12  -2   4  767.26   28.55
  12   2  -4  791.86   25.77
   2 -12  -6  317.68   18.55
  12   2   6  311.34   17.93
  12   2  -6  285.38   19.16
  12   2   6  307.04   19.43
  -2  12   6  307.80   19.00
 -12  -2  -6  265.61   15.87
  -2  12  -6  326.56   17.23
   2 -12  -6  307.01   18.28
  12   2  -6  317.81   21.21
   2 -12  -6  297.15   17.85
  12   2  -6  297.90   19.55
 -12  -2  -6  319.04   20.00
 -12  -2  -6  317.64   19.78
 -12  -2  -8   30.69    9.63
 -12  -2  -8   27.52    9.04
   2 -12  -8   29.59    7.77
 -12  -2  -8   23.32    8.71
   2 -12  -8   32.59    7.87
   2 -12  -8   21.43    7.58
   2 -12  -8   28.22    5.59
  12   2  -8   35.95    9.30
  -2  12  -8   30.89    8.25
 -12  -2  -8   28.34    7.42
   2 -12  -8   30.70    9.53
 -12  -2 -10   53.22   10.35
 -12  -2 -10   54.71   10.16
   2 -12 -10   58.78    8.46
   2 -12 -10   60.43    8.41
 -12  -2 -10   39.07    7.77
   2 -12 -10   42.80    6.62
 -12  -2 -10   48.65    7.99
  -2  12 -10   52.88    8.04
   2 -12 -10   37.12    6.63
  12   2 -10   53.08    8.94
   2 -12 -10   41.85    8.63
 -12  -3  -1 2465.14   45.28
 -12  -3   1 2609.59   48.19
  12   3  -1 2504.72   35.98
 -12  -3   1 2515.23   38.59
  -3  12   1 2500.29   39.10
  -3  12  -1 2457.06   35.75
  12   3  -1 2553.10   34.56
  12   3  -1 2533.13   29.14
  12   3   1 2621.01   34.99
 -12  -3  -3  122.16   10.87
 -12  -3   3  115.73   12.14
  12   3  -3  112.02   10.43
  -3  12   3  125.04   11.04
  12   3  -3  122.29   10.27
  12   3   3  117.45    9.24
 -12  -3   5  521.97   24.52
  -3  12   5  483.29   22.33
  12   3  -5  475.82   23.34
  12   3   5  497.21   21.15
  12   3  -5  507.75   22.67
  12   3   7  476.54   22.59
   3 -12  -7  457.52   23.30
  12   3  -7  489.76   25.64
  12   3   7  436.83   22.33
  -3  12   7  475.32   24.16
 -12  -3  -7  471.12   22.81
   3 -12  -7  476.26   23.82
  -3  12  -7  468.19   21.23
   3 -12  -7  455.12   23.37
  -3  12  -7  420.94   20.92
  12   3  -7  483.81   24.70
 -12  -3  -7  449.57   20.36
   3 -12  -7  508.30   22.44
  -3  12  -7  395.40   20.07
 -12  -3  -7  459.66   25.16
 -12  -3  -7  502.64   25.89
 -12  -3  -9  227.01   19.09
 -12  -3  -9  223.18   18.78
 -12  -3  -9  209.29   15.58
   3 -12  -9  233.16   15.96
  -3  12  -9  191.59   13.93
   3 -12  -9  200.50   15.48
 -12  -3  -9  199.23   14.67
  12   3  -9  225.91   17.57
   3 -12  -9  199.72   13.79
   3 -12  -9  202.78   15.68
 -12  -3 -11  164.42   12.28
 -12  -3 -11  131.53    9.47
   3 -12 -11  165.01    9.96
 -12  -3 -11  149.49    9.02
   3 -12 -11  166.48    9.80
 -12  -3 -11  160.70   12.13
   3 -12 -11  153.33   10.37
  12   4   0   37.83    5.14
  -4  12   0   34.07    5.99
 -12  -4   0   32.24    7.04
  12   4   0   38.87    5.30
 -12  -4   2  954.89   30.78
 -12  -4  -2  974.70   29.47
  12   4  -2  912.80   24.12
  -4  12   2  908.32   25.78
  -4  12  -2  911.83   22.41
  12   4  -2  905.14   23.00
  12   4   2  935.87   22.92
 -12  -4   4  382.66   20.71
 -12  -4  -4  399.91   19.23
  -4  12   4  366.10   18.89
  12   4  -4  366.33   18.74
  12   4   4  367.09   16.76
  12   4  -4  372.92   18.02
   4 -12  -6   44.56    8.88
  12   4   6   44.79    7.43
  12   4  -6   48.63    9.10
  12   4   6   52.43    8.42
  -4  12   6   57.15    9.68
 -12  -4  -6   30.92    6.28
   4 -12  -6   45.33    7.24
   4 -12  -6   39.38    6.66
  12   4  -6   38.29    9.73
 -12  -4  -6   41.97    6.33
  12   4  -6   51.13    8.97
  -4  12  -6   45.39    7.15
 -12  -4  -6   59.51   10.62
 -12  -4  -6   60.58   10.79
 -12  -4  -8    4.68    7.65
  -4  12  -8   -5.03    6.40
 -12  -4  -8   18.14    9.12
  -4  12  -8    3.65    6.50
   4 -12  -8   25.35    7.75
 -12  -4  -8   22.64    7.23
   4 -12  -8   18.28    7.61
   4 -12  -8   28.10    6.75
  -4  12  -8    9.93    6.18
  12   4  -8   14.38    7.73
 -12  -4  -8    9.06    4.79
   4 -12  -8    8.64    6.97
 -12  -4 -10   16.28    7.20
 -12  -4 -10   16.41    7.20
   4 -12 -10   22.45    7.71
   4 -12 -10   23.39    7.57
 -12  -4 -10   20.23    8.27
  -4  12 -10   24.32    6.73
 -12  -4 -10   15.60    6.06
  12   4 -10   26.41    7.14
   4 -12 -10   19.82    6.81
 -12  -5   1  886.89   29.13
 -12  -5  -1  897.38   28.80
  12   5  -1  881.31   21.83
  -5  12   1  859.15   24.42
  -5  12  -1  893.11   23.71
  12   5  -1  897.56   20.89
  12   5   1  886.19   21.68
  12   5  -1  881.40   19.34
 -12  -5   3  645.62   26.24
 -12  -5  -3  592.81   23.82
  12   5  -3  620.30   21.88
  -5  12   3  605.07   22.54
  12   5  -3  625.83   20.98
  12   5   3  609.57   20.36
 -12  -5   5  476.96   23.52
  -5  12   5  482.03   23.07
  12   5  -5  501.70   23.72
  12   5   5  500.60   21.32
  12   5  -5  479.02   22.01
   5 -12  -7   16.51    6.03
   5 -12   7   15.04    5.41
  12   5   7   14.37    6.56
  12   5  -7   32.42    6.48
  12   5   7   18.18    5.04
  -5  12   7   24.88    8.52
   5 -12  -7    8.24    5.80
 -12  -5  -7   15.79    5.16
   5 -12  -7    1.35    5.49
 -12  -5  -7   11.31    5.35
  12   5  -7   10.13    5.92
  -5  12  -7    4.08    4.77
  -5  12  -7   -2.94    3.57
 -12  -5  -7    8.09    6.52
  -5  12  -7   12.46    4.61
 -12  -5  -7   17.91    7.54
 -12  -5  -9   22.83    8.59
 -12  -5  -9   21.93    8.71
   5 -12  -9   16.65    7.90
 -12  -5  -9   22.95    7.93
   5 -12  -9   20.43    8.19
  12   5  -9   15.47    7.67
  -5  12  -9   20.09    6.96
 -12  -5  -9   25.76    7.82
   5 -12  -9   24.12    8.12
 -12  -5 -11   36.37    6.79
 -12  -5 -11   50.42    7.40
   5 -12 -11   47.50    6.39
   5 -12 -11   49.30    6.42
 -12  -5 -11   38.77    6.54
 -12  -5 -11   35.66    5.30
  12   5 -11   48.08    6.11
   5 -12 -11   39.21    5.75
 -12  -6   0  126.65   12.64
  12   6   0  136.56    8.72
  -6  12   0  126.93   10.04
  12   6   0  136.70    8.32
  12   6   0  135.07    8.81
 -12  -6  -2  203.37   14.81
 -12  -6   2  196.71   14.99
  12   6  -2  196.33   11.89
  -6  12   2  211.15   13.78
  -6  12  -2  203.34   12.54
  12   6  -2  220.06   11.82
  12   6   2  207.22   11.94
 -12  -6   4  433.38   22.10
 -12  -6  -4  441.43   21.09
  -6  12   4  425.67   20.56
  12   6  -4  406.77   19.55
  12   6   4  396.97   18.08
  12   6  -4  406.66   18.73
   6 -12  -6  314.06   18.23
  12   6   6  296.06   17.67
  12   6  -6  337.62   20.21
  12   6   6  311.58   21.15
  -6  12   6  280.39   18.98
 -12  -6  -6  312.54   18.34
  -6  12  -6  289.68   16.44
   6 -12  -6  316.45   20.02
 -12  -6  -6  300.54   19.58
 -12  -6  -6  318.42   19.96
 -12  -6  -6  286.38   16.86
  12   6  -6  304.41   19.82
   6 -12  -6  318.66   19.96
   6 -12  -8   41.93    8.97
   6 -12  -8   32.84    9.32
  12   6   8   43.82    7.32
   6 -12  -8   48.51   10.43
 -12  -6  -8   44.63    8.77
  12   6  -8   42.48   10.16
  -6  12  -8   30.80    7.43
 -12  -6  -8   47.86    8.48
 -12  -6  -8   46.35   11.63
  -6  12  -8   46.12    8.14
 -12  -6  -8   46.68   11.67
  -6  12  -8   32.07    7.43
 -12  -6 -10   12.32    8.88
 -12  -6 -10   11.48    7.93
   6 -12 -10   18.55    6.62
   6 -12 -10    8.64    6.07
 -12  -6 -10    7.90    7.00
  -6  12 -10   10.25    5.89
  12   6 -10   12.33    6.26
 -12  -6 -10    7.41    5.38
   6 -12 -10   13.30    4.83
 -12  -7   1  440.15   21.70
 -12  -7  -1  447.11   21.55
  12   7  -1  457.23   16.10
  -7  12   1  430.68   18.64
  -7  12  -1  437.36   18.40
  12   7  -1  463.47   15.40
  12   7   1  468.27   16.82
  12   7  -1  461.54   15.68
 -12  -7  -3  468.42   22.48
 -12  -7   3  438.44   22.56
  -7  12   3  445.66   20.61
  -7  12  -3  442.00   18.54
  12   7  -3  463.28   19.02
  12   7   3  461.88   18.54
  12   7  -3  455.19   17.98
  12   7  -5   90.81   10.17
  12   7   5   79.27   10.02
  -7  12   5   60.50    9.97
 -12  -7   5   77.01   10.62
  12   7  -5   75.13    9.74
 -12  -7  -5   84.25    9.58
  12   7  -5   69.15    9.68
   7 -12  -5   80.14    8.86
  12   7   5   72.93    9.49
   7 -12  -7  191.00   14.48
  12   7   7  166.11   16.45
 -12  -7  -7  186.69   16.02
  -7  12  -7  170.33   13.54
   7 -12  -7  171.95   15.48
   7 -12  -7  174.77   15.76
  12   7  -7  168.52   16.39
 -12  -7  -7  179.14   14.54
 -12  -7  -7  179.74   17.39
 -12  -7  -7  157.60   16.49
 -12  -7  -9   25.77    7.78
 -12  -7  -9   27.89    8.10
   7 -12  -9   22.63    8.98
 -12  -7  -9   32.09    7.99
   7 -12  -9   17.54    8.38
  12   7  -9   25.96    7.97
  -7  12  -9   28.29    6.38
 -12  -7  -9   29.36    6.90
   7 -12  -9   17.35    6.84
   7 -12 -11   13.43    4.38
 -12  -7 -11    2.71    4.06
   7 -12 -11   12.97    4.39
 -12  -7 -11   10.11    3.55
  12   7 -11    4.51    3.27
 -12  -7 -11   10.07    3.61
 -12  -7 -11    9.20    3.37
  12   8   0   14.65    4.46
  -8  12   0   13.71    5.38
 -12  -8   0   17.52    6.93
  12   8   0   17.65    4.37
  12   8   0   18.79    4.93
  12   8  -2   51.95    7.16
  -8  12   2   46.40    8.13
  -8  12  -2   45.23    7.02
 -12  -8   2   63.93    9.99
 -12  -8  -2   57.27    8.87
  12   8  -2   47.86    6.40
  12   8   2   59.96    7.59
 -12  -8   4  437.54   23.02
  -8  12   4  446.96   22.05
 -12  -8  -4  464.31   23.00
  12   8  -4  437.62   19.82
  12   8   4  452.52   19.87
  12   8  -4  450.32   19.00
  12   8   6   79.16    9.44
   8 -12  -6   73.84   10.42
   8 -12   6   65.08    9.47
  12   8  -6   72.81    8.56
  12   8   6   75.88   11.86
  -8  12   6   65.69    9.82
 -12  -8  -6   67.31   10.17
   8 -12  -6   67.69   11.02
 -12  -8  -6   75.94   12.05
 -12  -8  -6   61.91   11.30
  12   8  -6   58.51   11.13
 -12  -8  -6   91.05   10.38
  -8  12  -6   66.21    8.99
   8 -12  -6   68.39   11.35
   8 -12  -8    6.03    5.65
   8 -12  -8    8.18    6.81
  12   8   8   -3.38    3.24
   8 -12  -8   -6.04    6.81
 -12  -8  -8   15.91    7.12
 -12  -8  -8    7.35    7.32
  -8  12  -8   10.91    5.36
  12   8  -8    0.08    6.64
 -12  -8  -8   -2.41    8.14
  -8  12  -8    2.00    3.82
 -12  -8  -8   10.05    8.17
  -8  12  -8   21.13    5.64
 -12  -8 -10   29.05    7.49
 -12  -8 -10   13.24    6.01
   8 -12 -10   13.51    5.80
   8 -12 -10   18.97    6.37
 -12  -8 -10   13.10    6.41
  12   8 -10    7.46    6.05
 -12  -8 -10    8.14    5.73
   8 -12 -10   12.74    3.88
 -12  -9  -1  241.29   17.16
 -12  -9   1  235.15   17.36
  12   9   1  261.43   11.61
  12   9  -1  244.45   12.20
  -9  12   1  222.03   15.08
  -9  12  -1  244.53   15.29
  12   9   1  259.06   10.86
  12   9  -1  251.37   11.76
  12   9   1  254.20   13.44
  12   9  -1  241.28   12.67
 -12  -9  -3  822.79   31.40
 -12  -9   3  806.09   31.03
  -9  12  -3  815.34   27.49
  -9  12   3  828.14   29.05
  12   9  -3  768.66   24.10
  12   9   3  800.91   25.13
  12   9  -3  809.99   23.48
  12   9   5   54.67    8.70
   9 -12  -5   63.06    7.99
  -9  12   5   56.33    9.46
 -12  -9  -5   80.93   10.24
  12   9  -5   46.28    7.03
  12   9  -5   58.54   10.45
  12   9  -5   54.51    7.44
   9 -12  -7   55.42    7.94
   9 -12  -7   69.08   11.31
  12   9   7   48.10   11.84
   9 -12  -7   62.31   11.13
 -12  -9  -7   54.67   10.68
 -12  -9  -7   48.97    8.74
  12   9  -7   54.36   11.81
  -9  12  -7   43.80    6.43
 -12  -9  -7   56.25   10.97
 -12  -9  -7   51.37   10.71
 -12  -9  -9   80.39   11.58
 -12  -9  -9   79.54   11.28
   9 -12  -9   91.37   11.22
  12   9  -9   90.59   11.76
 -12  -9  -9   99.74   10.21
   9 -12  -9   72.98    8.72
   9 -12  -9   99.21   11.83
 -12  -9  -9   68.46   10.02
  -9  12  -9   64.51    8.01
 -12  -9 -11    6.72    4.53
   9 -12 -11   10.90    3.58
  12   9 -11    1.24    2.12
 -12  -9 -11    4.29    3.44
   9 -12 -11    8.01    3.31
  12  10   0   64.17    6.44
  12  10   0   59.77    7.49
 -10  12   0   46.06    7.98
 -12 -10   0   48.61   10.50
  12  10   0   58.51    5.96
  12  10  -2   32.01    5.13
  12  10   2   39.23    6.95
  12  10  -2   29.17    5.22
 -10  12   2   33.33    7.80
 -10  12  -2   37.59    8.44
 -12 -10   2   26.60    7.18
 -12 -10  -2   38.27    8.99
  10 -12  -4  193.83   17.82
 -12 -10   4  163.18   14.29
 -10  12   4  164.43   14.86
 -12 -10  -4  161.21   15.24
  12  10  -4  135.41   12.65
  12  10   4  179.69   12.75
  12  10   6  191.91   15.06
  12  10   6  179.54   16.77
 -12 -10  -6  154.98   14.17
 -10  12   6  194.31   16.21
  10 -12  -6  185.10   16.71
 -12 -10  -6  203.74   16.96
 -12 -10  -6  170.02   15.68
  12  10  -6  196.21   18.04
  10 -12   6  169.94   15.51
  10 -12  -6  207.25   17.51
  10 -12  -8   13.60    3.84
  12  10   8   17.21    7.20
  10 -12  -8   18.53    9.34
  10 -12  -8   18.88    9.73
 -12 -10  -8   12.83    8.75
 -12 -10  -8   24.02    6.80
  12  10  -8   35.95    8.78
 -10  12  -8   23.53    5.68
 -12 -10  -8   15.52    6.48
 -12 -10  -8   13.26    6.77
 -12 -10 -10  110.83   10.44
  10 -12 -10  101.79    9.14
 -12 -10 -10  105.43    9.45
  10 -12 -10  109.62    9.35
  12  10 -10  110.12   10.13
 -12 -10 -10   88.30    8.40
 -12 -10 -10  100.87    8.86
 -12 -11   1  568.27   27.19
 -12 -11  -1  624.71   28.25
 -11  12   1  570.34   24.72
 -11  12  -1  590.43   24.85
  12  11   1  609.39   21.88
 -11  12   3   59.35   10.05
 -11  12  -3   51.82    9.09
 -12 -11   3   67.92   11.05
 -12 -11  -3   64.15   10.33
  12  11   3   66.18    8.24
 -12 -11  -5    0.03    5.47
 -12 -11  -5    6.04    5.64
 -11  12   5   23.67    7.00
 -12 -11  -5    9.02    5.52
  12  11  -5   19.78    6.21
  12  11   5   10.30    5.38
  11 -12   5    1.00    2.57
  12  11   7  126.64   14.43
 -12 -11  -7  124.61   14.10
  11 -12  -7  107.70   13.48
  12  11  -7  130.02   14.38
 -12 -11  -7  105.50   12.49
 -12 -11  -7  105.91   13.40
 -12 -11  -7  132.79   14.11
  11 -12  -7  128.58   14.43
  11 -12  -9   51.87    8.53
  11 -12  -9   50.82    8.68
 -12 -11  -9   47.19   10.02
  12  11  -9   47.04    8.64
 -12 -11  -9   49.10    7.85
 -12 -11  -9   46.49    8.31
 -12 -11  -9   42.54    7.77
 -12 -11 -11  106.13    6.58
 -12  12   0  775.81   29.24
  12  12   0  785.66   25.29
 -12 -12   0  739.23   31.75
 -12  12   2  272.95   18.37
 -12 -12  -2  316.85   21.81
 -12  12  -2  274.56   17.98
 -12 -12   2  294.91   20.41
  12  12   2  316.71   16.93
  12 -12   4  121.09   12.08
  12 -12  -4  138.42   15.48
 -12 -12   4  123.95   13.22
 -12  12   4  137.71   13.88
 -12 -12  -4  125.56   14.55
  12 -12   4  101.69   11.50
  12  12  -4  131.72   14.64
  12  12   4  132.58   12.33
  12  12   6  434.04   26.07
 -12 -12  -6  427.58   22.66
  12 -12  -6  458.02   24.91
  12 -12  -6  441.55   24.43
  12  12  -6  477.80   26.01
 -12 -12  -6  461.29   23.74
 -12 -12  -6  443.18   23.18
  12  12   8   70.95   10.66
  12 -12  -8   84.83   10.84
  12 -12  -8   87.82   11.22
 -12 -12  -8   87.00   12.06
  12  12  -8   98.05   12.82
 -12 -12  -8   88.17   10.71
 -12 -12  -8   70.57    9.61
 -12 -12  -8   68.00    9.52
  12 -12 -10   71.72    6.89
 -12 -12 -10   80.39    7.52
  12 -12 -10   85.52    7.35
  12  12 -10   92.65    8.32
 -12 -12 -10   85.61    8.94
 -13  12   1   71.45   10.45
 -13  12  -1   66.51   10.77
 -12 -13   1   55.49   11.54
 -12 -13  -1   62.27   11.23
 -13  12  -1   47.86    9.98
 -13  12   1   65.96   10.97
  13 -12  -1   54.68    9.54
  13 -12   1   52.71    9.43
  12  13   1   62.56    8.78
  13 -12  -3  401.96   23.46
 -12 -13   3  407.44   24.41
  13 -12   3  390.69   22.61
 -13  12   3  413.12   23.13
 -13  12  -3  382.17   22.85
 -12 -13  -3  416.64   25.59
 -13  12  -3  334.23   22.24
 -13  12   3  374.07   23.03
  13 -12   3  378.18   18.57
  12  13  -3  354.25   21.05
  12  13   3  427.73   20.44
  13 -12   5  220.99   16.49
 -12 -13  -5  231.54   16.78
  12  13  -5  206.85   18.34
 -12 -13  -5  209.35   16.06
 -12 -13  -5  225.21   16.40
  12  13   7   47.18   10.85
  13 -12  -7   43.39    9.95
 -12 -13  -7   55.69    9.44
  12  13  -7   50.15   10.94
 -12 -13  -7   51.04    9.70
 -12 -13  -7   59.60   10.08
 -12 -13  -7   47.29   10.85
  13 -12  -7   51.13   10.24
  13 -12  -9   51.31    7.52
 -12 -13  -9   64.95    9.73
  12  13  -9   62.36    8.37
 -12 -13  -9   64.38    8.32
  13 -12  -9   55.92    7.60
 -13  11   0   42.96    8.53
 -11 -13   0   38.20    9.76
  11  13   0   50.52    7.44
 -13  11   2   -3.44    5.85
 -13  11  -2    7.86    6.20
 -11 -13  -2   13.46    5.77
 -11 -13   2   -6.44    4.95
  13 -11   2    0.18    5.00
  11  13   2    2.57    4.40
  13 -11   2    2.81    2.47
  13 -11   4  125.78   13.78
  13 -11  -4  123.77   13.15
 -13  11  -4  159.37   14.51
 -13  11   4  154.31   14.75
 -11 -13   4  143.20   14.16
 -11 -13  -4  116.72   13.55
  13 -11   4  130.00   11.66
  11  13  -4  148.70   14.71
  11  13   4  151.94   12.80
 -11 -13  -6  848.37   32.33
  13 -11  -6  865.51   32.94
  13 -11  -6  887.46   33.26
  11  13  -6  917.99   37.00
 -11 -13  -6  928.33   32.53
 -11 -13  -6  878.84   31.39
  11  13   8   -8.31    7.42
  13 -11  -8    4.98    6.19
  13 -11  -8   17.95    7.34
 -11 -13  -8   10.11    8.54
 -11 -13  -8   12.13    6.06
  11  13  -8   16.18    8.41
 -11 -13  -8   21.75    6.57
 -11 -13  -8   22.80    6.49
 -11 -13 -10   88.25    8.09
  13 -11 -10   76.43    6.60
  13 -11 -10   65.00    6.19
  11  13 -10   75.36    7.56
 -11 -13 -10   79.09    8.32
  13 -10   1  243.60   11.40
  13 -10  -1  233.35   12.30
  10  13   1  245.21   14.67
  13 -10   1  229.26   10.53
  13 -10  -1  232.25   11.60
 -13  10   1  242.70   16.79
 -10 -13   1  228.17   17.39
 -10 -13  -1  232.56   17.68
 -13  10  -1  229.42   16.55
  13 -10  -3   32.91    6.24
  13 -10   3   39.37    7.87
 -13  10   3   29.44    7.83
 -13  10  -3   25.26    6.50
 -10 -13   3   45.30   10.18
 -10 -13  -3   40.65    9.26
  13 -10  -3   30.17    6.18
  10  13  -3   30.66    7.23
  10  13   3   36.73    7.16
  13 -10   3   33.37    6.67
  13 -10   5   28.94    6.91
  10  13   5   21.89    6.67
  13 -10   5   24.59    7.40
 -13  10   5   19.89    6.71
 -10 -13  -5   20.20    7.41
  10  13  -5   24.32    9.13
 -10 -13  -5   29.27    5.88
 -10 -13  -5   20.37    5.51
 -10 -13  -7  239.42   14.18
  10  13   7  300.60   21.14
 -10 -13  -7  276.53   19.89
  13 -10  -7  284.75   19.40
  10  13  -7  271.06   20.51
 -10 -13  -7  288.04   17.28
 -10 -13  -7  290.77   17.18
  13 -10  -7  292.52   19.64
  13 -10  -9   12.54    5.55
 -10 -13  -9   10.13    6.29
  10  13  -9   17.56    7.03
 -13  10  -9    9.93    4.54
 -13  10  -9    1.23    3.97
  13 -10  -9    3.75    5.09
 -10 -13  -9   18.87    7.83
 -10 -13 -11   92.00    6.04
  13  -9   0 1686.02   30.73
   9  13   0 1705.87   36.07
 -13   9   0 1708.82   41.42
  -9 -13   0 1691.83   44.21
  13  -9   0 1623.09   28.63
  13  -9   2  436.65   17.39
  13  -9  -2  508.29   19.48
   9  13   2  497.87   20.21
  13  -9  -2  482.24   18.01
 -13   9   2  488.62   22.70
  -9 -13   2  470.21   23.60
  -9 -13  -2  494.06   24.76
 -13   9  -2  501.37   24.01
  13  -9  -4   43.61    7.06
  13  -9   4   45.21   10.06
 -13   9   4   30.75    7.74
  -9 -13   4   27.07    7.78
 -13   9  -4   64.84   10.01
  -9 -13  -4   41.62    8.81
   9  13   4   47.90    7.58
  13  -9   4   34.75    6.98
   9  13  -4   21.11    7.97
  13  -9  -4   43.61    7.60
  13  -9  -6   16.75    6.74
  -9 -13  -6   22.43    8.43
   9  13   6    9.58    5.19
  -9 -13  -6   15.88    6.24
   9  13  -6   27.15    8.76
  13  -9  -6    5.51    5.49
  -9 -13  -8   67.67    8.57
   9  13   8   49.46    9.94
  13  -9  -8   50.16    9.84
  13  -9  -8   49.41    9.88
  -9 -13  -8   70.38   11.82
  -9 -13  -8   52.76    9.99
   9  13  -8   57.99   11.25
 -13   9  -8   41.51    6.96
 -13   9  -8   43.18    7.58
  -9 -13 -10   75.26    9.44
  13  -9 -10   78.98    7.16
  13  -9 -10   76.56    7.34
   9  13 -10   74.87    8.18
  -9 -13 -10   78.63    8.43
 -13   9 -10   62.66    6.44
  -9 -13 -10   60.30    5.37
  -8 -13   1  582.31   25.91
 -13   8   1  572.30   23.65
  -8 -13  -1  602.70   26.56
 -13   8  -1  593.20   24.78
   8  13   1  572.68   20.73
  13  -8  -1  582.64   18.49
  13  -8   1  544.69   17.34
  13  -8  -1  606.03   19.64
 -13   8   3    4.38    5.78
 -13   8  -3    3.10    6.94
  -8 -13   3    3.56    5.20
  -8 -13  -3    5.19    6.44
  13  -8  -3    9.10    4.81
   8  13   3   10.78    5.42
  13  -8   3    6.76    4.94
  13  -8  -3    6.20    3.89
  13  -8  -5  339.03   18.54
  13  -8   5  319.24   19.42
 -13   8   5  351.01   20.71
  -8 -13  -5  380.48   23.30
  -8 -13  -5  368.23   20.65
  13  -8  -5  362.78   20.52
  13  -8   5  379.44   20.30
   8  13  -5  374.59   23.88
  -8 -13  -5  362.58   18.18
   8  13   5  374.70   19.17
 -13   8  -7   21.69    6.57
 -13   8  -7   14.90    6.10
  13  -8  -7   22.07    9.50
  -8 -13  -7   22.32    8.38
  13  -8  -7   22.54    9.62
   8  13  -7   43.18   10.51
  -8 -13  -7   23.21    7.23
 -13   8  -9   33.25    8.43
 -13   8  -9   35.95    8.51
  13  -8  -9   33.52    7.30
  13  -8  -9   31.74    7.20
  -8 -13  -9   54.18   10.65
  -8 -13  -9   31.39    7.40
  -8 -13  -9   30.58    8.47
   8  13  -9   42.94    9.48
  -8 -13 -11    3.39    3.04
  -8 -13 -11   12.80    4.02
  13  -7   0   64.64    6.56
 -13   7   0   50.26    8.60
  -7 -13   0   58.63    9.76
  13  -7   0   56.29    6.57
 -13   7   2  970.11   30.26
  -7 -13  -2  988.32   33.12
  -7 -13   2  974.85   32.09
 -13   7  -2 1014.37   32.61
   7  13   2 1009.37   27.21
  13  -7  -2  965.39   25.01
  13  -7   2  932.85   24.13
  13  -7  -2  959.49   26.17
 -13   7   4   58.27    9.41
  -7 -13  -4   71.78   10.61
   7  13   4   57.16    8.11
  13  -7   4   65.22    9.44
  13  -7  -4   62.31    8.63
  13  -7  -4   69.28    9.71
  13  -7  -6   79.15    9.95
 -13   7  -6   46.39    6.89
 -13   7  -6   64.74    8.02
  13  -7  -6   73.74    9.91
  -7 -13  -6   61.50    9.94
  13  -7  -6   70.03    9.99
   7  13  -6   55.07   11.52
   7  13   6   78.30    9.40
  -7 -13  -6   56.55    9.21
  13  -7   6   82.15   10.03
 -13   7  -8   40.32    8.17
 -13   7  -8   46.36    8.49
  13  -7  -8   40.48    9.03
  -7 -13  -8   48.61   11.16
  13  -7  -8   37.87    8.78
  -7 -13  -8   46.46    9.75
   7  13  -8   36.46   10.12
  -7 -13  -8   34.71    8.47
 -13   7 -10   31.38    6.96
 -13   7 -10   28.11    6.44
  13  -7 -10   31.10    5.65
  13  -7 -10   28.85    5.48
  -7 -13 -10   33.78    7.63
   7  13 -10   35.24    6.18
  -7 -13 -10   30.77    7.43
  -7 -13 -10   24.70    5.61
 -13   6   1  545.78   22.11
  -6 -13  -1  553.18   24.07
 -13   6  -1  545.79   22.94
  -6 -13   1  552.08   23.62
   6  13   1  562.03   19.69
  13  -6  -1  543.23   17.55
  13  -6  -1  544.57   18.58
  13  -6   1  540.35   16.25
 -13   6   3  341.74   18.39
  -6 -13  -3  335.13   20.17
  -6 -13   3  350.98   18.86
 -13   6  -3  348.35   20.02
  13  -6  -3  325.24   16.97
  13  -6   3  326.71   16.00
   6  13   3  310.22   15.27
  13  -6  -3  321.84   16.06
  13  -6  -5   53.47    8.85
  13  -6   5   65.13    8.93
 -13   6   5   49.86    8.61
  -6 -13  -5   54.02    9.79
  -6 -13  -5   65.99   10.34
  13  -6  -5   50.35    9.95
   6  13  -5   54.76    9.07
  13  -6  -5   63.99    8.94
   6  13   5   62.50    8.60
  -6 -13  -5   58.41    8.41
  13  -6   5   60.68    8.90
 -13   6  -7   -7.60    3.14
 -13   6  -7    5.63    3.53
  13  -6  -7   -0.34    5.37
  -6 -13  -7    2.72    7.74
  13  -6  -7   -3.57    5.88
   6  13  -7  -13.26    8.56
  -6 -13  -7   -0.52    4.52
 -13   6  -9   70.52    9.33
 -13   6  -9   68.18    9.39
  13  -6  -9   62.53    8.35
  -6 -13  -9   77.48   11.29
  13  -6  -9   58.42    8.31
  -6 -13  -9   76.59   11.11
   6  13  -9   65.48   10.09
  -6 -13  -9   68.27    9.85
  13  -6 -11    9.72    1.79
  -6 -13 -11   19.57    5.15
  13  -6 -11   15.25    2.22
  -6 -13 -11   22.78    5.13
 -13   6 -11   11.74    3.62
 -13   6 -11   20.27    4.14
  13  -5   0  307.46   12.97
  -5 -13   0  318.40   18.06
 -13   5   0  303.02   16.81
  13  -5   0  323.92   13.73
  -5 -13  -2  338.24   19.28
 -13   5  -2  385.26   20.22
  -5 -13   2  340.13   18.14
 -13   5   2  327.71   16.95
   5  13   2  331.35   15.39
  13  -5  -2  347.19   15.33
  13  -5  -2  318.49   15.74
  13  -5   2  336.93   14.44
 -13   5   4  109.50   11.25
  -5 -13  -4  113.99   12.63
   5  13   4   99.48    9.49
  13  -5  -4  109.21   11.14
  13  -5  -4  100.10   10.87
  13  -5   4  115.21   11.00
  13  -5  -6    0.89    5.63
 -13   5  -6   22.60    6.79
 -13   5  -6   25.78    6.52
  13  -5  -6    6.36    3.45
  -5 -13  -6   17.64    6.94
  13  -5  -6   21.40    5.65
  13  -5  -6   22.41    7.46
   5  13  -6   23.55    7.91
  13  -5  -6   23.01    7.04
   5  13   6    8.00    5.13
  -5 -13  -6   12.02    7.27
  13  -5   6   12.93    6.01
 -13   5  -8   98.91   12.35
 -13   5  -8   77.66   11.06
  13  -5  -8  104.23   11.08
  -5 -13  -8   95.91   13.07
  13  -5  -8  112.14   10.97
   5  13  -8   98.83   13.68
  -5 -13  -8  108.39   13.84
  -5 -13  -8  100.96   11.21
 -13   5 -10   43.09    8.81
 -13   5 -10   39.99    8.92
  13  -5 -10   38.75    5.29
  13  -5 -10   32.34    4.79
  -5 -13 -10   26.24    7.62
   5  13 -10   30.69    6.22
 -13   5 -10   27.20    5.33
  -5 -13 -10   42.53    7.95
  -5 -13 -10   27.95    7.21
  13  -4   1  238.75   10.93
  13  -4  -1  214.42   12.16
  -4 -13   1  239.55   15.18
  -4 -13  -1  232.48   15.70
 -13   4   1  234.39   14.53
 -13   4  -1  238.29   15.24
  13  -4  -1  240.82   11.90
   4  13   1  248.86   13.21
 -13   4  -3 1137.75   31.08
 -13   4  -3 1121.65   34.90
 -13   4   3 1040.28   29.15
  -4 -13   3 1108.68   31.36
  -4 -13  -3 1107.85   34.53
   4  13   3 1073.41   27.02
  13  -4  -3 1017.14   27.99
  13  -4   3 1105.68   28.07
  13  -4  -3 1060.15   29.93
  13  -4  -5   75.55   10.66
   4  13   5   69.73    8.46
  -4 -13  -5   53.40    8.57
  13  -4   5   64.16    9.49
  -4 -13  -5   63.58    9.52
   4  13  -5   72.19   10.88
  13  -4  -5   57.05    8.18
  13  -4  -5   65.41    9.39
 -13   4  -7   77.63   10.95
 -13   4  -7   79.16   10.86
  13  -4  -7   83.49   10.44
  -4 -13  -7   87.69   11.41
   4  13  -7   85.71   10.68
  13  -4  -7   69.04    9.66
  13  -4  -7   85.30   11.61
   4  13  -7  107.51   13.77
  -4 -13  -7   74.61   12.37
 -13   4  -9   57.16    9.25
 -13   4  -9   59.41    9.41
  13  -4  -9   52.17    8.27
  -4 -13  -9   47.74    9.79
  -4 -13  -9   54.78    6.94
  -4 -13  -9   43.70    6.48
  13  -4  -9   39.88    7.47
  -4 -13  -9   50.55    9.37
   4  13  -9   44.20    9.51
 -13   4  -9   33.17    5.48
  -4 -13  -9   55.95    9.36
 -13   4 -11   15.59    5.09
 -13   4 -11    7.22    4.47
  -4 -13 -11    8.23    4.71
  -4 -13 -11   14.51    4.98
  -4 -13 -11   15.33    4.63
  13  -3   0  873.83   20.24
  13  -3   0  891.38   21.65
  -3 -13   0  883.82   28.52
 -13   3   0  905.07   27.01
   3  13   0  894.91   22.11
 -13   3  -2   60.59    8.36
 -13   3   2   58.41    7.87
  -3 -13   2   65.66    8.84
  -3 -13  -2   62.40    9.02
 -13   3  -2   66.59    9.81
   3  13   2   63.99    7.63
  13  -3  -2   71.24    7.90
  13  -3  -2   72.40    8.48
  13  -3   2   60.33    6.80
 -13   3   4   60.37    7.53
  -3 -13  -4   51.56    9.07
  13  -3  -4   70.90    9.98
   3  13   4   61.46    7.33
  13  -3   4   52.02    8.74
  13  -3  -4   48.22    8.32
  -3 -13  -6  290.18   18.20
  13  -3  -6  297.32   20.04
  13  -3   6  266.30   17.17
  -3 -13  -6  293.34   18.48
  13  -3  -6  297.42   21.20
  13  -3  -6  279.93   17.00
  13  -3   6  292.48   18.69
  13  -3  -6  300.35   17.42
   3  13  -6  298.17   16.42
  13  -3  -6  285.46   18.05
   3  13  -6  274.14   20.96
 -13   3  -6  285.39   17.78
 -13   3  -6  281.47   18.00
 -13   3  -8  171.36   16.42
 -13   3  -8  179.22   16.63
  -3 -13  -8  167.68   15.30
  -3 -13  -8  155.97   12.10
  13  -3  -8  167.71   13.26
 -13   3  -8  131.04   11.19
   3  13  -8  157.77   13.00
  -3 -13  -8  179.70   12.46
  13  -3  -8  164.40   13.11
  13  -3  -8  172.96   15.08
   3  13  -8  155.99   16.09
  -3 -13  -8  179.57   16.38
  -3 -13  -8  165.76   15.60
 -13   3 -10   48.34    9.10
 -13   3 -10   52.19    9.38
  13  -3 -10   53.05    6.27
  -3 -13 -10   50.44    6.49
  -3 -13 -10   51.04    8.29
  -3 -13 -10   44.06    6.18
  13  -3 -10   49.44    6.08
 -13   3 -10   36.08    6.18
  -3 -13 -10   48.85    8.46
  -3 -13 -10   36.63    8.18
  13  -2   1 1563.69   26.50
  13  -2  -1 1480.78   29.72
   2  13  -1 1550.17   25.77
  -2 -13   1 1564.83   36.56
  -2 -13  -1 1567.34   37.95
 -13   2   1 1547.91   33.62
 -13   2  -1 1639.59   36.98
  13  -2  -1 1464.87   28.30
 -13   2  -1 1573.78   37.34
 -13   2  -3  275.40   15.48
  13  -2   3  268.69   14.12
  13  -2  -3  275.16   16.10
 -13   2   3  265.76   14.50
  -2 -13   3  241.63   14.58
  -2 -13  -3  252.58   16.81
  13  -2  -3  268.34   15.03
   2  13   3  243.39   12.90
 -13   2   5  149.34   14.77
  13  -2  -5  184.96   15.63
  13  -2   5  156.45   13.15
   2  13   5  199.39   12.12
  13  -2  -5  189.56   14.74
  13  -2  -7  133.60   13.96
 -13   2  -7  168.55   15.06
 -13   2  -7  157.19   15.18
  -2 -13  -7  175.38   14.56
   2  13   7  158.18   13.94
   2  13  -7  145.98   12.68
  -2 -13  -7  140.19   12.39
  -2 -13  -7  139.72   12.00
  13  -2   7  156.01   14.24
  13  -2  -7  151.61   14.10
   2  13  -7  160.60   16.74
  -2 -13  -7  149.68   14.35
 -13   2  -9   47.68    9.12
 -13   2  -9   34.90    9.13
  -2 -13  -9   37.52    7.31
  13  -2  -9   47.70    6.35
  -2 -13  -9   32.73    7.13
  13  -2  -9   41.06    6.16
  -2 -13  -9   42.39    8.26
  -2 -13  -9   38.52    8.86
   2  13  -9   37.50    7.82
 -13   2  -9   27.62    5.58
  13  -2  -9   25.70    7.39
  -2 -13  -9   36.23    8.95
 -13   2 -11  225.79   12.93
  -2 -13 -11  195.00    7.97
  -2 -13 -11  188.56   10.28
  -2 -13 -11  201.90    7.99
 -13   2 -11  171.30    7.86
  -2 -13 -11  208.64   10.83
 -13   2 -11  214.30   12.83
  -2 -13 -11  196.53   10.96
  13  -1   0  303.34   12.87
   1  13   0  287.57   12.95
  -1 -13   0  277.23   16.32
 -13   1   0  268.43   15.09
  13  -1   0  279.77    9.95
 -13   1  -2   68.30    8.81
 -13   1  -2   84.57   10.61
  -1 -13   2   76.47    9.37
  -1 -13  -2   76.58   10.48
 -13   1   2   71.85    8.45
   1  13   2   88.76    9.49
   1  13   2   93.01    8.30
  13  -1  -2   82.40    8.59
  13  -1   2   80.53    7.79
  13  -1  -2   85.17    9.17
 -13   1   4   25.88    5.54
  13  -1  -4   30.22    7.92
   1  13   4   25.24    5.36
  13  -1   4   21.42    5.88
  13  -1  -4   33.55    7.27
  -1 -13  -6  164.26   15.20
  13  -1  -6  171.79   15.63
  13  -1   6  159.87   14.28
  -1 -13  -6  169.88   13.13
   1  13   6  168.65   14.56
  13  -1  -6  163.46   16.62
  13  -1   6  155.59   13.90
  -1 -13  -6  179.09   13.16
   1  13  -6  173.22   13.31
  -1 -13  -6  165.78   12.87
  13  -1  -6  165.28   14.44
   1  13  -6  174.80   17.33
 -13   1  -6  165.40   15.37
 -13   1  -6  175.03   15.15
 -13   1  -8  224.77   18.68
 -13   1  -8  245.74   19.50
 -13   1  -8  161.32   13.25
  -1 -13  -8  232.98   16.72
   1  13  -8  204.66   14.50
  -1 -13  -8  213.61   14.36
 -13   1  -8  202.20   13.85
  -1 -13  -8  228.90   14.84
  13  -1  -8  206.01   16.87
  -1 -13  -8  235.00   16.80
   1  13  -8  251.59   19.04
  -1 -13  -8  228.61   17.74
 -13   1 -10   21.97    8.08
 -13   1 -10   36.64    9.01
  -1 -13 -10   29.64    6.10
 -13   1 -10   18.95    5.34
  -1 -13 -10   24.59    6.78
  -1 -13 -10   25.80    5.98
 -13   1 -10   32.52    5.71
  -1 -13 -10   28.34    6.55
  -1 -13 -10   28.95    8.06
 -13   0  -1 1082.28   31.19
 -13   0   1 1080.07   32.71
  13   0  -1 1090.05   25.19
 -13   0  -1 1059.83   29.61
   0  13  -1 1055.68   22.41
   0 -13  -1 1098.51   31.25
   0 -13   1 1115.84   30.17
 -13   0   1 1058.55   27.43
   0  13   1 1076.66   26.11
  13   0  -1 1056.27   23.50
  13   0   1 1102.14   22.41
 -13   0  -3  613.07   22.97
 -13   0   3  598.22   26.02
  13   0   3  598.66   19.97
  13   0  -3  596.07   22.85
   0 -13   3  597.85   20.75
 -13   0   3  574.16   19.63
   0  13   3  645.65   23.67
  13   0  -3  631.43   22.41
   0  13   3  620.81   18.97
   0  13   5  901.87   31.20
  13   0   5  870.38   28.42
  13   0  -5  887.17   32.52
 -13   0   5  878.92   33.45
  13   0  -5  887.76   30.86
  13   0  -7   10.14    6.29
 -13   0  -7   -3.82    7.92
 -13   0  -7   22.71    8.71
   0  13   7    8.45    7.39
   0 -13  -7   24.21    6.75
   0 -13  -7   26.72    7.26
   0 -13  -7   14.92    6.71
  13   0  -7   -0.07    6.25
   0  13  -7   10.22    7.72
   0  13  -7   16.25    6.78
   0 -13  -7    0.14    5.82
  13   0   7   28.01    7.91
 -13   0  -9  264.22   19.35
 -13   0  -9  268.34   19.63
   0 -13  -9  252.06   15.94
 -13   0  -9  214.27   14.38
 -13   0  -9  229.86   14.08
   0 -13  -9  276.23   16.13
   0  13  -9  247.40   15.51
   0 -13  -9  260.59   15.67
  13   0  -9  258.35   17.35
   0 -13  -9  263.83   16.65
   0 -13  -9  239.57   17.60
 -13   0 -11   61.34    8.14
   0 -13 -11   69.51    5.97
   0 -13 -11   69.88    6.03
   0 -13 -11   63.03    6.22
   0 -13 -11   56.47    5.77
 -13   0 -11   52.50    4.97
 -13   0 -11   68.12    8.60
   0 -13 -11   55.90    7.40
  13   1   0 3679.57   42.61
  -1  13   0 3674.06   45.19
   1 -13   0 3638.35   54.52
 -13  -1   0 3596.15   51.21
 -13  -1   0 3735.10   58.88
  13   1   0 3690.09   37.45
 -13  -1  -2   90.94    9.90
 -13  -1   2   98.98   11.86
  13   1  -2  113.57   10.12
   1 -13   2  108.83    9.71
 -13  -1   2   95.40    8.77
  -1  13   2  114.49   10.19
  13   1  -2  108.15    9.59
  13   1   2  104.58    8.51
 -13  -1   4  346.95   20.20
  -1  13   4  382.66   19.73
  13   1  -4  332.00   18.87
  13   1   4  379.03   17.76
  -1  13   4  400.77   15.41
  13   1  -4  370.88   18.84
   1 -13  -6   44.44    8.38
  13   1   6   51.63    9.31
  13   1  -6   54.36   10.49
  13   1   6   50.48    8.45
  -1  13   6   45.32    9.55
   1 -13  -6   58.45    8.98
  13   1  -6   58.62   11.17
   1 -13  -6   48.73    8.23
   1 -13  -6   61.02    8.94
  -1  13  -6   55.99    8.62
  13   1  -6   50.57    9.02
  -1  13  -6   35.42   10.15
 -13  -1  -6   50.69   10.27
 -13  -1  -6   45.48    9.73
 -13  -1  -8  245.59   20.21
 -13  -1  -8  236.98   19.93
 -13  -1  -8  197.36   14.69
   1 -13  -8  240.41   15.86
   1 -13  -8  233.83   15.92
  -1  13  -8  209.34   15.19
   1 -13  -8  221.65   15.65
 -13  -1  -8  221.49   14.85
  13   1  -8  243.55   17.95
   1 -13  -8  228.11   16.83
   1 -13  -8  235.08   17.43
 -13  -1 -10  108.33   12.91
 -13  -1 -10   74.47    8.43
   1 -13 -10  102.66    9.49
   1 -13 -10  107.88    9.76
 -13  -1 -10   87.55    8.49
   1 -13 -10   75.53    8.78
  13   1 -10  117.01   10.90
   1 -13 -10  104.36    9.24
 -13  -1 -10   92.11   12.16
   1 -13 -10  101.32   11.22
 -13  -2   1  186.80   14.79
 -13  -2  -1  169.74   13.40
  13   2  -1  187.74   11.48
  -2  13   1  188.44   11.83
  -2  13  -1  185.75   10.44
 -13  -2   1  178.00   11.76
  13   2  -1  172.36   10.36
  13   2   1  186.77   10.05
 -13  -2  -3  597.93   23.57
 -13  -2   3  569.34   25.21
  13   2  -3  540.86   21.64
  -2  13   3  574.31   22.53
 -13  -2   3  528.82   18.01
  13   2  -3  562.71   20.98
  13   2   3  540.92   19.14
 -13  -2   5  159.98   13.84
  -2  13   5  145.20   13.43
  13   2  -5  148.45   14.24
  13   2   5  150.04   12.78
  13   2  -5  140.50   13.19
   2 -13  -7  582.20   26.63
  13   2   7  590.92   25.92
  13   2  -7  596.53   28.99
  13   2   7  557.62   25.56
  -2  13   7  558.94   26.82
 -13  -2  -7  515.68   23.24
  -2  13  -7  561.35   22.91
   2 -13  -7  583.31   24.91
   2 -13  -7  570.11   24.71
 -13  -2  -7  515.21   21.40
  13   2  -7  566.21   27.12
 -13  -2  -7  593.81   28.57
 -13  -2  -7  598.28   29.04
 -13  -2  -9    4.19    6.92
 -13  -2  -9    5.64    6.40
   2 -13  -9    6.56    6.23
   2 -13  -9   10.16    4.57
 -13  -2  -9    2.28    6.35
   2 -13  -9    5.10    6.46
  13   2  -9    1.17    6.30
  -2  13  -9    8.58    7.20
 -13  -2  -9    8.80    5.84
   2 -13  -9    6.44    5.77
   2 -13  -9   -3.36    6.53
 -13  -2 -11   15.33    5.76
 -13  -2 -11   12.84    5.39
   2 -13 -11   10.52    4.26
 -13  -2 -11    7.58    3.54
   2 -13 -11   10.93    4.40
 -13  -2 -11    9.84    3.27
   2 -13 -11    8.74    4.28
 -13  -3   0  434.31   20.79
  13   3   0  445.97   15.24
  -3  13   0  421.49   16.54
  13   3   0  427.95   14.22
  13   3   0  443.46   14.02
 -13  -3   2  690.15   27.14
 -13  -3  -2  708.94   25.86
  13   3  -2  679.04   21.95
 -13  -3   2  671.72   20.76
  -3  13   2  695.34   23.17
  -3  13  -2  697.33   19.62
  13   3  -2  719.44   21.50
  13   3   2  698.51   20.47
 -13  -3   4  465.70   23.85
  -3  13   4  495.71   22.30
  13   3  -4  489.47   22.38
  13   3   4  519.28   20.31
  13   3  -4  470.13   20.98
  13   3   6  262.46   17.19
   3 -13  -6  261.30   17.16
  13   3  -6  277.65   18.85
  13   3   6  247.52   18.58
  -3  13   6  233.66   17.33
 -13  -3  -6  261.33   15.63
   3 -13  -6  259.23   16.93
  13   3  -6  296.27   20.43
  -3  13  -6  240.28   15.15
   3 -13  -6  270.33   17.29
  13   3  -6  271.21   18.70
 -13  -3  -6  286.01   19.20
 -13  -3  -6  294.64   19.43
 -13  -3  -8  181.95   16.81
 -13  -3  -8  216.82   18.09
 -13  -3  -8  166.29   13.49
   3 -13  -8  177.26   14.79
  -3  13  -8  173.51   14.09
   3 -13  -8  183.57   15.07
  13   3  -8  168.65   15.49
   3 -13  -8  179.81   13.28
 -13  -3  -8  156.05   12.82
   3 -13  -8  194.28   16.29
 -13  -3 -10  141.82   13.87
 -13  -3 -10  111.90   10.54
   3 -13 -10  149.41   11.46
   3 -13 -10  146.40   11.41
   3 -13 -10  134.11    9.24
 -13  -3 -10  126.95   10.19
  13   3 -10  160.74   12.93
 -13  -3 -10  155.48   14.12
   3 -13 -10  129.94   11.60
 -13  -4   1  267.23   17.45
 -13  -4  -1  245.43   15.79
  13   4  -1  256.66   12.95
  -4  13   1  269.23   14.28
  -4  13  -1  251.24   13.05
  13   4  -1  267.45   12.28
  13   4   1  273.28   12.62
  13   4  -1  241.57   10.17
 -13  -4   3  259.29   17.92
 -13  -4  -3  246.26   16.44
  -4  13   3  268.79   16.35
  13   4  -3  258.11   15.19
  13   4   3  275.40   14.38
  13   4  -3  245.37   14.36
  13   4   5  181.14   13.22
   4 -13  -5  174.40   13.44
  13   4  -5  177.24   14.36
  13   4   5  173.13   15.55
 -13  -4   5  197.20   16.11
  -4  13   5  183.66   14.69
  13   4  -5  199.28   15.97
  -4  13  -5  162.47   12.16
  13   4  -5  162.54   13.85
 -13  -4  -5  184.30   14.51
 -13  -4  -5  180.10   14.45
   4 -13  -7  188.21   15.69
  13   4   7  200.05   16.58
 -13  -4  -7  202.61   16.08
  -4  13  -7  195.18   14.48
   4 -13  -7  192.55   16.87
   4 -13  -7  180.91   16.63
  13   4  -7  186.63   16.42
 -13  -4  -7  178.09   12.96
   4 -13  -7  173.76   13.67
  -4  13  -7  136.85   12.20
  -4  13  -7  154.24   12.22
 -13  -4  -7  176.27   16.59
 -13  -4  -7  175.60   16.32
 -13  -4  -9   59.00   11.14
 -13  -4  -9   54.34   11.02
   4 -13  -9   47.86    8.85
 -13  -4  -9   57.43    8.94
   4 -13  -9   56.19    9.20
  13   4  -9   61.55   10.63
  -4  13  -9   55.99    8.20
 -13  -4  -9   40.07    6.90
   4 -13  -9   61.96    9.37
 -13  -4 -11   53.15    7.56
 -13  -4 -11   40.93    7.18
   4 -13 -11   47.41    5.78
   4 -13 -11   45.92    5.66
 -13  -4 -11   31.45    5.17
 -13  -4 -11   38.35    4.61
   4 -13 -11   38.95    5.82
 -13  -5   0 1387.49   37.34
  13   5   0 1362.62   26.78
  -5  13   0 1382.37   31.18
  13   5   0 1403.92   25.65
  13   5   0 1366.23   26.27
 -13  -5  -2   72.75   10.48
 -13  -5   2   97.59   11.83
  13   5  -2   98.51    9.81
  -5  13   2   90.56    9.66
  -5  13  -2  100.64    8.62
  13   5  -2   95.84    8.77
  13   5   2  109.36    9.33
 -13  -5   4  937.86   33.73
  -5  13   4  973.44   31.50
  13   5  -4  963.56   30.59
  13   5   4  968.04   28.09
  13   5  -4  971.96   29.20
   5 -13  -6    7.63    4.98
  13   5   6   15.21    6.10
  13   5  -6   12.69    6.53
  13   5   6    3.13    5.04
  -5  13   6   30.14    7.14
   5 -13  -6   15.78    7.96
  13   5  -6    5.56    5.81
   5 -13  -6   28.09    8.75
 -13  -5  -6    8.58    4.42
 -13  -5  -6   16.03    4.05
  13   5  -6   11.31    7.02
  -5  13  -6   14.81    5.63
 -13  -5  -6   33.84    9.47
 -13  -5  -6    7.24    7.71
   5 -13  -8  270.76   17.87
  13   5   8  275.53   17.52
 -13  -5  -8  265.07   17.64
  -5  13  -8  252.01   15.70
   5 -13  -8  283.98   18.85
   5 -13  -8  272.81   18.60
  13   5  -8  280.68   19.51
 -13  -5  -8  272.50   16.17
 -13  -5  -8  295.50   20.67
 -13  -5  -8  303.77   20.84
 -13  -5 -10   75.49   10.69
   5 -13 -10   72.32    8.85
   5 -13 -10   72.59    9.07
 -13  -5 -10   47.99    8.08
  13   5 -10   71.65    9.38
 -13  -5 -10   80.34   10.64
 -13  -5 -10   63.65    8.02
   5 -13 -10   60.09    8.41
 -13  -6  -1  149.42   13.46
 -13  -6   1  148.44   13.29
  -6  13   1  132.86   11.21
  -6  13  -1  133.56   10.66
  13   6  -1  139.47    8.92
  13   6   1  135.17    9.62
  13   6  -1  149.08    9.66
  13   6  -1  136.37    9.79
  -6  13   3   40.61    8.25
 -13  -6   3   29.22    8.47
 -13  -6  -3   43.78    7.95
  13   6  -3   20.39    5.95
  13   6   3   35.59    6.80
  13   6  -3   38.50    6.99
  13   6  -5  140.28   12.94
 -13  -6   5  139.66   13.74
  13   6   5  152.26   14.72
  -6  13   5  131.52   13.83
 -13  -6  -5  145.29   12.77
  -6  13  -5  129.44   11.05
  13   6   5  140.67   12.32
   6 -13  -5  140.55   12.23
  13   6  -5  114.18   12.58
  13   6  -5  123.31   13.34
   6 -13  -7   57.19    9.93
   6 -13  -7   58.90   10.63
  13   6   7   52.23    9.14
   6 -13  -7   47.39   10.29
 -13  -6  -7   66.83    9.94
 -13  -6  -7   45.53    7.93
  13   6  -7   69.43   11.65
  -6  13  -7   52.70    8.37
 -13  -6  -7   48.19   10.95
 -13  -6  -7   72.19   11.96
 -13  -6  -9    8.48    6.57
 -13  -6  -9   11.78    7.29
   6 -13  -9    3.35    6.49
 -13  -6  -9    2.10    6.60
   6 -13  -9   -0.82    6.55
  -6  13  -9    3.34    5.10
  13   6  -9   11.03    7.20
 -13  -6  -9    6.86    5.58
   6 -13  -9    2.20    5.50
   6 -13 -11   36.91    5.12
   6 -13 -11   41.11    5.27
 -13  -6 -11   42.05    4.95
 -13  -6 -11   39.07    5.26
  13   6 -11   48.18    5.28
 -13  -6 -11   41.14    6.13
 -13  -6 -11   37.58    5.78
 -13  -7   0  329.90   19.47
  13   7   0  341.09   13.95
  -7  13   0  309.49   16.07
  13   7   0  356.76   13.44
  13   7   0  326.45   13.93
 -13  -7   2  246.61   18.00
 -13  -7  -2  275.90   18.63
  13   7  -2  268.45   14.38
  -7  13   2  279.36   16.34
  -7  13  -2  258.16   14.75
  13   7  -2  261.45   13.51
  13   7   2  262.36   13.75
 -13  -7   4  406.36   23.05
  -7  13   4  401.72   21.24
 -13  -7  -4  426.96   22.59
  13   7  -4  407.62   20.10
  13   7   4  412.11   19.27
  13   7  -4  418.91   19.30
  13   7   6   61.71    9.38
   7 -13  -6   66.16    9.85
  13   7  -6   41.12    8.82
  13   7   6   54.72    9.92
  -7  13   6   66.66   11.34
 -13  -7  -6   49.34    8.83
   7 -13  -6   56.58   12.07
 -13  -7  -6   49.25   10.77
 -13  -7  -6   35.33    9.71
 -13  -7  -6   47.25    8.04
  13   7  -6   51.37    9.85
  -7  13  -6   46.06    8.29
   7 -13  -6   70.31   12.40
   7 -13  -8   72.60   10.45
   7 -13  -8   68.43   12.09
  13   7   8   65.08    9.62
   7 -13  -8   82.51   12.54
 -13  -7  -8   70.67   11.32
  13   7  -8   70.17   11.12
  -7  13  -8   68.35    8.15
 -13  -7  -8   54.28    8.67
 -13  -7  -8   60.94   10.96
 -13  -7  -8   80.17   12.41
 -13  -7 -10   37.36    8.13
 -13  -7 -10   40.40    7.78
   7 -13 -10   47.89    7.87
   7 -13 -10   53.88    8.20
 -13  -7 -10   41.23    7.82
  13   7 -10   46.34    7.88
 -13  -7 -10   41.57    6.51
   7 -13 -10   41.54    6.75
 -13  -8  -1 1770.03   45.29
 -13  -8   1 1828.05   46.32
  -8  13   1 1751.91   39.61
  -8  13  -1 1735.66   38.46
  13   8   1 1805.39   34.71
  13   8  -1 1812.49   32.69
  13   8  -1 1817.35   32.01
  13   8   1 1860.81   31.27
  13   8  -1 1775.33   33.18
  -8  13   3   11.70    6.77
 -13  -8   3    5.95    4.17
 -13  -8  -3   12.47    5.89
  13   8  -3    9.18    5.16
  13   8   3   10.04    6.00
  13   8  -3    2.64    4.54
  13   8  -5    8.40    4.48
  13   8   5    9.15    6.38
  -8  13   5   14.88    6.11
 -13  -8  -5    8.64    4.30
  13   8   5    4.99    4.82
   8 -13  -5   -0.61    3.24
  13   8  -5    8.49    3.57
  13   8  -5   21.01    5.91
   8 -13  -7   24.99    7.06
   8 -13  -7   22.49    7.96
  13   8   7   33.93    8.09
   8 -13  -7   24.81    8.58
 -13  -8  -7   21.37    7.53
 -13  -8  -7   31.84    8.02
  13   8  -7   11.55    5.82
  -8  13  -7   20.72    6.59
 -13  -8  -7   28.43    8.86
 -13  -8  -7   32.66    9.21
 -13  -8  -9   35.39    8.99
 -13  -8  -9   40.81    9.06
   8 -13  -9   34.16    8.70
   8 -13  -9   46.36    9.92
 -13  -8  -9   38.32    8.95
  13   8  -9   56.25   10.28
 -13  -8  -9   44.10    7.59
   8 -13  -9   26.51    6.88
   8 -13 -11   79.87    6.03
 -13  -8 -11   58.77    4.71
   8 -13 -11   77.80    6.05
  13   8 -11   74.94    5.74
 -13  -8 -11   60.89    5.80
  -9  13   0 1228.88   34.06
 -13  -9   0 1254.99   39.07
  13   9   0 1320.30   27.48
  13   9   0 1325.45   26.13
  13   9   0 1296.92   29.76
  -9  13   2  218.56   15.69
  -9  13  -2  210.35   14.66
 -13  -9   2  267.24   19.19
 -13  -9  -2  234.35   18.13
  13   9  -2  236.27   13.58
  13   9   2  237.47   14.00
  13   9  -2  242.17   12.83
  13   9  -4  261.81   15.26
 -13  -9   4  270.52   19.44
  -9  13   4  261.86   18.17
 -13  -9  -4  266.96   19.58
  13   9  -4  267.98   16.63
  13   9  -4  268.89   17.74
  13   9   4  281.92   16.56
   9 -13  -6  580.21   23.04
  13   9   6  574.38   28.46
  -9  13   6  566.41   27.43
 -13  -9  -6  583.17   25.43
   9 -13  -6  596.55   28.78
  -9  13  -6  529.03   20.69
 -13  -9  -6  604.65   28.59
 -13  -9  -6  577.19   27.82
 -13  -9  -6  598.32   24.59
  13   9  -6  556.37   28.09
   9 -13  -6  605.21   28.94
   9 -13  -8   34.17    6.50
   9 -13  -8   28.64    9.09
  13   9   8   26.14    7.44
   9 -13  -8   32.67    9.66
 -13  -9  -8   36.47   10.31
  13   9  -8   30.53    8.56
  -9  13  -8   27.38    6.66
 -13  -9  -8   42.91    7.42
 -13  -9  -8   39.86    9.82
 -13  -9  -8   31.11    9.11
 -13  -9 -10   29.64    6.24
 -13  -9 -10   38.56    6.48
   9 -13 -10   40.17    6.90
   9 -13 -10   42.22    6.96
 -13  -9 -10   33.21    6.87
  13   9 -10   44.08    7.38
 -13  -9 -10   32.30    6.02
   9 -13 -10   23.74    4.24
  13  10   1   17.40    3.48
  13  10  -1   10.08    2.90
  13  10   1    6.47    4.69
 -10  13   1    9.36    5.69
 -10  13  -1   10.51    6.41
 -13 -10   1    6.10    5.91
 -13 -10  -1   -2.29    5.76
  13  10   1   15.42    3.32
  13  10  -1    9.90    3.51
 -10  13   3   -6.89    7.21
 -10  13  -3   10.79    3.78
 -13 -10   3    7.46    4.76
 -13 -10  -3   -5.50    4.25
  13  10  -3    0.89    2.56
  10 -13  -3    9.23    5.18
  13  10   3    3.61    4.44
  13  10   5  985.12   31.45
  13  10   5  991.45   37.93
 -10  13   5  951.33   34.98
 -13 -10  -5  956.00   31.66
 -13 -10  -5  968.50   33.64
 -13 -10  -5  895.92   32.62
  13  10  -5  963.21   35.36
  10 -13   5  903.98   31.99
  10 -13  -7   58.99    8.48
  10 -13  -7   65.60   11.64
  13  10   7   67.69   10.61
  10 -13  -7   58.13   11.58
 -13 -10  -7   64.72   11.69
 -13 -10  -7   68.41    9.36
  13  10  -7   68.54   12.16
 -13 -10  -7   54.11   10.12
 -13 -10  -7   62.31   10.95
 -13 -10  -9   30.31    7.85
 -13 -10  -9   32.52    8.24
  10 -13  -9   33.70    8.56
  10 -13  -9   43.12    9.09
 -13 -10  -9   38.14    8.11
  13  10  -9   48.64    9.55
 -13 -10  -9   44.52    7.23
  10 -13  -9   29.13    5.59
 -13 -11   0  236.85   18.04
  13  11   0  226.88   14.09
 -11  13   0  210.80   16.21
  11 -13  -2  222.50   18.10
 -13 -11  -2  279.21   20.69
 -13 -11   2  265.89   20.40
  13  11   2  261.68   15.10
 -11  13   2  267.78   17.89
 -11  13  -2  252.98   16.92
  11 -13   4   65.78    8.86
  11 -13  -4   83.89   11.70
 -11  13   4   78.93   11.87
 -13 -11   4   77.76   11.38
 -13 -11  -4   65.55   11.39
  13  11  -4   90.20   12.53
  13  11   4   93.04   10.45
  13  11   6  135.51   15.86
 -13 -11  -6  127.48   13.76
  11 -13  -6  127.22   14.37
  11 -13  -6  127.18   14.37
  13  11  -6  121.99   14.10
 -13 -11  -6  139.86   15.00
 -13 -11  -6  129.71   14.50
  13  11   8   26.70    8.41
  11 -13  -8   31.46    9.45
 -13 -11  -8   26.93    6.01
  13  11  -8   36.98    9.28
 -13 -11  -8   27.95    7.98
 -13 -11  -8   33.84    8.14
  11 -13  -8   29.98    9.42
 -13 -11  -8   33.10    9.43
  11 -13 -10   63.84    6.72
 -13 -11 -10   47.04    6.10
  11 -13 -10   59.72    6.34
 -13 -11 -10   49.57    7.12
  13  11 -10   54.69    7.15
 -13 -11 -10   48.88    5.54
 -12  13   1  692.96   28.69
 -12  13  -1  684.39   28.13
 -12  13   1  700.38   31.01
 -12  13  -1  678.61   30.47
 -13 -12   1  704.93   31.88
 -13 -12  -1  752.84   32.89
  12 -13  -1  708.00   30.47
  12 -13   1  735.35   30.85
  13  12   1  775.95   26.07
  12 -13  -3  409.40   24.63
  12 -13   3  440.37   23.14
 -13 -12   3  456.93   26.94
 -12  13   3  419.79   23.49
 -13 -12  -3  442.69   25.64
 -12  13  -3  429.43   22.90
  13  12   3  421.61   20.37
  12 -13   3  382.16   19.15
  13  12  -3  385.96   21.57
 -12  13  -3  374.56   23.39
 -12  13   3  401.51   24.36
 -13 -12  -5  201.39   16.03
  13  12  -5  202.17   17.71
 -13 -12  -5  197.71   15.36
 -13 -12  -5  225.13   16.52
  13  12   7   64.83   11.12
  12 -13  -7   68.03   11.63
  12 -13  -7   78.85   12.21
 -13 -12  -7   81.55   12.21
 -13 -12  -7   78.41   10.78
  13  12  -7   77.61   12.37
 -13 -12  -7   82.01   11.37
 -13 -12  -7   84.34   10.93
 -13 -12  -9  115.44   11.32
  12 -13  -9  106.99   10.20
  12 -13  -9  109.48   10.44
  13  12  -9   99.51   10.76
 -13 -12  -9  101.15    9.19
 -13 -12  -9   92.54    8.48
 -13 -12  -9   88.73    8.82
  13 -13   0  641.83   29.54
 -13 -13   0  673.37   31.78
 -13  13   0  654.18   30.65
 -13  13   0  619.98   27.53
 -13  13  -2   76.15   12.74
 -13  13   2   67.06   12.59
 -13  13   2   66.34   11.48
 -13  13  -2   83.23   10.73
 -13 -13   2  103.77   14.05
 -13 -13  -2   80.71   12.78
  13 -13   2   85.66   12.34
  13 -13  -2   79.96   11.82
  13  13  -2   70.86    9.16
  13  13   2   76.54    9.47
 -13  13   4  135.07   14.94
 -13  13  -4  121.79   14.14
  13 -13  -4  129.39   15.41
  13 -13   4  135.74   14.01
 -13  13   4  133.56   14.71
 -13 -13  -4  131.62   15.58
  13  13   4  148.03   12.69
  13  13  -4  135.86   14.94
  13 -13   4  137.98   12.20
  13  13   6  -20.08    9.16
  13 -13  -6   -5.69    7.33
 -13 -13  -6   -5.96    6.45
  13 -13  -6    0.04    7.45
  13  13  -6    5.82    8.54
 -13 -13  -6    7.35    6.11
 -13 -13  -6   11.78    6.30
  13  13   8   18.34    7.91
  13 -13  -8   30.94    8.10
  13 -13  -8   23.87    7.73
 -13 -13  -8   34.01    9.09
 -13 -13  -8   33.67    7.15
  13  13  -8   34.07    8.52
 -13 -13  -8   26.13    6.39
 -13 -13  -8   22.42    6.55
  13 -13 -10  251.78    9.56
 -13 -13 -10  222.85    9.04
  13 -13 -10  255.62    9.72
 -13 -13 -10  244.25   11.11
 -14  13  -1  308.00   21.68
 -14  13   1  326.57   22.25
  14 -13  -1  333.50   22.00
  14 -13   1  339.38   21.88
  13  14   1  351.66   18.69
 -13 -14   1  347.21   23.78
 -14  13   1  324.07   21.12
 -13 -14  -1  340.47   23.48
 -14  13  -1  379.25   22.44
 -14  13   3   83.13   11.56
 -14  13  -3   75.26   11.72
 -13 -14   3   92.15   13.11
 -13 -14  -3   94.10   14.29
  14 -13  -3   90.52   12.06
  14 -13   3  118.52   12.82
 -14  13  -3   56.29   11.97
 -14  13   3   65.87   11.73
  13  14  -3   69.56   10.12
  13  14   3   84.85   10.52
  14 -13   5  505.04   25.25
 -13 -14  -5  557.25   25.40
  13  14  -5  542.75   27.34
 -13 -14  -5  552.96   24.66
 -13 -14  -5  535.79   24.08
  13  14   7   16.80    7.91
  14 -13  -7   19.57    6.68
  14 -13  -7   17.52    6.65
 -13 -14  -7   28.99    9.04
 -13 -14  -7   25.14    6.51
  13  14  -7   19.18    7.01
 -13 -14  -7   42.72    6.96
 -13 -14  -7   14.04    5.39
  14 -13  -9   85.34    7.88
  14 -13  -9   86.05    7.91
  13  14  -9   98.92    9.19
 -13 -14  -9  103.01    8.43
 -13 -14  -9  107.02   10.10
  14 -12   0  539.87   26.94
 -14  12   0  512.56   27.63
 -12 -14   0  558.29   29.16
 -14  12   0  545.17   26.50
 -14  12  -2  109.49   13.47
 -14  12   2   81.44   12.29
  14 -12   2   89.50   12.48
  14 -12  -2  105.85   12.68
  12  14  -2   93.27   10.70
  12  14   2  107.22   11.44
 -14  12   2   83.54   10.61
 -12 -14  -2  113.42   14.50
 -14  12  -2  114.26   13.69
 -12 -14   2   96.05   12.46
 -14  12  -4   21.60    7.62
  14 -12   4   38.84    9.94
  14 -12  -4   27.59    9.44
 -14  12   4   28.37    7.51
 -12 -14  -4   39.11    9.37
  12  14  -4   40.31    8.94
  12  14   4   27.04    6.75
  14 -12   4   35.02    6.13
 -12 -14  -6  117.51   13.39
  14 -12  -6  120.60   13.71
  14 -12  -6  106.21   12.86
  12  14  -6  123.39   14.32
 -12 -14  -6  113.18   11.72
 -12 -14  -6  118.24   12.17
  14 -12  -8   33.06    7.69
  14 -12  -8   42.60    8.16
 -12 -14  -8   37.53    8.73
 -12 -14  -8   44.52    8.53
  12  14  -8   35.55    8.72
  12  14   8   22.12    7.91
  14 -12 -10   64.68    4.95
 -12 -14 -10   61.11    5.61
  14 -12 -10   59.83    4.89
  12  14 -10   69.63    6.09
 -12 -14 -10   65.98    6.97
 -14  11   1  650.63   30.40
 -14  11  -1  646.52   29.68
  14 -11   1  645.80   28.89
  14 -11  -1  678.36   29.73
  11  14   1  700.61   25.16
 -11 -14   1  718.66   31.85
 -11 -14  -1  693.97   31.66
 -14  11   1  667.04   28.33
 -14  11  -1  637.29   28.15
 -14  11   3   -0.37    6.51
 -14  11  -3    4.00    4.15
 -11 -14   3   -0.08    1.65
 -11 -14  -3   14.16    6.87
  14 -11   3   -7.74    6.72
  14 -11  -3   -0.57    5.62
 -14  11  -3  -11.45    6.96
 -14  11   3   10.59    4.09
  11  14  -3   13.59    5.25
  11  14   3    5.01    4.93
  14 -11   3    2.50    3.70
  14 -11   5  274.65   18.57
 -11 -14  -5  275.71   18.82
  11  14  -5  263.93   21.21
 -11 -14  -5  283.17   18.12
 -11 -14  -5  290.96   17.92
  14 -11  -7    6.84    7.64
 -11 -14  -7    6.76    6.60
  11  14  -7    5.83    7.14
  11  14   7  -10.21    7.09
  14 -11  -7    0.25    6.79
 -11 -14  -7    5.97    6.98
  14 -11  -9   20.14    5.59
 -11 -14  -9   18.28    6.42
  11  14  -9   14.75    5.68
 -11 -14  -9   18.50    6.31
  14 -11  -9   17.15    5.64
  14 -10   0  566.36   18.97
  14 -10   0  587.98   18.33
 -14  10   0  561.90   25.60
 -10 -14   0  615.09   28.72
 -14  10   2   11.42    7.14
 -14  10  -2    7.50    5.48
 -10 -14   2   12.59    6.71
 -10 -14  -2   10.16    5.93
  14 -10   2   12.24    5.67
  14 -10  -2   22.89    5.76
  14 -10   2   12.29    4.01
  14 -10  -2   15.63    5.33
  10  14   2   14.75    5.60
  14 -10  -2    9.12    4.44
 -14  10  -2    3.06    6.52
 -14  10   2   14.25    6.57
 -14  10  -4   50.78    9.05
 -14  10   4   34.52    7.21
  14 -10   4   64.45    9.18
 -14  10   4   44.52    8.45
 -14  10  -4   67.40   10.29
 -10 -14  -4   39.95    9.60
  10  14  -4   42.58    8.43
  10  14   4   49.04    8.43
  14 -10   4   54.40    8.68
  14 -10  -6  621.44   27.75
  14 -10  -6  616.35   27.48
  10  14  -6  622.71   30.77
 -10 -14  -6  633.86   28.16
  10  14   8   91.21   12.22
 -10 -14  -8  101.70   12.89
  14 -10  -8   89.73   10.48
 -10 -14  -8  103.05   11.31
  10  14  -8  104.15   12.47
 -10 -14  -8   75.28    8.59
  14 -10  -8  101.52   11.15
  14 -10 -10   -0.08    2.28
 -10 -14 -10   -4.43    4.10
  10  14 -10    0.05    3.48
 -10 -14 -10    5.00    4.60
  14 -10 -10    1.67    2.32
  14  -9   1  137.55    9.59
  14  -9  -1  134.55   10.15
   9  14   1  152.68   11.75
  14  -9  -1  143.34    9.94
  14  -9   1  138.73    9.12
  -9 -14   1  136.76   13.56
  -9 -14  -1  146.31   14.28
 -14   9   1  155.86   13.82
 -14   9  -1  135.42   13.82
  14  -9  -3  593.32   21.88
 -14   9   3  557.72   27.28
 -14   9  -3  531.22   25.61
  14  -9   3  582.79   26.93
 -14   9   3  588.57   25.86
  -9 -14   3  639.28   28.83
  -9 -14  -3  621.37   29.35
 -14   9  -3  646.56   29.00
  14  -9  -3  625.35   23.76
  14  -9   3  559.70   21.79
   9  14  -3  607.17   28.41
   9  14   3  649.00   24.57
  14  -9  -5  364.03   19.52
  14  -9   5  375.60   21.84
 -14   9   5  374.45   21.43
  14  -9  -5  350.46   19.94
  14  -9   5  348.26   20.09
  -9 -14  -5  413.63   22.75
   9  14  -5  324.34   23.85
  -9 -14  -5  384.79   18.13
   9  14   5  391.98   19.87
  -9 -14  -7  212.83   17.87
  14  -9  -7  203.90   16.17
  14  -9  -7  213.94   16.43
   9  14  -7  191.61   18.43
  -9 -14  -7  178.99   12.49
 -14   9  -9   22.69    5.45
 -14   9  -9    6.31    4.55
  14  -9  -9   18.82    5.60
  14  -9  -9   17.88    5.75
  -9 -14  -9   27.26    8.26
  -9 -14  -9   10.02    6.42
   9  14  -9   16.24    7.52
  -9 -14  -9   13.00    5.10
  -8 -14   0  110.42   13.12
 -14   8   0   95.97   11.44
  14  -8   0  100.26    7.94
  14  -8   0   90.78    8.18
  14  -8   2  282.59   14.11
  14  -8  -2  317.35   16.18
   8  14   2  297.92   16.20
  14  -8  -2  311.53   15.16
 -14   8   2  284.60   18.01
  -8 -14   2  308.73   19.64
  -8 -14  -2  315.92   20.50
 -14   8  -2  339.77   20.40
  14  -8  -4  249.91   15.46
  14  -8   4  245.30   17.84
 -14   8   4  280.88   18.15
  -8 -14  -4  293.42   20.15
  14  -8  -4  270.90   17.01
  14  -8   4  259.40   15.99
   8  14  -4  276.87   20.52
  -8 -14  -4  268.61   15.25
   8  14   4  273.16   16.25
  -8 -14  -6  119.13   13.05
  14  -8  -6  101.75   12.52
  -8 -14  -6   76.97    9.58
   8  14  -6   84.71   13.99
  14  -8  -6  112.24   12.96
  -8 -14  -8   68.20    9.17
  14  -8  -8   86.69   10.15
   8  14   8   82.35   10.28
  14  -8  -8   92.54   10.66
  -8 -14  -8   91.76   12.36
   8  14  -8   79.42   12.80
  -8 -14  -8   87.24   12.01
 -14   8  -8   68.36    8.91
 -14   8  -8   64.93    9.14
 -14   8 -10   39.27    5.71
 -14   8 -10   47.62    6.33
  14  -8 -10   48.33    5.61
  14  -8 -10   45.66    5.53
  -8 -14 -10   39.42    7.50
   8  14 -10   38.22    6.75
  -8 -14 -10   44.14    7.09
  -8 -14 -10   37.17    5.32
 -14   7   1   17.71    7.27
 -14   7  -1   28.86    7.56
  -7 -14   1   28.22    7.25
  -7 -14  -1   21.50    6.72
   7  14   1   26.27    6.15
  14  -7  -1   20.08    5.25
  14  -7   1   22.95    5.20
  14  -7  -1   23.49    5.87
 -14   7   3  213.43   15.94
  -7 -14   3  212.31   16.30
  -7 -14  -3  199.85   16.34
 -14   7  -3  206.50   16.37
  14  -7  -3  201.56   14.21
  14  -7   3  193.94   12.92
   7  14   3  199.28   13.80
  14  -7  -3  215.17   13.78
  14  -7  -5  388.07   20.31
  14  -7   5  395.34   22.57
 -14   7   5  374.69   20.74
  -7 -14  -5  373.37   22.12
  -7 -14  -5  404.71   21.50
  14  -7   5  363.75   19.83
  14  -7  -5  391.13   21.62
   7  14  -5  379.33   24.36
  -7 -14  -5  389.56   19.56
   7  14   5  420.91   20.49
 -14   7  -7   68.15    9.31
 -14   7  -7   69.21    9.65
  14  -7  -7   75.53   11.47
  -7 -14  -7   88.08   13.05
  14  -7  -7   78.39   11.69
   7  14  -7   83.93   13.55
  -7 -14  -7   77.44   10.97
 -14   7  -9   46.65    8.36
 -14   7  -9   66.16    8.96
  14  -7  -9   61.70    8.36
  -7 -14  -9   65.78    9.90
   7  14  -9   65.04    9.95
  14  -7  -9   55.78    7.91
  -7 -14  -9   63.94   10.54
  -7 -14  -9   51.31    7.71
  -7 -14 -11   61.83    5.72
  -7 -14 -11   60.20    5.80
  -6 -14   0  470.08   23.13
 -14   6   0  468.78   21.74
  14  -6   0  480.58   16.30
  14  -6   0  447.88   16.64
  14  -6   2  332.74   14.50
  14  -6  -2  368.19   17.52
   6  14   2  358.03   17.26
  14  -6  -2  348.59   16.31
  -6 -14   2  364.69   20.17
 -14   6   2  334.94   18.25
  -6 -14  -2  324.41   20.39
 -14   6  -2  364.18   20.95
  14  -6  -4  998.94   30.81
  14  -6   4  906.61   32.94
 -14   6   4  909.40   30.74
  -6 -14  -4 1010.97   36.12
  14  -6   4  953.82   29.61
  14  -6  -4  956.18   31.72
  14  -6  -4  855.92   28.22
   6  14   4 1003.02   29.28
  -6 -14  -6  401.98   20.68
   6  14   6  416.17   20.52
  14  -6  -6  385.46   22.22
  14  -6   6  391.30   21.28
  -6 -14  -6  395.64   22.41
  14  -6   6  379.58   21.36
  14  -6  -6  424.00   24.21
  14  -6  -6  439.27   21.75
  14  -6  -6  407.69   21.31
  14  -6  -6  390.11   21.27
   6  14  -6  429.33   26.91
 -14   6  -6  387.14   20.30
 -14   6  -6  356.55   19.53
 -14   6  -8  240.35   16.80
  -6 -14  -8  231.89   17.71
  14  -6  -8  233.06   14.87
  14  -6  -8  241.07   15.12
  -6 -14  -8  265.94   18.87
 -14   6  -8  227.21   16.44
   6  14  -8  232.97   19.49
  -6 -14  -8  236.26   15.83
 -14   6 -10   60.30    8.05
 -14   6 -10   54.19    7.57
  14  -6 -10   61.89    5.94
  14  -6 -10   54.90    5.69
  -6 -14 -10   61.49    8.98
   6  14 -10   65.19    7.90
  -6 -14 -10   70.99    8.68
  -6 -14 -10   54.41    7.16
 -14   5   1  161.75   13.47
  -5 -14   1  160.96   13.66
  -5 -14  -1  168.86   14.33
 -14   5  -1  174.44   14.48
   5  14   1  170.54   12.00
  14  -5  -1  168.76   10.67
  14  -5  -1  171.10   11.24
 -14   5  -3  324.24   20.34
 -14   5   3  301.87   17.48
  -5 -14   3  330.02   18.70
  -5 -14  -3  324.13   20.08
  14  -5   3  300.13   15.62
  14  -5  -3  302.76   17.54
   5  14   3  335.15   16.44
  14  -5  -3  302.47   16.40
  -5 -14  -5  565.63   23.72
   5  14   5  590.90   23.22
  14  -5  -5  590.48   25.80
  14  -5   5  557.64   26.55
  -5 -14  -5  607.68   25.33
  14  -5  -5  613.76   24.48
  14  -5   5  552.54   24.11
  14  -5  -5  562.39   26.72
  14  -5  -5  599.88   24.13
  14  -5  -5  569.11   24.22
   5  14  -5  615.39   30.60
 -14   5  -5  569.73   23.96
 -14   5  -5  552.50   23.85
 -14   5  -7   10.11    7.24
 -14   5  -7    7.19    7.17
  14  -5  -7   17.27    6.41
  14  -5  -7   23.58    7.23
  -5 -14  -7   -6.96    6.32
  14  -5  -7    6.13    5.69
   5  14  -7    8.41    5.01
  -5 -14  -7  -12.03    7.16
 -14   5  -9  205.13   15.04
  -5 -14  -9  198.47   15.46
  14  -5  -9  231.83   12.70
  14  -5  -9  224.96   12.80
 -14   5  -9  217.66   15.53
   5  14  -9  230.64   16.69
  -5 -14  -9  254.22   17.05
  -5 -14  -9  199.69   14.07
  -5 -14 -11    4.34    3.25
  -5 -14 -11    2.50    3.65
 -14   5 -11    7.01    3.24
 -14   5 -11    8.49    3.39
  14  -4   0   13.69    4.30
  14  -4   0    7.83    4.19
   4  14   0   14.08    4.10
 -14   4   0   24.20    7.14
  -4 -14   0    8.37    6.38
 -14   4  -2  203.42   14.64
  -4 -14   2  198.54   14.61
 -14   4   2  226.91   15.02
  -4 -14  -2  208.50   16.25
 -14   4  -2  232.58   16.61
   4  14   2  220.27   13.27
  14  -4  -2  216.66   13.15
  14  -4   2  211.72   11.98
  14  -4  -2  225.73   13.95
 -14   4   4  331.22   17.96
  -4 -14  -4  374.98   21.85
  14  -4  -4  365.23   20.72
  14  -4   4  339.35   17.79
   4  14   4  354.37   17.30
  14  -4  -4  341.95   18.84
  -4 -14  -6  125.83   12.67
  14  -4  -6  179.86   15.16
 -14   4   6  163.43   16.84
  14  -4   6  131.47   12.79
  -4 -14  -6  148.91   14.14
  14  -4  -6  158.75   13.36
  14  -4  -6  159.51   15.42
  14  -4  -6  135.39   12.23
  14  -4   6  156.19   13.98
  14  -4  -6  138.43   13.42
   4  14  -6  130.82   16.34
 -14   4  -6  135.69   13.34
 -14   4  -6  134.98   13.18
 -14   4  -8   46.46    9.57
 -14   4  -8   70.23   10.90
  14  -4  -8   46.72    7.65
  -4 -14  -8   49.11   10.02
  14  -4  -8   49.50    7.91
  -4 -14  -8   49.77   10.16
   4  14  -8   40.90   10.06
  14  -4  -8   46.98    9.08
  -4 -14  -8   43.42    9.17
 -14   4 -10   20.65    6.86
 -14   4 -10   33.32    7.61
  14  -4 -10   33.18    4.17
  -4 -14 -10   23.92    7.13
  14  -4 -10   30.04    4.18
   4  14 -10   25.80    4.41
  -4 -14 -10   24.58    6.33
  -4 -14 -10   24.18    6.75
  14  -3   1  265.28   11.53
  14  -3  -1  272.52   14.08
  14  -3  -1  262.40   13.08
  -3 -14   1  277.32   17.16
  -3 -14  -1  278.54   17.60
 -14   3   1  280.88   16.05
 -14   3  -1  287.40   17.03
 -14   3   3  502.76   20.91
  -3 -14   3  511.91   21.95
  -3 -14  -3  479.14   24.05
  14  -3  -3  514.55   21.09
  14  -3   3  510.80   19.60
  14  -3  -3  492.85   21.80
 -14   3  -3  513.58   22.21
   3  14   3  526.26   19.72
  -3 -14  -5  906.87   30.32
   3  14   5  973.21   28.37
  14  -3  -5  963.52   33.16
  14  -3   5  893.94   32.60
  -3 -14  -5  867.91   28.96
  14  -3  -5  971.14   35.29
  14  -3   5  938.34   30.81
  14  -3  -5  867.81   29.92
   3  14  -5  904.81   36.51
 -14   3  -5  951.28   32.00
 -14   3  -5  927.02   31.28
 -14   3  -7   67.38   11.24
 -14   3  -7   69.03   10.96
  14  -3  -7   78.78   10.09
  14  -3  -7   83.92    9.77
  -3 -14  -7   85.47   11.69
   3  14  -7   74.90   13.23
  14  -3  -7   80.40   11.07
  -3 -14  -7   84.16   11.97
 -14   3  -9  142.50   13.65
  -3 -14  -9  143.00   12.99
  -3 -14  -9  124.02    9.53
  14  -3  -9  150.64   10.64
  -3 -14  -9  133.19    9.82
  14  -3  -9  132.92   10.03
   3  14  -9  141.04   13.49
  -3 -14  -9  157.35   14.22
 -14   3  -9  125.02   13.14
  -3 -14  -9  131.04   12.56
 -14   3 -11   46.51    7.03
 -14   3 -11   31.33    6.20
  -3 -14 -11   37.03    4.98
  -3 -14 -11   39.78    5.29
  -3 -14 -11   43.48    5.44
  14  -2   0   39.84    5.62
  14  -2   0   39.65    5.80
 -14   2   0   39.78    8.15
  -2 -14   0   31.24    7.27
   2  14   0   49.21    5.77
  14  -2   2  811.43   22.13
  14  -2  -2  771.87   24.60
 -14   2  -2  821.65   29.14
  -2 -14   2  787.71   27.06
  -2 -14  -2  814.23   29.58
 -14   2   2  780.30   25.44
  14  -2  -2  794.67   23.80
 -14   2  -2  792.79   27.85
 -14   2   4  863.74   26.10
  14  -2  -4  956.97   32.42
  14  -2   4  972.06   28.80
   2  14   4  940.67   26.28
  14  -2  -4  943.52   30.96
  14  -2   6   11.04    6.56
  -2 -14  -6   21.75    8.23
  14  -2  -6    2.23    6.36
  14  -2   6   -0.75    4.51
   2  14   6   11.15    5.14
  14  -2  -6   24.30    9.24
  -2 -14  -6   16.05    6.90
  14  -2  -6   19.27    7.55
   2  14  -6    4.74    4.25
 -14   2  -6    8.41    6.22
 -14   2  -6    6.14    5.80
 -14   2  -8  523.07   25.41
 -14   2  -8  520.16   25.98
  -2 -14  -8  538.94   24.76
  -2 -14  -8  495.45   20.16
  -2 -14  -8  527.76   20.83
  14  -2  -8  517.20   24.30
   2  14  -8  550.87   27.87
  -2 -14  -8  551.77   25.72
  -2 -14  -8  514.55   24.55
 -14   2 -10   10.29    7.43
 -14   2 -10    6.79    7.31
  -2 -14 -10   -2.30    3.35
  -2 -14 -10   11.78    4.57
  -2 -14 -10    4.09    3.51
  -2 -14 -10    5.85    4.93
  -2 -14 -10   -1.74    5.26
   1  14  -1  299.29   12.51
  -1 -14   1  339.60   18.20
  -1 -14  -1  305.04   18.10
 -14   1   1  287.39   15.94
   1  14   1  322.02   15.32
 -14   1  -1  311.00   17.47
  14  -1  -1  288.59   13.19
  14  -1  -1  274.67   14.00
 -14   1  -1  296.10   17.72
  14  -1   1  300.79   12.26
  -1 -14   3  135.72   11.39
 -14   1   3  117.08   10.05
   1  14   3  120.66   12.13
  14  -1  -3  119.34   11.17
  14  -1  -3  123.01   11.67
  14  -1   3  124.82    9.85
 -14   1  -3  126.81   11.30
 -14   1   3  118.11   13.12
   1  14   3  134.17    9.97
  -1 -14  -5  806.27   29.38
  14  -1  -5  902.74   32.46
 -14   1   5  834.72   34.00
  14  -1   5  851.07   31.96
  -1 -14  -5  839.76   27.48
   1  14   5  829.19   31.19
  14  -1  -5  949.14   35.14
  14  -1   5  893.20   29.58
  14  -1  -5  811.51   29.43
 -14   1  -5  840.20   29.65
 -14   1  -5  827.30   29.24
  -1 -14  -7  563.62   26.44
  14  -1   7  551.30   25.09
  -1 -14  -7  559.87   24.92
  -1 -14  -7  551.83   22.23
  -1 -14  -7  556.70   22.41
   1  14  -7  529.24   22.23
  14  -1  -7  585.29   26.86
   1  14  -7  538.03   29.16
 -14   1  -7  590.58   28.08
 -14   1  -7  595.81   27.95
 -14   1  -9  131.70   14.05
 -14   1  -9  126.70   14.05
  -1 -14  -9  106.60   11.05
 -14   1  -9   99.19    9.36
  -1 -14  -9  123.69   10.57
  -1 -14  -9  110.85   10.09
  14  -1  -9  126.60   12.33
  -1 -14  -9  118.58   11.69
  -1 -14  -9  123.06   13.14
 -14   1 -11   24.51    5.72
 -14   1 -11   32.97    6.08
  -1 -14 -11   20.59    3.26
  -1 -14 -11   23.53    3.35
  -1 -14 -11   19.29    4.18
  -1 -14 -11   26.99    5.13
  14   0   0   97.56    8.44
   0  14   0  110.98    8.80
   0 -14   0  112.50   11.54
 -14   0   0  116.40   11.11
  14   0   0   98.37    8.24
 -14   0   0  109.53   12.03
 -14   0   2  609.19   26.74
 -14   0  -2  587.37   24.10
  14   0  -2  582.19   21.21
   0 -14   2  606.94   22.95
 -14   0   2  574.98   20.96
   0  14   2  598.36   22.10
  14   0  -2  581.85   20.34
  14   0   2  600.65   18.99
 -14   0   4  723.66   29.98
   0  14   4  781.47   28.70
  14   0  -4  808.70   30.08
  14   0   4  794.42   25.76
   0  14   4  799.27   23.12
  14   0  -4  813.46   28.72
   0 -14  -6  881.33   32.10
  14   0  -6  968.14   35.13
  14   0   6  851.21   32.75
   0 -14  -6  861.29   29.04
   0  14   6  863.45   32.21
  14   0   6  913.81   31.45
  14   0  -6  940.33   36.42
   0 -14  -6  875.36   28.78
   0 -14  -6  820.20   28.11
   0  14  -6  868.05   27.94
  14   0  -6  896.28   32.43
   0  14  -6  886.72   36.86
 -14   0  -6  954.98   34.17
 -14   0  -6  888.32   32.74
 -14   0  -8   94.64   13.05
 -14   0  -8   92.16   12.97
   0 -14  -8   97.29   10.83
   0 -14  -8   91.91   10.87
   0 -14  -8   89.96   10.64
   0 -14  -8   93.31   10.84
   0  14  -8   63.24    9.46
   0  14  -8   93.53   13.08
  14   0  -8   80.75   11.27
   0 -14  -8   84.05   11.49
 -14   0 -10   17.92    7.04
 -14   0 -10   10.79    6.43
   0 -14 -10   11.38    5.37
   0 -14 -10   11.84    4.23
   0 -14 -10   16.67    5.41
 -14   0 -10   12.30    4.49
   0 -14 -10    8.02    5.71
   0 -14 -10   15.73    6.92
 -14  -1   1 1045.19   33.94
 -14  -1  -1 1074.00   33.06
  14   1  -1  976.22   25.47
  -1  14   1 1086.41   27.89
 -14  -1  -1 1027.43   30.55
  -1  14  -1 1062.59   24.24
   1 -14   1 1057.02   30.70
 -14  -1   1 1053.90   28.66
  14   1  -1 1032.24   24.35
  14   1   1 1073.19   23.41
 -14  -1  -3  246.39   16.01
 -14  -1   3  251.95   18.19
 -14  -1   3  222.63   12.90
  -1  14   3  276.56   16.60
  14   1  -3  245.36   15.80
  14   1   3  259.77   13.86
  14   1  -3  239.88   15.18
  14   1   5   91.55   10.83
   1 -14  -5   72.42    9.31
  14   1  -5   77.70   11.19
  14   1   5   80.19   10.40
  -1  14   5   70.10    9.68
 -14  -1   5   79.87   11.62
   1 -14  -5   81.06   10.15
 -14  -1  -5   74.56   11.02
 -14  -1  -5   73.40   10.83
  14   1  -5   68.75    8.70
  -1  14  -5   67.96    9.09
   1 -14  -5   81.51   10.29
  14   1  -5   73.51   12.08
   1 -14  -7   23.64    9.09
  14   1   7   36.45    6.98
   1 -14  -7   27.56    7.14
   1 -14  -7   19.21    6.87
   1 -14  -7    5.10    6.63
  14   1  -7   15.95    6.66
  -1  14  -7   11.53    6.82
  -1  14  -7   20.31    6.23
 -14  -1  -7   14.07    8.00
 -14  -1  -7   19.48    8.33
 -14  -1  -9  454.65   24.35
 -14  -1  -9  473.01   24.87
   1 -14  -9  427.92   19.04
 -14  -1  -9  353.10   17.47
   1 -14  -9  484.62   20.10
 -14  -1  -9  393.47   17.17
   1 -14  -9  464.16   19.68
   1 -14  -9  486.99   20.39
  14   1  -9  532.94   24.09
   1 -14  -9  461.41   22.95
   1 -14 -11    0.45    2.74
   1 -14 -11   -2.53    2.71
   1 -14 -11   -1.72    3.58
 -14  -1 -11    1.17    4.37
 -14  -1 -11    1.36    4.35
 -14  -2   0   70.14   10.40
  14   2   0   70.67    6.89
 -14  -2   0   71.60    8.91
  -2  14   0   70.52    8.03
  14   2   0   80.03    7.08
  14   2   0   80.93    6.44
 -14  -2  -2  246.54   16.39
 -14  -2   2  273.97   18.56
  14   2  -2  253.70   14.57
  -2  14   2  255.89   15.28
 -14  -2   2  266.30   14.17
  14   2  -2  275.92   14.56
  14   2   2  264.26   13.14
 -14  -2   4  436.92   23.81
  -2  14   4  468.78   22.15
  14   2  -4  455.25   22.47
  14   2   4  454.85   19.78
  14   2  -4  468.61   21.67
   2 -14  -6  345.78   20.44
  14   2   6  377.03   20.37
  14   2  -6  368.84   21.93
  14   2   6  367.95   21.94
  -2  14   6  350.00   21.20
  14   2  -6  352.16   23.24
   2 -14  -6  373.75   20.33
  -2  14  -6  360.48   18.72
   2 -14  -6  369.87   20.13
  14   2  -6  374.53   21.32
  -2  14  -6  365.11   23.72
 -14  -2  -6  396.43   22.95
 -14  -2  -6  371.97   21.97
 -14  -2  -8  373.48   22.86
 -14  -2  -8  334.30   21.76
 -14  -2  -8  294.83   16.93
 -14  -2  -8  303.36   16.33
   2 -14  -8  325.98   18.79
  -2  14  -8  331.74   17.83
   2 -14  -8  337.36   18.97
  14   2  -8  341.52   20.92
   2 -14  -8  364.16   18.60
   2 -14  -8  353.66   21.23
 -14  -2 -10   45.85    9.06
 -14  -2 -10   51.54    9.57
   2 -14 -10   50.58    7.69
   2 -14 -10   51.01    7.75
 -14  -2 -10   40.42    6.03
 -14  -2 -10   42.09    5.91
  14   2 -10   45.92    7.95
   2 -14 -10   45.86    6.17
   2 -14 -10   51.65    8.59
 -14  -3  -1  451.72   21.96
 -14  -3   1  485.99   23.48
  14   3  -1  470.87   17.95
  -3  14   1  490.59   19.32
  -3  14  -1  456.76   17.28
  14   3  -1  453.71   16.69
  14   3   1  469.38   16.35
 -14  -3   3  137.15   13.55
 -14  -3  -3  123.53   12.03
  -3  14   3  137.92   12.82
  14   3  -3  125.54   11.44
  14   3   3  113.54    9.88
  14   3  -3  113.93   10.73
   3 -14  -5  169.61   14.39
  14   3   5  192.15   13.83
  14   3  -5  157.63   14.04
 -14  -3   5  169.98   14.89
  14   3   5  159.36   15.25
  -3  14   5  160.66   15.05
   3 -14  -5  172.15   14.66
  -3  14  -5  170.30   12.31
 -14  -3  -5  162.36   14.55
 -14  -3  -5  159.89   14.29
  14   3  -5  171.16   14.10
  14   3  -5  168.88   15.47
   3 -14  -5  169.99   14.34
   3 -14  -7   95.88   12.89
   3 -14  -7  105.14   12.58
  14   3   7  127.72   13.01
  -3  14  -7   81.71   10.55
   3 -14  -7  105.60   12.88
 -14  -3  -7   81.54    9.76
  14   3  -7   84.53   11.81
   3 -14  -7  113.81   10.59
 -14  -3  -7  101.10   13.25
 -14  -3  -7  104.94   13.13
 -14  -3  -9   10.58    7.79
 -14  -3  -9   11.57    8.56
   3 -14  -9   19.55    7.08
 -14  -3  -9   14.97    5.68
   3 -14  -9   13.33    6.44
  14   3  -9   12.80    7.25
 -14  -3  -9   11.20    5.00
   3 -14  -9   10.57    5.50
   3 -14  -9    3.50    7.31
   3 -14 -11   30.47    4.42
   3 -14 -11   31.80    4.50
   3 -14 -11   27.37    5.02
 -14  -3 -11   38.66    6.55
 -14  -3 -11   33.58    6.35
 -14  -4   0  539.32   24.51
  14   4   0  535.72   17.72
  -4  14   0  509.71   19.35
  14   4   0  515.07   16.60
  14   4   0  525.72   16.32
 -14  -4  -2  674.72   27.25
 -14  -4   2  670.32   28.60
  14   4  -2  663.09   22.68
  -4  14   2  654.07   24.13
  -4  14  -2  644.59   20.53
  14   4  -2  679.21   21.75
  14   4   2  670.26   21.15
 -14  -4   4  564.71   27.56
  -4  14   4  610.78   25.74
  14   4  -4  565.91   24.94
  14   4   4  597.55   22.94
  14   4  -4  581.65   23.90
   4 -14  -6  433.80   22.62
  14   4   6  449.39   21.95
  14   4  -6  431.20   22.85
  14   4   6  410.30   23.78
  -4  14   6  383.50   22.58
 -14  -4  -6  403.81   20.30
  14   4  -6  386.37   23.45
   4 -14  -6  378.93   21.39
  -4  14  -6  424.12   19.74
   4 -14  -6  444.73   23.05
  14   4  -6  394.01   22.20
 -14  -4  -6  424.32   23.69
 -14  -4  -6  406.08   23.03
   4 -14  -8  181.95   15.26
  14   4   8  166.77   14.05
 -14  -4  -8  145.95   14.13
   4 -14  -8  160.15   13.91
 -14  -4  -8  143.45   11.21
   4 -14  -8  159.36   13.89
  -4  14  -8  147.58   12.65
  14   4  -8  168.63   15.21
 -14  -4  -8  162.57   16.08
 -14  -4  -8  154.23   15.83
 -14  -4 -10  102.02   10.82
 -14  -4 -10   82.66    8.61
   4 -14 -10  100.08    9.41
   4 -14 -10  111.83    9.89
 -14  -4 -10   84.59    8.03
  14   4 -10  107.54   10.56
 -14  -4 -10   78.33    9.92
   4 -14 -10   85.37    9.21
 -14  -5   1  213.34   16.56
 -14  -5  -1  201.79   15.83
  14   5  -1  213.69   12.42
  -5  14   1  214.31   13.75
  -5  14  -1  203.71   12.77
  14   5  -1  226.78   12.05
  14   5   1  220.46   11.68
 -14  -5  -3  928.95   32.52
 -14  -5   3  843.36   32.86
  -5  14   3  872.20   29.60
  14   5  -3  909.76   28.81
  14   5   3  889.55   26.24
  14   5  -3  877.39   26.89
   5 -14  -5   17.21    5.90
  14   5   5   14.29    5.23
  14   5  -5   11.50    6.37
  14   5   5    5.67    6.52
  -5  14   5    9.46    6.11
 -14  -5   5   12.93    6.07
 -14  -5  -5   11.10    5.11
 -14  -5  -5   19.88    5.47
  14   5  -5   -3.59    5.55
  -5  14  -5   13.93    5.97
  14   5  -5   16.70    6.81
   5 -14  -7   85.60   11.17
   5 -14  -7  101.94   13.13
  14   5   7  100.58   12.77
  -5  14  -7  111.38   10.83
   5 -14  -7   96.94   12.91
 -14  -5  -7   98.10   11.87
  14   5  -7  120.77   13.43
 -14  -5  -7   80.59    9.29
 -14  -5  -7   91.03   13.29
 -14  -5  -7  109.72   14.31
 -14  -5  -9   -3.65    7.20
 -14  -5  -9    2.02    7.37
   5 -14  -9    9.45    6.00
 -14  -5  -9    4.26    5.48
   5 -14  -9    5.21    5.58
  14   5  -9   20.93    7.40
 -14  -5  -9    3.41    5.44
   5 -14  -9   -1.68    6.02
   5 -14 -11    3.75    3.55
 -14  -5 -11    1.21    2.73
   5 -14 -11    7.35    3.63
   5 -14 -11    4.10    2.80
 -14  -5 -11    5.79    4.69
 -14  -5 -11    8.39    4.65
  14   6   0   13.37    4.63
  -6  14   0    9.82    5.28
 -14  -6   0    4.20    5.68
  14   6   0    7.42    3.87
  14   6   0    5.58    3.94
 -14  -6   2  251.54   18.59
 -14  -6  -2  235.94   17.34
  14   6  -2  240.49   14.17
  -6  14   2  223.34   15.61
  -6  14  -2  237.72   14.16
  14   6  -2  247.86   13.67
  14   6   2  256.74   13.91
 -14  -6   4  169.31   16.24
  14   6   4  172.93   15.20
  -6  14   4  160.43   15.05
  14   6  -4  162.97   13.48
  14   6   4  169.07   13.07
  14   6  -4  144.22   12.38
  14   6   6  390.00   20.65
   6 -14  -6  297.23   18.36
  14   6  -6  293.91   19.65
  14   6   6  300.93   20.79
  -6  14   6  307.45   20.09
 -14  -6  -6  328.38   19.15
  14   6  -6  315.11   20.75
   6 -14  -6  364.47   21.27
   6 -14  -6  318.99   20.29
  -6  14  -6  333.41   17.63
  14   6  -6  313.12   20.32
 -14  -6  -6  329.62   17.21
 -14  -6  -6  305.97   20.62
 -14  -6  -6  321.28   20.92
   6 -14  -8  144.89   13.41
  14   6   8  144.11   12.84
 -14  -6  -8  110.19   12.38
   6 -14  -8  126.33   13.85
  -6  14  -8  143.63   12.11
   6 -14  -8  123.23   13.67
  14   6  -8  135.03   14.13
 -14  -6  -8  112.57   10.86
 -14  -6  -8  150.40   16.38
 -14  -6  -8  140.75   16.26
 -14  -6 -10   -1.38    5.58
 -14  -6 -10    0.52    5.57
   6 -14 -10    2.28    4.35
   6 -14 -10   -0.48    4.42
 -14  -6 -10   -6.66    5.08
 -14  -6 -10   -3.39    4.14
  14   6 -10    4.26    5.17
   6 -14 -10    3.94    3.97
  -7  14   1  710.71   25.75
  -7  14  -1  711.64   24.65
 -14  -7   1  716.55   29.91
 -14  -7  -1  738.58   29.86
  14   7  -1  740.89   22.63
  14   7   1  733.30   20.63
  14   7  -1  736.59   21.35
  14   7   1  738.11   22.48
  14   7  -1  729.50   20.45
  -7  14   3  681.85   27.43
 -14  -7   3  667.87   29.95
 -14  -7  -3  700.33   29.24
  14   7  -3  659.67   24.53
  14   7   3  655.72   23.36
  14   7  -3  699.99   24.09
  14   7  -5  205.31   15.49
  14   7   5  205.99   17.68
 -14  -7   5  186.09   17.59
  -7  14   5  201.40   16.69
 -14  -7  -5  195.01   15.20
  14   7   5  202.51   14.55
   7 -14  -5  188.83   13.95
  14   7  -5  158.70   14.98
  14   7  -5  193.64   15.45
   7 -14  -7   29.89    7.64
  14   7   7    9.16    7.24
   7 -14  -7   25.93    7.99
   7 -14  -7   14.97    7.82
 -14  -7  -7   14.19    6.55
 -14  -7  -7   25.20    5.79
  14   7  -7   15.70    7.50
  -7  14  -7   20.30    6.27
 -14  -7  -7   16.47    8.47
 -14  -7  -7   13.27    8.37
 -14  -7  -9  103.72   12.67
 -14  -7  -9  116.86   13.53
 -14  -7  -9   98.68   11.10
   7 -14  -9   87.15   11.60
 -14  -7  -9   82.69    8.73
   7 -14  -9   90.91   11.70
  14   7  -9  118.67   12.44
   7 -14  -9   84.00    9.55
   7 -14 -11    8.30    3.07
   7 -14 -11    9.51    3.16
 -14  -7 -11    4.58    2.88
  14   8   0   58.85    6.84
  -8  14   0   60.07    8.44
 -14  -8   0   49.09    9.11
  14   8   0   51.33    6.27
  14   8   0   49.51    7.17
 -14  -8   2  455.39   25.25
 -14  -8  -2  470.74   24.74
  -8  14   2  435.98   21.51
  -8  14  -2  430.86   20.11
  14   8  -2  460.65   19.24
  14   8   2  445.86   18.85
  14   8  -2  437.29   17.89
  14   8  -4  102.63   10.90
 -14  -8   4  113.44   13.86
  14   8   4  118.03   14.15
  -8  14   4  111.78   12.45
  14   8  -4  112.14   11.96
 -14  -8  -4  119.44   10.42
  14   8  -4   78.71   10.59
  14   8   4  111.86   11.38
   8 -14  -4   95.03    9.45
   8 -14  -6  280.95   17.16
  14   8   6  274.12   20.46
 -14  -8  -6  276.80   18.09
   8 -14  -6  243.47   18.51
 -14  -8  -6  273.52   20.24
 -14  -8  -6  263.38   19.73
  14   8  -6  260.15   19.73
 -14  -8  -6  273.19   16.44
   8 -14  -6  259.51   19.08
   8 -14  -8   22.68    6.78
   8 -14  -8   28.37    9.37
  14   8   8   30.84    7.75
   8 -14  -8   20.88    8.37
 -14  -8  -8   23.61    8.86
  14   8  -8   14.67    7.05
 -14  -8  -8   25.03    6.81
 -14  -8  -8   22.31    9.92
 -14  -8  -8   24.86    9.85
 -14  -8 -10   11.78    4.84
 -14  -8 -10   12.14    4.67
   8 -14 -10    6.92    4.92
   8 -14 -10    4.09    4.71
 -14  -8 -10   -1.53    5.11
  14   8 -10    2.07    3.98
 -14  -8 -10    0.27    3.67
   8 -14 -10    3.58    3.12
  -9  14   1  509.56   23.22
  -9  14  -1  530.74   23.24
 -14  -9   1  544.51   27.48
 -14  -9  -1  536.19   27.09
  14   9   1  595.98   18.94
  14   9  -1  549.16   19.64
  14   9  -1  583.93   19.29
  14   9   1  607.00   18.23
  14   9   1  583.94   21.21
  -9  14   3  119.69   12.56
   9 -14  -3  127.25   13.26
 -14  -9   3  123.07   13.46
 -14  -9  -3  128.24   13.34
  14   9   3  135.68   13.92
  14   9  -3  123.78   10.75
  14   9   3  123.59   11.19
  14   9  -3  142.90   10.66
  -9  14   3   97.29   12.43
  -9  14  -3  100.85   11.83
  14   9  -5   86.45    9.71
  14   9   5   79.09   11.69
 -14  -9  -5   85.62   10.93
  -9  14   5   89.46   11.70
  14   9  -5   67.28    9.42
  14   9  -5   77.46   12.48
   9 -14  -5   85.26    9.88
  14   9   5   97.17   10.03
   9 -14  -7  119.92   11.09
  14   9   7  146.30   14.67
 -14  -9  -7  113.03   12.17
   9 -14  -7  122.94   14.42
   9 -14  -7  123.82   14.51
  14   9  -7  122.77   14.24
 -14  -9  -7  126.49   11.30
 -14  -9  -7  118.25   13.57
 -14  -9  -7  124.51   13.88
 -14  -9  -9   29.67    8.14
 -14  -9  -9   16.92    6.59
   9 -14  -9   20.98    7.41
   9 -14  -9   17.45    7.22
 -14  -9  -9   13.41    6.50
  14   9  -9   34.41    7.87
 -14  -9  -9   29.11    6.47
   9 -14  -9   14.61    4.74
  14  10   0   27.73    5.16
  14  10   0   33.71    5.58
  14  10   0   25.18    5.66
 -10  14   0   25.43    7.06
 -14 -10   0   28.26    7.52
 -14 -10  -2  808.51   33.43
  10 -14  -2  739.96   31.54
  10 -14   2  714.06   29.98
  14  10   2  731.08   30.50
 -14 -10   2  759.36   33.46
  14  10   2  746.62   25.19
  14  10  -2  752.19   22.98
 -10  14   2  679.97   30.60
 -10  14  -2  646.98   30.02
 -10  14   2  715.11   28.78
 -10  14  -2  682.17   26.94
 -10  14   4   52.93    9.41
 -10  14  -4   71.26   10.46
  14  10   4   66.99   10.92
 -10  14   4   67.85   11.10
 -14 -10   4   65.98   11.20
 -14 -10  -4   38.76    9.08
  14  10  -4   64.16   10.37
  14  10   4   63.37    8.74
  10 -14  -6   78.44    8.97
  14  10   6   88.50   12.64
  10 -14  -6   73.58   12.56
 -14 -10  -6   79.62   10.98
  10 -14  -6   76.44   12.75
 -14 -10  -6   88.50    9.55
  14  10  -6   68.74   11.88
 -14 -10  -6   97.54   13.28
 -14 -10  -6   65.24   10.86
  10 -14  -8  269.44   14.32
  14  10   8  297.45   18.46
 -14 -10  -8  292.94   18.36
  10 -14  -8  303.36   18.76
 -14 -10  -8  239.57   14.52
  14  10  -8  303.57   19.55
 -14 -10  -8  301.52   19.29
 -14 -10  -8  318.80   19.73
  10 -14  -8  306.31   19.05
  10 -14 -10   43.68    6.25
  10 -14 -10   49.03    6.16
 -14 -10 -10   42.58    6.02
  14  10 -10   45.71    6.68
 -14 -10 -10   38.55    5.13
 -14 -10 -10   43.63    5.34
 -14 -10 -10   33.71    4.84
 -11  14   1  112.85   13.50
 -11  14  -1  114.40   13.02
 -11  14   1  128.78   13.41
 -11  14  -1  122.22   13.46
  14  11   1  147.21   12.17
  11 -14   1  139.38   14.33
 -14 -11  -1  134.02   14.58
 -14 -11   1  123.23   14.42
  11 -14  -1  136.94   13.70
 -11  14   3  181.43   15.02
 -14 -11  -3  175.94   16.37
  11 -14  -3  185.98   17.55
 -14 -11   3  165.14   16.65
  11 -14   3  163.79   15.16
  14  11  -3  183.11   14.00
 -11  14  -3  171.10   16.98
  14  11   3  178.27   13.44
 -11  14   3  156.65   16.45
  14  11   5  104.71   13.04
 -14 -11  -5   91.58   11.49
  14  11  -5  107.51   13.48
 -14 -11  -5  108.44   12.58
 -14 -11  -5  103.65   12.09
  14  11   7    8.75    5.34
  11 -14  -7   14.65    8.83
  11 -14  -7    8.35    8.41
 -14 -11  -7   10.01    6.53
 -14 -11  -7   21.47    6.54
  14  11  -7    2.26    6.04
 -14 -11  -7   18.92    7.25
 -14 -11  -7   19.15    7.32
 -14 -11  -9  133.87   11.39
  11 -14  -9  127.75   11.02
  11 -14  -9  101.05    9.95
 -14 -11  -9  107.62    8.89
  14  11  -9  124.10   11.75
 -14 -11  -9  109.78   10.11
 -14 -11  -9  107.48   10.32
 -12  14   0   -6.88    4.99
 -14 -12   0    3.45    6.04
 -12  14   0    1.06    4.13
  14  12   0    2.96    3.75
  12 -14   0   12.93    5.63
 -12  14   2   95.54   12.98
 -12  14  -2  116.75   13.32
 -14 -12  -2  103.09   13.56
  12 -14  -2  128.04   13.90
[truncated: 389,925 more chars]
